# Supplementary material for: The crystal structure of 6-(4-chloro­phen­yl)-2-(4-methyl­benz­yl)imidazo[2,1-b][1,3,4]thia­diazole-5-carbaldehyde
Source: Acta Crystallogr E Crystallogr Commun. 2016 Sep 23;72(Pt 10):1460–2. doi: 10.1107/S2056989016014754 (PMC5050776; doi:10.1107/S2056989016014754)
Supplement: Supplementary file 1 [file e-72-01460-sup1.cif]

##############################################################################
#                                                                            #
# This CIF contains the data in a paper accepted for publication in          #
# Acta Crystallographica Section E. It conforms to the requirements of       #
# Notes for Authors for Acta Crystallographica Section E, and has been       #
# peer reviewed under the auspices of the IUCr Commission on Journals.       #
#                                                                            #
# Full details of the Crystallographic Information File format               #
# are given in the paper "The Crystallographic Information File (CIF):       #
# a New Standard Archive File for Crystallography" by S. R. Hall, F. H.      #
# Allen and I. D. Brown [Acta Cryst. (1991), A47, 655-685].                  #
#                                                                            #
# The current version of the core CIF dictionary is obtainable from          #
# ftp://ftp.iucr.org/pub/cif_core.dic.                                       #
#                                                                            #
# Software is freely available for graphical display of the structure(s)     #
# in this CIF. For information consult the CIF software page                 #
# http://www.iucr.org/resources/cif/software.                                #
#                                                                            #
# This file may be used for bona fide research purposes within the           #
# scientific community so long as proper attribution is given to the journal # 
# article from which it was obtained.                                        #
#                                                                            #
##############################################################################
data_global
_audit_creation_method     'WinGX routine CIF_UPDATE'
_audit_conform_dict_name     cif_core.dic
_audit_conform_dict_version     2.4.3
_journal_data_validation_number     ?
_journal_date_recd_electronic     2016-09-07
_journal_date_accepted     2016-09-18
_journal_name_full     'Acta Crystallographica, Section E'
_journal_year     2016
_journal_volume     72
_journal_issue     10
_journal_page_first     1460
_journal_page_last     1462
_journal_paper_category     GO
_journal_paper_doi     10.1107/S2056989016014754
_journal_coeditor_code     SU5325
_publ_contact_author_name     'G. N. Anil Kumar'
_publ_contact_author_address
;
Department of Physics
M. S. Ramaiah Institute of Technology
Bangalore
;
_publ_contact_author_email     'anilgn@msrit.edu'
_publ_contact_author_fax     ' '
_publ_contact_author_phone     '+919916907892'
_publ_section_title
;\
The crystal structure of
6-(4-chlorophenyl)-2-(4-methylbenzyl)imidazo[2,1-<i>b</i>][1,3,4]thiadiazole-\
5-carbaldehyde
;
_publ_section_title_footnote     .
loop_
    _publ_author_name
    _publ_author_footnote
    _publ_author_address
    'A. Sowmya' .
;
Department of Physics
M. S. Ramaiah Institute of Technology
Bangalore
India
;
    'Anil Kumar, G. N.' .
;
Department of Physics
M. S. Ramaiah Institute of Technology
Bangalore
India
;
    'Kumar, Sujeet' .
;
Department of Pharmaceutical Chemistry, KLE University's College of Pharmacy,
Bangalore 560 010, India
;
    'Karki, Subhas S.' .
;
Department of Pharmaceutical Chemistry, KLE University's College of Pharmacy,
Bangalore 560 010, India
;
_publ_section_synopsis
;
The title imidazo[2,1-<i>b</i>][1,3,4]thiadiazole derivative is non-planar, with
the 4-methylbenzyl and chlorophenyl rings being inclined to the
imidazo[2,1-<i>b</i>][1,3,4]thiadiazole ring system by 64.5(1) and 3.7(1)\%,
respectively.
;
data_I
_database_code_depnum_ccdc_archive 'CCDC 1504989'
_audit_creation_method     'WinGX routine CIF_UPDATE'
_chemical_name_systematic
;\
6-(4-Chlorophenyl)-2-(4-methylbenzyl)imidazo[2,1-<i>b</i>][1,3,4]thiadiazole-5-\
carbaldehyde
;
_chemical_formula_moiety     'C19 H14 Cl N3 O S'
_chemical_formula_sum     'C19 H14 Cl N3 O S'
_chemical_formula_weight     367.84
_symmetry_cell_setting     triclinic
_symmetry_space_group_name_H-M     'P -1'
_symmetry_space_group_name_Hall     '-P 1'
loop_
    _symmetry_equiv_pos_as_xyz
    'x,y,z'
    '-x,-y,-z'
_cell_length_a     5.6138(18)
_cell_length_b     9.018(2)
_cell_length_c     16.514(5)
_cell_angle_alpha     80.533(13)
_cell_angle_beta     87.519(14)
_cell_angle_gamma     83.353(14)
_cell_volume     818.9(4)
_cell_formula_units_Z     2
_cell_measurement_reflns_used     1890
_cell_measurement_theta_min     3.3060
_cell_measurement_theta_max     26.3890
_cell_measurement_temperature     296(2)
_exptl_crystal_description     block
_exptl_crystal_colour     colourless
_exptl_crystal_size_max     0.20
_exptl_crystal_size_mid     0.15
_exptl_crystal_size_min     0.10
_exptl_crystal_density_diffrn     1.492
_exptl_crystal_F_000     380
_exptl_absorpt_coefficient_mu     0.373
_exptl_absorpt_correction_type     multi-scan
_exptl_absorpt_process_details
;
(SADABS; Bruker, 2012)
;
_exptl_absorpt_correction_T_min     0.941
_exptl_absorpt_correction_T_max     0.971
_diffrn_ambient_temperature     296(2)
_diffrn_radiation_type     MoK\a
_diffrn_radiation_wavelength     0.71073
_diffrn_radiation_source     'fine-focus sealed tube'
_diffrn_radiation_monochromator     graphite
_diffrn_measurement_device_type     'Bruker SMART CCD area-detector'
_diffrn_measurement_method     '\w and \f scans'
_diffrn_reflns_number     12059
_diffrn_reflns_av_R_equivalents     0.0590
_diffrn_reflns_theta_min     1.25
_diffrn_reflns_theta_max     25.497
_diffrn_reflns_theta_full     25.242
_diffrn_measured_fraction_theta_max     0.975
_diffrn_measured_fraction_theta_full     0.977
_diffrn_reflns_limit_h_min     -6
_diffrn_reflns_limit_h_max     6
_diffrn_reflns_limit_k_min     -11
_diffrn_reflns_limit_k_max     11
_diffrn_reflns_limit_l_min     -20
_diffrn_reflns_limit_l_max     20
_reflns_number_total     2966
_reflns_number_gt     2530
_reflns_threshold_expression     'I > 2\s(I)'
_refine_ls_structure_factor_coef     Fsqd
_refine_ls_matrix_type     full
_refine_ls_R_factor_all     0.0494
_refine_ls_R_factor_gt     0.0415
_refine_ls_wR_factor_ref     0.1100
_refine_ls_goodness_of_fit_ref     1.048
_refine_ls_restrained_S_all     1.048
_refine_ls_number_reflns     2966
_refine_ls_number_parameters     228
_refine_ls_number_restraints     0
_refine_ls_hydrogen_treatment     constr
_refine_ls_weighting_scheme     calc
_refine_ls_weighting_details
              'w=1/[\s^2^(Fo^2^)+(0.0537P)^2^+0.2890P] where P=(Fo^2^+2Fc^2^)/3'
_atom_sites_solution_hydrogens     geom
_refine_ls_shift/su_max     0.001
_refine_ls_shift/su_mean     0
_refine_diff_density_max     0.397
_refine_diff_density_min     -0.255
_refine_ls_extinction_method
;
SHELXL2014 (Sheldrick, 2015)
;
_refine_ls_extinction_coef     0.015(3)
loop_
    _atom_type_symbol
    _atom_type_description
    _atom_type_scat_dispersion_real
    _atom_type_scat_dispersion_imag
    _atom_type_scat_source
    C C 0.0033 0.0016 'International Tables Vol C Tables 4.2.6.8 and 6.1.1.4'
    H H 0 0 'International Tables Vol C Tables 4.2.6.8 and 6.1.1.4'
    N N 0.0061 0.0033 'International Tables Vol C Tables 4.2.6.8 and 6.1.1.4'
    O O 0.0106 0.006 'International Tables Vol C Tables 4.2.6.8 and 6.1.1.4'
    Cl Cl 0.1484 0.1585 'International Tables Vol C Tables 4.2.6.8 and 6.1.1.4'
    S S 0.1246 0.1234 'International Tables Vol C Tables 4.2.6.8 and 6.1.1.4'
_computing_data_collection
;
SMART (Bruker, 2012)
;
_computing_cell_refinement
;
SAINT (Bruker, 2012)
;
_computing_data_reduction
;
SAINT (Bruker, 2012)
;
_computing_structure_solution
;
SHELXS97 (Sheldrick, 2008)
;
_computing_structure_refinement
;
SHELXL2014 (Sheldrick, 2015)
;
_computing_molecular_graphics
;
ORTEP-3 for Windows (Farrugia, 2012), CAMERON (Watkin <i>et al.</i>,
1996) and
Mercury (Macrae <i>et al.</i>,  2008)
;
_computing_publication_material
;
WinGX (Farrugia, 2012) and PLATON (Spek, 2009)
;
loop_
    _atom_site_type_symbol
    _atom_site_label
    _atom_site_fract_x
    _atom_site_fract_y
    _atom_site_fract_z
    _atom_site_U_iso_or_equiv
    _atom_site_adp_type
    _atom_site_calc_flag
    _atom_site_occupancy
    _atom_site_disorder_assembly
    _atom_site_disorder_group
    S S1 0.13628(9) 0.55026(6) 0.09398(3) 0.01783(18) Uani d 1 . .
    Cl Cl1 0.76563(10) 1.05603(6) -0.41113(3) 0.02857(19) Uani d 1 . .
    O O1 -0.2181(3) 1.11191(15) -0.14801(9) 0.0188(4) Uani d 1 . .
    N N1 -0.2122(3) 0.76902(19) 0.06190(10) 0.0169(4) Uani d 1 . .
    N N2 -0.0436(3) 0.77957(18) -0.00135(10) 0.0149(4) Uani d 1 . .
    N N3 0.3040(3) 0.69994(18) -0.05952(10) 0.0158(4) Uani d 1 . .
    C C1 0.2608(4) 0.3316(3) 0.48434(13) 0.0254(5) Uani d 1 . .
    H H1A 0.3880 0.3909 0.4910 0.038 Uiso calc 1 . .
    H H1B 0.3278 0.2319 0.4766 0.038 Uiso calc 1 . .
    H H1C 0.1580 0.3249 0.5325 0.038 Uiso calc 1 . .
    C C2 0.1165(4) 0.4061(2) 0.41000(12) 0.0182(5) Uani d 1 . .
    C C3 -0.0867(4) 0.3460(2) 0.38955(13) 0.0194(5) Uani d 1 . .
    H H3 -0.1379 0.2620 0.4234 0.023 Uiso calc 1 . .
    C C4 -0.2144(4) 0.4091(2) 0.31943(12) 0.0170(5) Uani d 1 . .
    H H4 -0.3490 0.3668 0.3070 0.020 Uiso calc 1 . .
    C C5 -0.1425(4) 0.5349(2) 0.26779(12) 0.0164(5) Uani d 1 . .
    C C6 0.0587(4) 0.5973(2) 0.28907(13) 0.0187(5) Uani d 1 . .
    H H6 0.1082 0.6825 0.2559 0.022 Uiso calc 1 . .
    C C7 0.1852(4) 0.5335(2) 0.35916(13) 0.0183(5) Uani d 1 . .
    H H7 0.3182 0.5768 0.3722 0.022 Uiso calc 1 . .
    C C8 -0.2861(4) 0.6024(2) 0.19192(13) 0.0202(5) Uani d 1 . .
    H H8A -0.3853 0.5279 0.1800 0.024 Uiso calc 1 . .
    H H8B -0.3928 0.6887 0.2045 0.024 Uiso calc 1 . .
    C C9 -0.1409(4) 0.6527(2) 0.11621(12) 0.0171(5) Uani d 1 . .
    C C10 0.1526(4) 0.6762(2) 0.00375(12) 0.0159(5) Uani d 1 . .
    C C11 -0.0221(4) 0.8823(2) -0.07365(12) 0.0152(4) Uani d 1 . .
    C C12 -0.2119(4) 1.0071(2) -0.09103(13) 0.0174(5) Uani d 1 . .
    H H12 -0.3429 1.0065 -0.0545 0.021 Uiso calc 1 . .
    C C13 0.1975(4) 0.8283(2) -0.10865(12) 0.0153(5) Uani d 1 . .
    C C14 0.3268(4) 0.8852(2) -0.18484(12) 0.0157(4) Uani d 1 . .
    C C15 0.2369(4) 1.0111(3) -0.24086(13) 0.0242(5) Uani d 1 . .
    H H15 0.0863 1.0608 -0.2313 0.029 Uiso calc 1 . .
    C C16 0.3697(4) 1.0622(3) -0.31028(14) 0.0257(5) Uani d 1 . .
    H H16 0.3084 1.1459 -0.3471 0.031 Uiso calc 1 . .
    C C17 0.5944(4) 0.9882(2) -0.32487(13) 0.0198(5) Uani d 1 . .
    C C18 0.6866(4) 0.8621(2) -0.27129(13) 0.0185(5) Uani d 1 . .
    H H18 0.8365 0.8122 -0.2816 0.022 Uiso calc 1 . .
    C C19 0.5524(4) 0.8117(2) -0.20223(13) 0.0171(5) Uani d 1 . .
    H H19 0.6135 0.7266 -0.1663 0.021 Uiso calc 1 . .
loop_
    _atom_site_aniso_label
    _atom_site_aniso_U_11
    _atom_site_aniso_U_22
    _atom_site_aniso_U_33
    _atom_site_aniso_U_12
    _atom_site_aniso_U_13
    _atom_site_aniso_U_23
    S1 0.0166(3) 0.0178(3) 0.0168(3) 0.0008(2) -0.0021(2) 0.0024(2)
    Cl1 0.0260(4) 0.0312(3) 0.0236(3) 0.0007(2) 0.0075(2) 0.0052(2)
    O1 0.0177(8) 0.0161(8) 0.0209(8) 0.0003(6) -0.0028(6) 0.0018(6)
    N1 0.0156(10) 0.0195(9) 0.0147(9) -0.0018(7) -0.0001(7) -0.0003(7)
    N2 0.0126(10) 0.0169(9) 0.0148(9) -0.0014(7) -0.0014(7) -0.0011(7)
    N3 0.0155(10) 0.0146(9) 0.0160(9) -0.0001(7) -0.0027(7) 0.0002(7)
    C1 0.0276(14) 0.0288(12) 0.0171(11) 0.0048(10) -0.0011(10) -0.0007(9)
    C2 0.0189(12) 0.0200(11) 0.0138(10) 0.0065(8) 0.0032(9) -0.0037(8)
    C3 0.0230(13) 0.0156(11) 0.0169(11) 0.0009(8) 0.0053(9) 0.0013(8)
    C4 0.0155(12) 0.0185(11) 0.0171(11) -0.0013(8) 0.0027(9) -0.0044(8)
    C5 0.0141(12) 0.0188(11) 0.0146(10) 0.0026(8) 0.0008(8) -0.0014(8)
    C6 0.0172(12) 0.0172(11) 0.0198(11) -0.0003(8) 0.0041(9) 0.0003(9)
    C7 0.0143(12) 0.0217(11) 0.0191(11) 0.0002(8) 0.0000(9) -0.0051(9)
    C8 0.0140(12) 0.0238(12) 0.0205(11) -0.0014(8) -0.0010(9) 0.0026(9)
    C9 0.0148(12) 0.0197(11) 0.0169(11) -0.0012(8) -0.0045(9) -0.0024(8)
    C10 0.0151(12) 0.0140(10) 0.0183(11) -0.0002(8) -0.0033(9) -0.0022(8)
    C11 0.0162(12) 0.0165(10) 0.0123(10) -0.0026(8) -0.0017(8) 0.0006(8)
    C12 0.0132(12) 0.0197(11) 0.0197(11) -0.0016(8) -0.0012(9) -0.0044(9)
    C13 0.0143(11) 0.0153(10) 0.0165(11) -0.0008(8) -0.0062(8) -0.0024(8)
    C14 0.0166(12) 0.0156(10) 0.0157(10) -0.0027(8) -0.0027(8) -0.0038(8)
    C15 0.0180(13) 0.0289(13) 0.0216(12) 0.0060(9) 0.0020(9) 0.0015(10)
    C16 0.0210(13) 0.0272(12) 0.0227(12) 0.0059(9) -0.0001(10) 0.0079(9)
    C17 0.0212(13) 0.0228(11) 0.0149(11) -0.0023(9) 0.0003(9) -0.0015(9)
    C18 0.0157(12) 0.0181(11) 0.0212(11) 0.0027(8) 0.0010(9) -0.0049(9)
    C19 0.0181(12) 0.0133(10) 0.0193(11) 0.0007(8) -0.0033(9) -0.0017(8)
_geom_special_details
;
 All esds (except the esd in the dihedral angle between two l.s. planes)
 are estimated using the full covariance matrix.  The cell esds are taken
 into account individually in the estimation of esds in distances, angles
 and torsion angles; correlations between esds in cell parameters are only
 used when they are defined by crystal symmetry.  An approximate (isotropic)
 treatment of cell esds is used for estimating esds involving l.s. planes.
;
loop_
    _geom_bond_atom_site_label_1
    _geom_bond_atom_site_label_2
    _geom_bond_site_symmetry_2
    _geom_bond_distance
    _geom_bond_publ_flag
    S1 C10 . 1.724(2) ?
    S1 C9 . 1.772(2) ?
    Cl1 C17 . 1.749(2) ?
    O1 C12 . 1.218(2) ?
    N1 C9 . 1.299(3) ?
    N1 N2 . 1.378(2) ?
    N2 C10 . 1.355(3) ?
    N2 C11 . 1.395(3) ?
    N3 C10 . 1.323(3) ?
    N3 C13 . 1.389(2) ?
    C1 C2 . 1.518(3) ?
    C1 H1A . 0.9600 ?
    C1 H1B . 0.9600 ?
    C1 H1C . 0.9600 ?
    C2 C7 . 1.390(3) ?
    C2 C3 . 1.395(3) ?
    C3 C4 . 1.393(3) ?
    C3 H3 . 0.9300 ?
    C4 C5 . 1.391(3) ?
    C4 H4 . 0.9300 ?
    C5 C6 . 1.401(3) ?
    C5 C8 . 1.521(3) ?
    C6 C7 . 1.390(3) ?
    C6 H6 . 0.9300 ?
    C7 H7 . 0.9300 ?
    C8 C9 . 1.498(3) ?
    C8 H8A . 0.9700 ?
    C8 H8B . 0.9700 ?
    C11 C13 . 1.408(3) ?
    C11 C12 . 1.458(3) ?
    C12 H12 . 0.9300 ?
    C13 C14 . 1.472(3) ?
    C14 C19 . 1.401(3) ?
    C14 C15 . 1.400(3) ?
    C15 C16 . 1.383(3) ?
    C15 H15 . 0.9300 ?
    C16 C17 . 1.388(3) ?
    C16 H16 . 0.9300 ?
    C17 C18 . 1.384(3) ?
    C18 C19 . 1.382(3) ?
    C18 H18 . 0.9300 ?
    C19 H19 . 0.9300 ?
loop_
    _geom_angle_atom_site_label_1
    _geom_angle_atom_site_label_2
    _geom_angle_atom_site_label_3
    _geom_angle_site_symmetry_1
    _geom_angle_site_symmetry_3
    _geom_angle
    _geom_angle_publ_flag
    C10 S1 C9 . . 87.97(10) ?
    C9 N1 N2 . . 108.08(16) ?
    C10 N2 N1 . . 118.52(17) ?
    C10 N2 C11 . . 108.08(17) ?
    N1 N2 C11 . . 133.36(17) ?
    C10 N3 C13 . . 104.36(16) ?
    C2 C1 H1A . . 109.5 ?
    C2 C1 H1B . . 109.5 ?
    H1A C1 H1B . . 109.5 ?
    C2 C1 H1C . . 109.5 ?
    H1A C1 H1C . . 109.5 ?
    H1B C1 H1C . . 109.5 ?
    C7 C2 C3 . . 117.96(19) ?
    C7 C2 C1 . . 121.3(2) ?
    C3 C2 C1 . . 120.7(2) ?
    C2 C3 C4 . . 121.3(2) ?
    C2 C3 H3 . . 119.4 ?
    C4 C3 H3 . . 119.4 ?
    C5 C4 C3 . . 120.6(2) ?
    C5 C4 H4 . . 119.7 ?
    C3 C4 H4 . . 119.7 ?
    C4 C5 C6 . . 118.18(19) ?
    C4 C5 C8 . . 119.60(19) ?
    C6 C5 C8 . . 122.20(19) ?
    C7 C6 C5 . . 120.8(2) ?
    C7 C6 H6 . . 119.6 ?
    C5 C6 H6 . . 119.6 ?
    C2 C7 C6 . . 121.1(2) ?
    C2 C7 H7 . . 119.4 ?
    C6 C7 H7 . . 119.4 ?
    C9 C8 C5 . . 115.50(18) ?
    C9 C8 H8A . . 108.4 ?
    C5 C8 H8A . . 108.4 ?
    C9 C8 H8B . . 108.4 ?
    C5 C8 H8B . . 108.4 ?
    H8A C8 H8B . . 107.5 ?
    N1 C9 C8 . . 122.86(19) ?
    N1 C9 S1 . . 116.07(16) ?
    C8 C9 S1 . . 121.03(15) ?
    N3 C10 N2 . . 113.00(18) ?
    N3 C10 S1 . . 137.61(15) ?
    N2 C10 S1 . . 109.37(15) ?
    N2 C11 C13 . . 103.37(17) ?
    N2 C11 C12 . . 117.73(19) ?
    C13 C11 C12 . . 138.89(19) ?
    O1 C12 C11 . . 127.2(2) ?
    O1 C12 H12 . . 116.4 ?
    C11 C12 H12 . . 116.4 ?
    N3 C13 C11 . . 111.17(18) ?
    N3 C13 C14 . . 117.41(18) ?
    C11 C13 C14 . . 131.42(18) ?
    C19 C14 C15 . . 117.89(19) ?
    C19 C14 C13 . . 118.83(18) ?
    C15 C14 C13 . . 123.27(19) ?
    C16 C15 C14 . . 120.7(2) ?
    C16 C15 H15 . . 119.6 ?
    C14 C15 H15 . . 119.6 ?
    C15 C16 C17 . . 119.9(2) ?
    C15 C16 H16 . . 120.1 ?
    C17 C16 H16 . . 120.1 ?
    C18 C17 C16 . . 120.8(2) ?
    C18 C17 Cl1 . . 119.38(17) ?
    C16 C17 Cl1 . . 119.84(16) ?
    C19 C18 C17 . . 118.9(2) ?
    C19 C18 H18 . . 120.5 ?
    C17 C18 H18 . . 120.5 ?
    C18 C19 C14 . . 121.79(19) ?
    C18 C19 H19 . . 119.1 ?
    C14 C19 H19 . . 119.1 ?
loop_
    _geom_torsion_atom_site_label_1
    _geom_torsion_atom_site_label_2
    _geom_torsion_atom_site_label_3
    _geom_torsion_atom_site_label_4
    _geom_torsion_site_symmetry_1
    _geom_torsion_site_symmetry_2
    _geom_torsion_site_symmetry_3
    _geom_torsion_site_symmetry_4
    _geom_torsion
    _geom_torsion_publ_flag
    C9 N1 N2 C10 . . . . -0.5(2) ?
    C9 N1 N2 C11 . . . . -177.9(2) ?
    C7 C2 C3 C4 . . . . 1.4(3) ?
    C1 C2 C3 C4 . . . . -177.03(18) ?
    C2 C3 C4 C5 . . . . -0.2(3) ?
    C3 C4 C5 C6 . . . . -1.1(3) ?
    C3 C4 C5 C8 . . . . -179.56(19) ?
    C4 C5 C6 C7 . . . . 1.1(3) ?
    C8 C5 C6 C7 . . . . 179.56(19) ?
    C3 C2 C7 C6 . . . . -1.4(3) ?
    C1 C2 C7 C6 . . . . 177.07(19) ?
    C5 C6 C7 C2 . . . . 0.1(3) ?
    C4 C5 C8 C9 . . . . -139.6(2) ?
    C6 C5 C8 C9 . . . . 41.9(3) ?
    N2 N1 C9 C8 . . . . -177.12(17) ?
    N2 N1 C9 S1 . . . . 0.5(2) ?
    C5 C8 C9 N1 . . . . -146.1(2) ?
    C5 C8 C9 S1 . . . . 36.4(3) ?
    C10 S1 C9 N1 . . . . -0.27(17) ?
    C10 S1 C9 C8 . . . . 177.37(18) ?
    C13 N3 C10 N2 . . . . 0.2(2) ?
    C13 N3 C10 S1 . . . . -178.12(18) ?
    N1 N2 C10 N3 . . . . -178.50(16) ?
    C11 N2 C10 N3 . . . . -0.5(2) ?
    N1 N2 C10 S1 . . . . 0.3(2) ?
    C11 N2 C10 S1 . . . . 178.32(13) ?
    C9 S1 C10 N3 . . . . 178.4(2) ?
    C9 S1 C10 N2 . . . . -0.02(15) ?
    C10 N2 C11 C13 . . . . 0.5(2) ?
    N1 N2 C11 C13 . . . . 178.12(18) ?
    C10 N2 C11 C12 . . . . -178.46(17) ?
    N1 N2 C11 C12 . . . . -0.9(3) ?
    N2 C11 C12 O1 . . . . 175.43(19) ?
    C13 C11 C12 O1 . . . . -3.1(4) ?
    C10 N3 C13 C11 . . . . 0.1(2) ?
    C10 N3 C13 C14 . . . . 179.35(17) ?
    N2 C11 C13 N3 . . . . -0.4(2) ?
    C12 C11 C13 N3 . . . . 178.2(2) ?
    N2 C11 C13 C14 . . . . -179.49(19) ?
    C12 C11 C13 C14 . . . . -0.8(4) ?
    N3 C13 C14 C19 . . . . -2.5(3) ?
    C11 C13 C14 C19 . . . . 176.5(2) ?
    N3 C13 C14 C15 . . . . 178.33(18) ?
    C11 C13 C14 C15 . . . . -2.7(3) ?
    C19 C14 C15 C16 . . . . -1.1(3) ?
    C13 C14 C15 C16 . . . . 178.0(2) ?
    C14 C15 C16 C17 . . . . 0.0(4) ?
    C15 C16 C17 C18 . . . . 0.9(3) ?
    C15 C16 C17 Cl1 . . . . -178.23(18) ?
    C16 C17 C18 C19 . . . . -0.8(3) ?
    Cl1 C17 C18 C19 . . . . 178.40(15) ?
    C17 C18 C19 C14 . . . . -0.4(3) ?
    C15 C14 C19 C18 . . . . 1.3(3) ?
    C13 C14 C19 C18 . . . . -177.90(18) ?
loop_
    _geom_hbond_atom_site_label_D
    _geom_hbond_atom_site_label_H
    _geom_hbond_atom_site_label_A
    _geom_hbond_site_symmetry_A
    _geom_hbond_distance_DH
    _geom_hbond_distance_HA
    _geom_hbond_distance_DA
    _geom_hbond_angle_DHA
    _geom_hbond_publ_flag
    C15 H15 O1 . 0.93 2.20 3.047(3) 151 yes
    C19 H19 N3 . 0.93 2.42 2.788(3) 103 yes
    C19 H19 S1 2_665 0.93 2.83 3.733(2) 165 yes
    C6 H6 O1 2_575 0.93 2.46 3.384(3) 170 yes
    C18 H18 Cg 2_665 0.93 2.92 3.648(12) 136 yes
_shelx_hkl_file
;
  -1   0   0  269.55   17.82
  -1   0   0  253.24   18.69
   1   0   0  233.99   17.80
   1   0   0  251.22   17.80
   1   0   0  262.84   18.70
  -2   0   0  449.70   33.61
  -2   0   0  504.56   32.04
   2   0   0  403.84   33.61
   2   0   0  477.53   32.02
   2   0   0  452.30   31.99
  -3   0   0   47.97    3.73
  -3   0   0   53.70    3.71
   3   0   0   54.50    4.02
   3   0   0   48.47    3.70
   3   0   0   47.28    3.68
  -4   0   0   -0.19    0.12
  -4   0   0   -0.07    0.06
   4   0   0    0.14    0.21
   4   0   0    0.32    0.18
   4   0   0   -0.14    0.11
   5   0   0    3.02    0.76
   6   0   0    0.45    0.47
   7   0   0   -0.10    0.41
   7  -1   0   17.39    2.29
   6  -1   0   15.20    2.03
   5  -1   0   50.26    4.25
   4  -1   0   98.17    7.22
   4  -1   0  103.44    7.72
   4  -1   0   95.06    7.18
  -4   1   0   96.50    7.18
  -4   1   0  104.26    7.26
   3  -1   0   91.52    7.04
   3  -1   0   87.53    6.61
   3  -1   0   94.05    6.59
  -3   1   0   93.47    6.59
   2  -1   0   81.37    6.38
   2  -1   0   94.67    6.80
  -2   1   0   92.93    6.39
  -2   1   0   87.77    6.42
  -2   1   0   93.46    6.78
   1  -1   0  288.86   20.12
   1  -1   0  270.01   19.15
   1  -1   0  273.65   19.14
  -1   1   0  265.03   20.10
  -1   1   0  271.62   19.14
   0  -1   0    1.89    0.19
   0  -1   0    2.34    0.21
   0  -1   0    1.92    0.37
   0  -1   0    2.07    0.20
   0   1   0    1.83    0.20
   0   1   0    2.47    0.41
  -1  -1   0  102.68    7.23
  -1  -1   0   98.54    7.22
  -1  -1   0   87.66    7.59
   1   1   0  108.14    7.22
   1   1   0  104.71    7.62
   1   1   0  113.23    7.23
   1   1   0  104.60    7.60
  -2  -1   0    0.47    0.14
  -2  -1   0    0.58    0.18
  -2  -1   0    0.98    0.29
   2   1   0    0.21    0.18
   2   1   0    0.50    0.18
   2   1   0    0.49    0.14
  -3  -1   0   12.60    1.11
  -3  -1   0   12.49    1.07
   3   1   0   11.97    1.23
   3   1   0   12.84    1.05
   3   1   0   13.39    1.08
  -4  -1   0   65.33    4.44
  -4  -1   0   57.13    4.47
   4   1   0   65.72    4.45
   4   1   0   48.92    4.70
   4   1   0   59.83    4.38
  -5  -1   0   20.27    1.76
   5   1   0   18.02    1.90
   6   1   0    4.54    1.01
   7   1   0   21.05    2.29
   7  -2   0    4.79    1.14
  -7   2   0    4.67    1.21
   6  -2   0    2.06    0.74
   5  -2   0   -0.24    0.23
   4  -2   0    0.39    0.33
   4  -2   0    0.80    0.29
   4  -2   0    0.49    0.23
  -4   2   0    0.69    0.25
  -4   2   0    0.39    0.20
   3  -2   0   15.57    1.39
   3  -2   0   14.25    1.19
  -3   2   0   13.84    1.21
  -3   2   0   11.69    1.30
  -3   2   0   14.27    1.18
   2  -2   0   31.99    2.43
   2  -2   0   32.52    2.64
   2  -2   0   34.25    2.46
  -2   2   0   31.34    2.62
  -2   2   0   35.01    2.44
  -2   2   0   31.03    2.44
   1  -2   0    0.24    0.10
   1  -2   0    0.35    0.15
   1  -2   0    0.23    0.13
  -1   2   0    0.05    0.10
  -1   2   0    0.27    0.28
  -1   2   0    0.19    0.19
  -1   2   0    0.22    0.17
   0  -2   0  146.35    9.75
   0  -2   0  130.74    9.74
   0  -2   0  114.82   12.42
   0  -2   0  148.99    9.34
   0  -2   0  118.27    9.74
   0   2   0  135.57    9.75
  -1  -2   0   21.93    1.60
  -1  -2   0   21.17    1.49
  -1  -2   0   20.72    1.61
  -1  -2   0   21.07    1.49
   1   2   0   20.68    1.59
   1   2   0   18.01    1.60
  -2  -2   0   70.02    5.01
  -2  -2   0   72.35    5.32
  -2  -2   0   70.60    5.03
   2   2   0   74.70    5.36
   2   2   0   68.40    5.00
   2   2   0   69.04    5.31
   2   2   0   68.95    5.01
  -3  -2   0  191.36   14.20
  -3  -2   0  206.95   14.25
   3   2   0  213.37   15.04
   3   2   0  207.77   15.04
   3   2   0  191.46   14.20
   3   2   0  200.40   14.19
  -4  -2   0   17.13    1.45
  -4  -2   0   15.82    1.50
   4   2   0   18.41    1.43
   4   2   0   17.79    1.66
  -5  -2   0   10.26    1.26
   5   2   0    9.34    1.27
   6   2   0    0.65    0.42
   7   2   0    3.14    0.89
   7  -3   0    0.26    0.49
   6  -3   0   37.80    3.52
   5  -3   0    9.26    1.38
   4  -3   0   32.90    2.68
   4  -3   0   35.97    3.01
  -4   3   0   34.03    2.70
   3  -3   0   24.89    2.17
   3  -3   0   23.82    1.94
   3  -3   0   29.61    2.03
  -3   3   0   22.99    2.12
  -3   3   0   22.69    1.94
   2  -3   0  130.51    9.56
   2  -3   0  128.77    9.03
   2  -3   0  132.56    9.06
  -2   3   0  107.65    9.51
  -2   3   0  130.92    9.03
  -2   3   0  133.40    9.55
   1  -3   0  135.87   10.55
   1  -3   0  148.83   10.56
   1  -3   0  157.02   11.13
  -1   3   0  151.21   10.53
  -1   3   0  154.55   10.63
  -1   3   0  145.09   11.09
  -1   3   0  159.96   11.13
   0  -3   0   13.52    1.13
   0  -3   0   14.77    1.15
   0  -3   0   16.69    1.79
   0   3   0   14.43    1.14
   0   3   0   13.32    1.12
   0   3   0   15.20    1.17
   0   3   0   16.50    1.80
  -1  -3   0   72.05    5.52
  -1  -3   0   78.62    5.33
  -1  -3   0   73.90    5.51
  -1  -3   0   61.65    7.23
   1   3   0   70.75    5.48
   1   3   0   85.39    5.53
  -2  -3   0   10.31    0.88
  -2  -3   0   10.86    0.87
  -2  -3   0   12.00    0.98
   2   3   0   11.81    1.03
   2   3   0   10.59    0.96
  -3  -3   0    4.82    0.59
  -3  -3   0    4.50    0.53
   3   3   0    3.71    0.63
   3   3   0    3.77    0.41
   3   3   0    5.25    0.69
  -4  -3   0    7.12    0.89
  -4  -3   0    7.03    0.71
   4   3   0    7.11    1.01
   4   3   0    6.06    0.91
  -5  -3   0    6.62    0.94
   5   3   0    6.22    1.01
   6   3   0    0.20    0.37
   7   3   0    1.42    0.61
   6  -4   0    0.98    0.54
  -6   4   0    0.70    0.62
   5  -4   0    2.57    0.70
  -5   4   0    2.86    0.78
   4  -4   0    3.87    0.64
   4  -4   0    3.87    0.83
  -4   4   0    4.15    0.83
   3  -4   0    0.18    0.21
   3  -4   0    0.12    0.15
   3  -4   0   -0.03    0.12
  -3   4   0    0.21    0.16
  -3   4   0    0.07    0.47
  -3   4   0    0.30    0.21
  -3   4   0    0.01    0.16
  -3   4   0    0.09    0.20
   2  -4   0    2.82    0.41
   2  -4   0    3.61    0.60
   2  -4   0    3.69    0.51
  -2   4   0    3.31    0.59
  -2   4   0    3.46    0.98
  -2   4   0    3.57    0.44
  -2   4   0    3.88    0.62
  -2   4   0    3.49    0.56
  -2   4   0    3.12    0.50
   1  -4   0   22.90    1.88
   1  -4   0   23.51    1.75
  -1   4   0   19.40    2.68
  -1   4   0   23.01    1.85
  -1   4   0   25.72    1.93
  -1   4   0   24.27    1.88
  -1   4   0   23.50    1.84
  -1   4   0   22.13    1.82
   0  -4   0    8.96    0.73
   0  -4   0    7.52    0.70
   0  -4   0    7.23    1.34
   0   4   0    7.68    0.71
   0   4   0    8.82    0.71
   0   4   0    8.88    0.79
   0   4   0    7.69    1.42
  -1  -4   0    2.95    0.35
  -1  -4   0    2.50    0.80
  -1  -4   0    2.44    0.34
  -2  -4   0    7.24    0.55
  -2  -4   0    5.81    0.60
  -2  -4   0    4.77    0.51
   2   4   0    6.04    0.58
   2   4   0    6.20    0.63
  -3  -4   0   54.15    3.81
  -3  -4   0   49.95    3.84
   3   4   0   56.90    4.15
   3   4   0   48.53    4.07
  -4  -4   0    1.33    0.31
  -4  -4   0    2.07    0.44
   4   4   0    1.78    0.47
   4   4   0    1.76    0.44
  -5  -4   0   50.98    3.71
   5   4   0   43.13    3.87
   6   4   0    1.02    0.45
   7   4   0   -0.25    0.37
   6  -5   0   -0.39    0.34
  -6   5   0    0.54    0.29
  -6   5   0    1.45    0.61
   5  -5   0    1.22    0.53
  -5   5   0    1.32    0.60
  -5   5   0    1.65    0.51
  -5   5   0    0.65    0.78
   4  -5   0    4.82    0.90
   4  -5   0    3.55    0.65
  -4   5   0    5.38    0.93
  -4   5   0    6.73    0.98
  -4   5   0    4.43    1.33
   3  -5   0    1.39    0.38
   3  -5   0    1.09    0.31
   3  -5   0    0.74    0.34
  -3   5   0    0.98    0.36
  -3   5   0    0.86    0.34
  -3   5   0    2.18    0.98
   2  -5   0    0.38    0.21
   2  -5   0    0.87    0.33
   2  -5   0    0.38    0.19
  -2   5   0    0.30    0.19
  -2   5   0    0.83    0.29
  -2   5   0    0.70    0.28
  -2   5   0   -0.02    0.23
  -2   5   0    0.58    0.62
   1  -5   0   15.37    1.29
   1  -5   0   13.89    1.16
   1  -5   0   14.64    1.87
  -1   5   0   15.79    1.17
  -1   5   0   15.18    1.29
  -1   5   0   15.93    2.40
  -1   5   0   15.35    1.26
  -1   5   0   13.46    1.28
  -1   5   0   13.09    1.16
   0  -5   0    3.92    0.55
   0  -5   0    5.55    1.22
   0   5   0    6.86    1.43
   0   5   0    5.71    0.49
   0   5   0    5.84    0.70
   0   5   0    5.24    0.52
  -1  -5   0   29.90    3.27
  -1  -5   0   26.40    2.12
  -1  -5   0   27.93    2.13
   1   5   0   27.66    2.17
  -2  -5   0   24.07    1.86
  -2  -5   0   26.63    1.86
   2   5   0   24.55    1.96
  -3  -5   0   23.37    1.76
  -3  -5   0   22.66    1.80
   3   5   0   22.62    1.96
   3   5   0   22.36    1.89
  -4  -5   0    0.21    0.18
  -4  -5   0   -0.02    0.15
   4   5   0    0.01    0.16
  -5  -5   0    1.19    0.37
   5   5   0    1.28    0.43
   6   5   0   28.28    2.61
   7   5   0    4.13    0.97
  -6   6   0    4.22    0.96
   5  -6   0    7.89    1.38
  -5   6   0    7.42    2.07
  -5   6   0   10.29    1.43
  -5   6   0    8.96    1.47
   4  -6   0    3.11    0.76
   4  -6   0    3.68    0.60
  -4   6   0    2.91    0.79
  -4   6   0    2.74    0.68
  -4   6   0    0.74    0.88
   3  -6   0    2.11    0.48
   3  -6   0    3.18    0.53
   3  -6   0    1.97    0.55
  -3   6   0    1.83    0.51
  -3   6   0    2.33    1.07
  -3   6   0    2.40    0.60
   2  -6   0    4.04    0.55
   2  -6   0    4.39    0.70
   2  -6   0    4.65    0.59
  -2   6   0    3.93    1.26
  -2   6   0    3.57    0.67
  -2   6   0    3.16    0.51
  -2   6   0    4.08    0.68
  -2   6   0    3.87    0.65
  -2   6   0    3.19    0.55
   1  -6   0    5.99    0.81
   1  -6   0    6.72    0.65
  -1   6   0    7.76    1.73
  -1   6   0    7.59    0.73
  -1   6   0    7.50    0.86
  -1   6   0    6.82    0.87
   0  -6   0    0.60    0.19
   0   6   0   -0.29    0.34
   0   6   0   -0.20    0.14
   1   6   0   46.79    3.57
  -3  -6   0   16.84    1.36
  -3  -6   0   16.43    1.33
   3   6   0   16.50    1.39
  -4  -6   0    0.56    0.21
  -4  -6   0    0.22    0.20
   4   6   0   -0.13    0.16
  -5  -6   0   12.07    1.16
   5   6   0    9.61    1.27
  -6  -6   0    7.38    1.21
   6   6   0    9.82    1.33
  -5   7   0    0.50    0.40
  -5   7   0    0.50    0.52
  -4   7   0    0.25    0.39
  -4   7   0    0.74    0.42
  -4   7   0    1.46    0.50
  -4   7   0    0.62    0.94
   3  -7   0    0.80    0.28
   3  -7   0    0.58    0.25
   3  -7   0    0.33    0.25
  -3   7   0    0.38    0.34
  -3   7   0    0.04    0.28
  -3   7   0    0.97    0.82
  -3   7   0    1.37    0.48
   2  -7   0   32.32    2.43
   2  -7   0   29.04    2.60
   2  -7   0   31.60    2.39
  -2   7   0   33.31    2.39
  -2   7   0   32.51    2.57
  -2   7   0   25.14    2.36
  -2   7   0   31.45    2.64
  -2   7   0   36.16    4.20
   1  -7   0   14.06    1.30
   1  -7   0   15.03    1.18
  -1   7   0    9.09    2.30
  -1   7   0   13.50    1.28
  -1   7   0   14.64    1.35
   0  -7   0    2.57    0.44
   0  -7   0    2.72    0.36
   0   7   0    2.58    1.10
   0   7   0    2.50    0.53
   1   7   0   10.87    1.25
  -3  -7   0    0.12    0.16
  -3  -7   0    0.68    0.19
  -4  -7   0    4.26    0.63
  -4  -7   0    4.40    0.58
   4   7   0    4.04    0.59
  -5  -7   0    5.22    0.83
   5   7   0    6.30    0.88
  -6  -7   0    0.41    0.33
   6   7   0    0.73    0.39
  -5   8   0    2.84    0.81
  -5   8   0    2.39    0.66
  -4   8   0    4.84    0.88
  -4   8   0    3.86    1.67
  -4   8   0    2.55    0.76
  -4   8   0    2.47    0.66
   3  -8   0   25.12    2.00
  -3   8   0   22.56    1.96
  -3   8   0   35.07    4.07
  -3   8   0   19.27    2.08
  -3   8   0   23.42    2.24
   2  -8   0    2.26    0.48
   2  -8   0    1.49    0.36
  -2   8   0    1.20    0.96
  -2   8   0    1.20    0.48
  -2   8   0    2.06    0.51
   1  -8   0    0.57    0.18
  -1   8   0    0.27    0.62
  -1   8   0    0.51    0.34
  -1   8   0    0.49    0.24
   0  -8   0    8.95    0.79
   0   8   0    9.57    2.21
   0   8   0    8.79    1.15
   1   8   0    0.36    0.26
  -3  -8   0    3.71    0.52
  -3  -8   0    4.02    0.52
  -4  -8   0    2.32    0.47
  -4  -8   0    2.16    0.38
  -5  -8   0   11.66    1.20
  -6  -8   0    6.78    1.07
  -4   9   0    1.80    0.66
  -4   9   0    1.81    0.39
  -4   9   0    3.09    0.74
   3  -9   0   11.59    1.18
  -3   9   0   12.25    1.59
  -3   9   0   12.52    2.98
  -3   9   0   10.85    1.52
   2  -9   0   -0.14    0.16
   2  -9   0   -0.07    0.13
  -2   9   0    0.08    0.70
  -2   9   0    0.16    0.26
  -2   9   0   -0.11    0.25
   1  -9   0   21.62    1.62
   1  -9   0   17.07    1.55
  -1   9   0   19.58    1.83
  -1   9   0   16.42    3.37
   0  -9   0   16.17    1.35
   0   9   0   19.51    1.69
   0   9   0   12.70    2.85
  -3  -9   0    0.83    0.24
  -4  -9   0    8.74    0.85
   3 -10   0    2.46    0.49
  -3  10   0    1.90    0.64
  -3  10   0    1.87    0.62
   2 -10   0    2.66    0.51
  -2  10   0    2.23    0.67
  -2  10   0    2.29    1.39
   1 -10   0    1.26    0.35
   1 -10   0    1.37    0.35
  -1  10   0    1.45    0.52
  -1  10   0    0.37    0.95
   0 -10   0    1.33    0.32
   0  10   0    1.71    1.07
   0  10   0    1.30    0.52
  -3 -10   0   16.09    1.34
  -4 -10   0    5.96    0.87
  -4 -10   0    6.01    0.74
  -5 -10   0    0.38    0.32
  -2  11   0    5.68    1.08
   1 -11   0    0.08    0.15
   1 -11   0    0.02    0.18
  -1  11   0    0.24    0.37
   0 -11   0    0.12    0.16
   0  11   0   -0.01    0.90
   0  11   0    0.04    0.35
  -3 -11   0   14.08    1.21
  -4 -11   0    5.59    0.89
   0  11  -1    5.64    1.07
   0 -11   1    6.78    0.78
  -1  11  -1    3.47    0.81
   1 -11   1    1.86    0.38
  -4 -10   1    2.04    0.38
   0  10  -1    3.97    0.82
   0  10  -1    4.45    1.76
   0 -10   1    4.26    0.56
  -1  10  -1    1.00    1.04
  -1  10  -1    1.18    0.49
   1 -10   1    0.63    0.26
   1 -10   1    0.56    0.24
  -2  10  -1    2.32    1.55
  -2  10  -1    2.34    0.66
   2 -10   1    2.49    0.49
  -3  10  -1    2.25    0.70
   3 -10   1    2.45    0.49
  -5  -9   1    0.39    0.26
  -4  -9   1    2.40    0.47
  -4  -9   1    2.66    0.43
  -3  -9   1    1.72    0.31
   0   9  -1   21.20    1.81
   0   9  -1   12.58    3.01
  -1   9  -1    9.94    1.28
  -1   9  -1   10.29    2.48
   1  -9   1    7.27    0.76
   1  -9   1    7.54    0.78
  -2   9  -1    0.61    0.38
  -2   9  -1    0.02    0.25
  -2   9  -1   -0.02    0.65
   2  -9   1    0.08    0.15
   2  -9   1    0.02    0.14
  -3   9  -1    0.26    0.34
  -3   9  -1    1.67    1.09
  -3   9  -1    0.17    0.28
   3  -9   1    0.36    0.24
  -4   9  -1    1.22    0.54
  -4   9  -1    1.23    0.58
  -6  -8   1    8.40    1.24
  -5  -8   1   12.11    1.23
  -4  -8   1   12.41    1.08
  -4  -8   1   11.85    1.13
  -3  -8   1   -0.04    0.14
  -3  -8   1   -0.02    0.11
   1   8  -1    1.12    0.42
   0   8  -1   13.44    2.61
   0   8  -1   10.99    1.35
  -1   8  -1    2.21    1.19
  -1   8  -1    3.27    0.67
  -1   8  -1    4.19    0.57
   1  -8   1    3.74    0.50
   1  -8   1    3.25    0.49
  -2   8  -1    7.15    1.06
  -2   8  -1    5.56    0.87
  -2   8  -1    4.58    1.66
   2  -8   1    5.18    0.73
   2  -8   1    6.88    0.84
  -3   8  -1   13.56    2.99
  -3   8  -1   11.57    1.46
  -3   8  -1   11.13    1.46
   3  -8   1   10.85    1.10
  -4   8  -1    0.69    0.38
  -4   8  -1    0.80    0.45
  -4   8  -1    0.75    0.47
  -5   8  -1    8.34    1.26
   6   7  -1   11.96    1.46
  -6  -7   1   11.73    1.46
   5   7  -1   13.68    1.31
  -5  -7   1   13.38    1.32
   4   7  -1   10.31    1.01
  -4  -7   1   11.86    1.08
  -4  -7   1   11.46    1.01
  -3  -7   1   29.44    2.18
  -3  -7   1   27.44    2.14
   1   7  -1    1.21    0.40
   0   7  -1    1.82    0.46
   0   7  -1    1.95    0.99
   0  -7   1    2.67    0.37
  -1   7  -1   17.99    1.64
  -1   7  -1   17.47    1.55
  -1   7  -1   24.42    3.52
   1  -7   1   17.97    1.45
   1  -7   1   16.19    1.42
   1  -7   1   20.45    1.60
  -2   7  -1   17.43    1.59
  -2   7  -1   14.32    2.83
  -2   7  -1   16.22    1.56
   2  -7   1   17.55    1.40
   2  -7   1   16.79    1.42
   2  -7   1   14.91    1.53
  -3   7  -1   11.06    1.41
  -3   7  -1   14.51    2.85
  -3   7  -1   11.21    1.20
  -3   7  -1   12.33    1.51
   3  -7   1   11.24    1.17
   3  -7   1   13.96    1.19
  -4   7  -1    3.39    0.78
  -4   7  -1    3.06    0.72
  -4   7  -1    3.31    1.50
   4  -7   1    3.48    0.63
  -5   7  -1    8.88    1.32
  -5   7  -1    9.78    1.60
   6   6  -1    2.29    0.63
  -6  -6   1    5.21    0.88
   5   6  -1    1.54    0.44
  -5  -6   1    2.34    0.52
   4   6  -1   10.27    1.04
  -4  -6   1   11.60    0.99
  -4  -6   1   10.26    1.03
   3   6  -1   40.03    2.97
   3   6  -1   36.26    2.86
  -3  -6   1   36.06    2.74
  -3  -6   1   36.96    2.78
   1   6  -1   39.80    3.09
   0   6  -1    2.24    0.43
   0   6  -1    1.05    0.72
   0  -6   1    1.83    0.29
  -1   6  -1   98.04    9.78
  -1   6  -1   95.87    7.11
  -1   6  -1  100.19    6.95
  -1   6  -1   93.86    7.15
   1  -6   1   98.51    6.77
   1  -6   1   85.01    7.14
  -2   6  -1   46.27    5.98
  -2   6  -1   59.01    4.20
  -2   6  -1   51.67    4.18
  -2   6  -1   54.73    4.34
  -2   6  -1   58.71    4.21
   2  -6   1   52.33    4.29
   2  -6   1   55.31    4.05
   2  -6   1   54.53    4.02
  -3   6  -1   54.77    4.36
  -3   6  -1   53.45    6.38
  -3   6  -1   54.04    4.56
   3  -6   1   53.78    4.55
   3  -6   1   60.57    4.25
   3  -6   1   58.69    4.27
  -4   6  -1    7.37    1.14
  -4   6  -1    6.87    1.15
  -4   6  -1    5.77    1.83
   4  -6   1    7.56    1.16
   4  -6   1    6.63    0.87
  -5   6  -1    1.67    1.20
  -5   6  -1    2.84    0.78
  -5   6  -1    2.65    0.85
   5  -6   1    3.02    0.85
   7   5  -1    1.73    0.68
   6   5  -1   38.02    3.31
   5   5  -1   12.68    1.36
  -5  -5   1   14.69    1.36
   4   5  -1   24.69    2.17
  -4  -5   1   25.08    2.08
  -4  -5   1   26.98    2.04
   3   5  -1  161.56   12.07
   3   5  -1  167.93   12.16
  -3  -5   1  160.49   11.49
  -3  -5   1  161.63   11.52
  -2  -5   1    4.62    0.48
   1   5  -1   56.06    4.36
  -1  -5   1   63.87    6.22
   0   5  -1  102.86   11.40
   0   5  -1  128.87    8.38
   0  -5   1  129.12    8.62
   0  -5   1   93.64   11.26
  -1   5  -1   15.10    1.17
  -1   5  -1   11.33    1.15
  -1   5  -1   13.98    1.21
  -1   5  -1   14.00    2.28
   1  -5   1   13.42    1.17
   1  -5   1   11.84    1.05
   1  -5   1   14.18    1.07
  -2   5  -1    6.50    0.87
  -2   5  -1    5.67    0.74
  -2   5  -1    7.63    0.89
  -2   5  -1    5.01    0.76
  -2   5  -1    5.90    1.54
   2  -5   1    7.10    0.90
   2  -5   1    6.30    0.65
   2  -5   1    6.64    0.64
  -3   5  -1  103.61    8.51
  -3   5  -1  138.16   11.95
  -3   5  -1  124.31    8.99
   3  -5   1  121.31    8.45
   3  -5   1  103.03    8.37
   3  -5   1  119.91    8.96
  -4   5  -1   -0.24    0.27
  -4   5  -1   -0.34    0.26
  -4   5  -1    0.62    0.74
   4  -5   1   -0.04    0.17
   4  -5   1   -0.06    0.27
  -5   5  -1   41.92    3.64
  -5   5  -1   41.31    3.37
  -5   5  -1   37.65    4.89
   5  -5   1   36.53    3.51
  -6   5  -1    8.96    1.60
  -6   5  -1    9.11    1.38
   6  -5   1   10.56    1.61
   7   4  -1   12.11    1.72
   6   4  -1    1.99    0.60
   5   4  -1   16.32    1.63
  -5  -4   1   16.40    1.54
   4   4  -1    6.54    0.91
  -4  -4   1    7.25    0.72
  -4  -4   1    7.08    0.82
   3   4  -1    0.02    0.14
   3   4  -1    0.28    0.21
  -3  -4   1    0.25    0.15
  -3  -4   1    0.27    0.14
   2   4  -1   23.21    1.78
  -2  -4   1   21.56    1.68
  -2  -4   1   25.91    1.69
  -2  -4   1   20.06    1.79
   1   4  -1   21.89    1.59
  -1  -4   1   15.26    2.29
   0   4  -1    0.54    0.21
   0   4  -1    0.50    0.52
   0  -4   1    0.38    0.12
   0  -4   1    0.08    0.31
  -1   4  -1   36.85    2.69
  -1   4  -1   34.04    2.62
  -1   4  -1   27.35    3.70
  -1   4  -1   34.41    2.62
  -1   4  -1   34.80    2.69
  -1   4  -1   34.91    2.63
   1  -4   1   31.05    2.67
   1  -4   1   36.00    2.53
   1  -4   1   33.23    3.65
   1  -4   1   36.47    2.51
  -2   4  -1   70.46    7.42
  -2   4  -1   78.51    5.60
  -2   4  -1   75.71    5.56
   2  -4   1   65.34    5.25
   2  -4   1   71.51    5.25
   2  -4   1   75.28    5.60
  -3   4  -1    0.13    0.21
  -3   4  -1    0.40    0.50
  -3   4  -1   -0.04    0.09
   3  -4   1    0.05    0.19
   3  -4   1   -0.19    0.12
   3  -4   1   -0.01    0.13
   4  -4   1   18.75    1.65
   4  -4   1   19.57    1.91
   5  -4   1   11.70    1.60
  -6   4  -1    0.08    0.33
   6  -4   1   -0.05    0.39
   7   3  -1   -0.32    0.31
   6   3  -1    9.99    1.42
   5   3  -1   13.34    1.67
  -5  -3   1   14.53    1.38
   4   3  -1    7.35    0.96
   4   3  -1    9.41    1.12
  -4  -3   1    7.25    0.72
  -4  -3   1    5.49    0.77
   3   3  -1   55.08    4.33
   3   3  -1   57.44    4.39
  -3  -3   1   56.48    4.07
  -3  -3   1   54.77    4.09
   2   3  -1   26.64    2.03
   2   3  -1   23.53    1.97
  -2  -3   1   25.23    1.98
  -2  -3   1   25.24    1.84
  -2  -3   1   25.05    1.86
  -1  -3   1   70.60    4.84
  -1  -3   1   64.51    4.95
   0   3  -1  364.35   33.47
   0   3  -1  348.70   25.15
   0  -3   1  354.31   26.30
   0  -3   1  383.31   33.46
   0  -3   1  350.48   25.15
  -1   3  -1    6.00    0.55
  -1   3  -1    4.65    1.03
  -1   3  -1    4.83    0.60
  -1   3  -1    5.08    0.57
   1  -3   1    5.73    0.49
   1  -3   1    5.36    0.51
   1  -3   1    6.80    0.60
  -2   3  -1    0.11    0.17
  -2   3  -1    0.29    0.16
  -2   3  -1    0.05    0.08
  -2   3  -1    0.15    0.12
  -2   3  -1    0.28    0.42
  -2   3  -1   -0.08    0.13
   2  -3   1    0.28    0.14
   2  -3   1    0.33    0.21
   2  -3   1   -0.17    0.08
  -3   3  -1    1.36    0.37
  -3   3  -1    1.11    0.28
  -3   3  -1    1.71    0.33
  -3   3  -1    2.05    0.39
   3  -3   1    1.98    0.39
   3  -3   1    1.62    0.32
   3  -3   1    1.54    0.46
  -4   3  -1    0.00    0.15
   4  -3   1    0.11    0.17
   4  -3   1    0.13    0.26
   4  -3   1    0.16    0.15
   5  -3   1    1.55    0.53
   6  -3   1    2.69    0.74
   7  -3   1    0.81    0.55
   7   2  -1   20.27    2.20
   6   2  -1   25.94    2.50
   5   2  -1   34.26    2.88
  -5  -2   1   30.60    2.65
   4   2  -1   60.28    4.08
   4   2  -1   50.80    4.41
  -4  -2   1   49.92    4.14
  -4  -2   1   59.60    4.13
   3   2  -1   -0.09    0.16
   3   2  -1   -0.06    0.10
   3   2  -1   -0.08    0.15
   3   2  -1   -0.07    0.09
  -3  -2   1   -0.01    0.13
  -3  -2   1   -0.07    0.10
   2   2  -1   66.19    4.56
   2   2  -1   65.25    4.24
   2   2  -1   59.38    4.52
   2   2  -1   62.82    4.24
  -2  -2   1   54.65    4.51
  -2  -2   1   49.17    4.24
  -2  -2   1   60.12    4.27
   1   2  -1    3.95    0.37
  -1  -2   1    3.57    0.38
  -1  -2   1    4.60    0.42
   0   2  -1   16.48    1.34
   0   2  -1   18.78    2.00
   0  -2   1   18.01    1.34
  -1   2  -1    0.09    0.17
  -1   2  -1    0.25    0.12
  -1   2  -1    0.10    0.20
  -1   2  -1    0.29    0.16
  -1   2  -1   -0.14    0.26
   1  -2   1    0.07    0.15
   1  -2   1    0.06    0.11
   1  -2   1    0.04    0.08
  -2   2  -1   21.55    1.69
  -2   2  -1   22.76    1.67
  -2   2  -1   22.28    1.85
  -2   2  -1   20.00    1.74
  -2   2  -1   21.99    1.84
   2  -2   1   21.70    1.68
   2  -2   1   22.42    1.70
   2  -2   1   23.29    1.89
  -3   2  -1    0.76    0.22
  -3   2  -1    1.68    0.42
  -3   2  -1    1.08    0.25
   3  -2   1    1.20    0.29
   3  -2   1    0.73    0.32
   3  -2   1    1.23    0.27
  -4   2  -1   17.34    1.50
  -4   2  -1   17.54    1.44
   4  -2   1   13.89    1.43
   4  -2   1   18.44    1.47
   4  -2   1   16.76    1.69
   5  -2   1   17.96    1.89
   6  -2   1    0.91    0.53
   7  -2   1   17.36    2.36
   7   1  -1    6.66    1.28
   6   1  -1    2.06    0.66
   5   1  -1    0.17    0.28
  -5  -1   1    0.16    0.17
   4   1  -1   -0.10    0.15
   4   1  -1    0.04    0.17
   4   1  -1    0.09    0.11
  -4  -1   1    0.11    0.18
  -4  -1   1    0.17    0.15
   3   1  -1    2.19    0.45
   3   1  -1    1.99    0.33
   3   1  -1    2.11    0.35
  -3  -1   1    1.32    0.28
  -3  -1   1    2.39    0.37
   2   1  -1    0.53    0.19
   2   1  -1    0.31    0.14
   2   1  -1    0.30    0.12
  -2  -1   1    0.58    0.17
  -2  -1   1    0.21    0.18
  -2  -1   1    0.38    0.14
   1   1  -1   48.33    3.33
   1   1  -1   45.07    3.53
   1   1  -1   46.10    3.33
  -1  -1   1   47.27    3.54
  -1  -1   1   47.38    3.34
  -1  -1   1   48.81    3.35
   0   1  -1    0.11    0.20
   0   1  -1    0.11    0.06
   0   1  -1    0.00    0.07
   0  -1   1    0.08    0.05
   0  -1   1   -0.01    0.17
   0  -1   1    0.03    0.06
   0  -1   1    0.00    0.04
  -1   1  -1   99.94    7.08
  -1   1  -1   84.94    7.45
  -1   1  -1  110.52    7.48
  -1   1  -1  100.05    7.09
  -1   1  -1  109.37    7.39
   1  -1   1  101.93    7.10
   1  -1   1   99.86    7.08
   1  -1   1  102.78    7.47
   1  -1   1   96.20    7.47
  -2   1  -1   95.19    6.87
  -2   1  -1   95.17    6.85
  -2   1  -1   98.29    7.27
  -2   1  -1   99.46    7.27
   2  -1   1  100.83    7.27
   2  -1   1   90.48    6.84
  -3   1  -1   98.28    6.83
  -3   1  -1   78.04    6.75
   3  -1   1   87.48    7.25
   3  -1   1  105.70    6.80
   3  -1   1  103.33    6.83
  -4   1  -1   19.63    1.88
  -4   1  -1   25.29    1.89
   4  -1   1   22.33    2.12
   4  -1   1   28.40    1.96
   4  -1   1   20.15    1.85
   5  -1   1    0.31    0.32
   6  -1   1   10.75    1.65
   7  -1   1    1.60    0.69
   7   0  -1    7.23    1.45
   6   0  -1   19.39    2.08
   5   0  -1    2.98    0.73
   4   0  -1   21.82    1.88
   4   0  -1   23.70    1.85
   4   0  -1   25.19    2.12
  -4   0   1   24.38    1.94
  -4   0   1   20.44    1.83
   3   0  -1   -0.07    0.09
   3   0  -1    0.02    0.13
   3   0  -1   -0.17    0.14
  -3   0   1    0.02    0.03
  -3   0   1    0.01    0.12
   2   0  -1   20.71    1.60
   2   0  -1   23.85    1.65
   2   0  -1   21.39    1.76
  -2   0   1   20.23    1.62
  -2   0   1   20.21    1.75
   1   0  -1   76.67    5.19
   1   0  -1   69.77    5.18
  -1   0   1   74.12    5.47
   0   0  -1   31.70    2.36
  -1   0  -1   51.06    4.10
  -1   0  -1   58.12    3.90
  -1   0  -1   52.37    4.11
  -1   0  -1   57.42    3.88
   1   0   1   52.72    3.88
   1   0   1   52.66    4.12
   1   0   1   58.74    4.12
   1   0   1   54.44    4.11
  -2   0  -1    5.26    0.66
  -2   0  -1    4.54    0.47
  -2   0  -1    4.72    0.50
  -2   0  -1    6.07    0.71
   2   0   1    5.05    0.47
   2   0   1    4.56    0.62
   2   0   1    4.59    0.52
  -3   0  -1   19.37    1.54
  -3   0  -1   20.23    1.59
   3   0   1   18.22    1.54
   3   0   1   19.19    1.53
   3   0   1   19.54    1.75
  -4   0  -1    0.13    0.14
  -4   0  -1   -0.03    0.13
   4   0   1   -0.02    0.26
   4   0   1    0.06    0.15
   4   0   1    0.22    0.14
   5   0   1    2.99    0.68
   6   0   1   15.77    2.01
   7   0   1    8.60    1.54
   7  -1  -1    8.28    1.56
  -7   1   1    7.30    1.60
   6  -1  -1    9.32    1.55
   5  -1  -1   81.35    6.53
   4  -1  -1    1.13    0.28
   4  -1  -1    1.04    0.39
   4  -1  -1    0.88    0.32
  -4   1   1    1.10    0.37
  -4   1   1    1.15    0.30
   3  -1  -1    5.99    0.62
   3  -1  -1    6.85    0.77
   3  -1  -1    6.71    0.92
  -3   1   1    6.03    0.71
  -3   1   1    6.09    0.63
   2  -1  -1    0.07    0.14
   2  -1  -1   -0.10    0.09
   2  -1  -1    0.02    0.16
  -2   1   1   -0.15    0.10
  -2   1   1    0.09    0.11
  -2   1   1    0.11    0.20
   1  -1  -1   70.91    4.81
   1  -1  -1   70.03    5.09
   1  -1  -1   57.17    4.81
  -1   1   1   73.62    4.82
  -1   1   1   66.48    4.82
  -1   1   1   69.03    5.09
   0  -1  -1    3.18    0.38
   0  -1  -1    2.72    0.32
   0  -1  -1    3.00    0.47
   0  -1  -1    3.12    0.37
   0  -1  -1    2.38    0.31
   0  -1  -1    2.58    0.36
   0  -1  -1    2.77    0.31
   0   1   1    2.52    0.31
   0   1   1    2.80    0.36
   0   1   1    1.54    0.35
   0   1   1    3.83    0.49
   0   1   1    2.41    0.36
   0   1   1    2.56    0.32
   0   1   1    2.91    0.32
  -1  -1  -1   38.26    2.63
  -1  -1  -1   32.57    2.47
  -1  -1  -1   36.65    2.65
  -1  -1  -1   35.64    2.47
  -1  -1  -1   33.95    2.62
   1   1   1   32.64    2.65
   1   1   1   33.07    2.61
   1   1   1   33.48    2.47
  -2  -1  -1   -0.10    0.17
  -2  -1  -1    0.23    0.12
  -2  -1  -1    0.05    0.09
   2   1   1    0.08    0.10
   2   1   1    0.19    0.14
   2   1   1   -0.13    0.17
   2   1   1   -0.06    0.12
  -3  -1  -1    1.45    0.31
  -3  -1  -1    1.99    0.36
   3   1   1    1.76    0.30
   3   1   1    2.48    0.52
   3   1   1    1.36    0.27
   3   1   1    2.09    0.44
  -4  -1  -1   16.12    1.40
   4   1   1   16.86    1.60
   4   1   1   13.92    1.32
   4   1   1   15.61    1.31
  -5  -1  -1   15.66    1.43
   5   1   1   12.97    1.72
   6   1   1    9.56    1.40
   7   1   1    6.42    1.32
   7  -2  -1    7.13    1.46
  -7   2   1    6.63    1.44
   6  -2  -1    6.62    1.26
   5  -2  -1   -0.16    0.27
   4  -2  -1    5.38    0.79
   4  -2  -1    5.05    0.88
   4  -2  -1    4.31    0.64
  -4   2   1    6.00    0.82
  -4   2   1    4.48    0.63
   3  -2  -1    8.76    1.08
   3  -2  -1    8.61    0.84
   3  -2  -1    8.83    0.82
  -3   2   1    9.40    0.83
  -3   2   1    7.75    0.83
   2  -2  -1   56.36    3.96
   2  -2  -1   55.03    3.69
   2  -2  -1   47.29    3.68
  -2   2   1   45.35    3.67
  -2   2   1   47.04    3.93
  -2   2   1   52.45    3.68
   1  -2  -1   56.37    4.21
   1  -2  -1   64.22    4.22
   1  -2  -1   60.87    4.46
  -1   2   1   65.48    4.47
  -1   2   1   48.37    4.45
   0  -2  -1  264.65   19.05
   0  -2  -1  285.39   19.04
   0  -2  -1  283.62   20.02
   0  -2  -1  274.62   20.00
   0  -2  -1  286.24   25.25
   0  -2  -1  253.17   20.00
   0   2   1  270.20   20.00
   0   2   1  264.89   25.26
   0   2   1  265.03   20.00
   0   2   1  270.54   19.05
   0   2   1  282.52   19.99
  -1  -2  -1   96.87    6.79
  -1  -2  -1   93.69    6.78
  -1  -2  -1   90.27    7.14
  -1  -2  -1  102.25    7.18
   1   2   1  104.83    6.77
   1   2   1   91.41    7.13
   1   2   1  100.95    7.18
   1   2   1   92.18    6.76
  -2  -2  -1   59.38    4.60
  -2  -2  -1   63.63    4.89
  -2  -2  -1   70.38    4.65
   2   2   1   69.71    4.95
   2   2   1   63.25    4.89
   2   2   1   65.95    4.60
   2   2   1   60.56    4.59
  -3  -2  -1    3.17    0.45
  -3  -2  -1    3.75    0.52
   3   2   1    5.20    0.74
   3   2   1    3.90    0.49
   3   2   1    3.79    0.46
   3   2   1    4.38    0.61
  -4  -2  -1    0.41    0.22
  -4  -2  -1    0.34    0.22
   4   2   1    0.59    0.17
   4   2   1   -0.08    0.22
  -5  -2  -1   -0.33    0.16
   5   2   1    0.06    0.29
   6   2   1    0.75    0.46
   7   2   1    0.70    0.46
   7  -3  -1    0.36    0.55
   6  -3  -1   19.66    2.46
  -6   3   1   20.88    2.60
   5  -3  -1    9.26    1.43
  -5   3   1    9.14    1.52
   4  -3  -1    1.65    0.39
   4  -3  -1    2.22    0.44
   4  -3  -1    1.54    0.52
  -4   3   1    3.77    0.59
  -4   3   1    1.75    0.40
   3  -3  -1   57.68    4.31
   3  -3  -1   57.21    4.61
   3  -3  -1   59.28    4.28
  -3   3   1   57.17    4.29
   2  -3  -1   64.36    4.95
   2  -3  -1   66.26    4.64
   2  -3  -1   66.60    4.67
  -2   3   1   60.54    4.94
  -2   3   1   65.21    4.98
  -2   3   1   61.14    4.64
   1  -3  -1   24.00    1.80
   1  -3  -1   26.72    1.95
  -1   3   1   23.28    1.95
  -1   3   1   23.38    2.63
  -1   3   1   24.01    1.94
  -1   3   1   22.10    1.84
  -1   3   1   24.27    1.78
  -1   3   1   24.31    1.83
   0  -3  -1    4.40    0.82
   0  -3  -1    4.28    0.45
   0  -3  -1    4.01    0.35
   0  -3  -1    3.95    0.41
   0  -3  -1    3.61    0.46
   0   3   1    4.65    0.89
   0   3   1    4.86    0.50
   0   3   1    3.74    0.41
   0   3   1    3.80    0.36
   0   3   1    4.71    0.51
  -1  -3  -1   11.76    0.87
  -1  -3  -1   14.79    0.98
  -1  -3  -1   11.72    0.86
  -1  -3  -1   11.72    0.98
  -1  -3  -1   11.69    0.98
  -1  -3  -1    8.88    1.55
   1   3   1    8.43    0.95
   1   3   1   11.74    0.94
  -2  -3  -1    0.92    0.27
  -2  -3  -1    1.09    0.20
  -2  -3  -1    1.31    0.24
  -2  -3  -1    1.28    0.30
   2   3   1    0.92    0.16
   2   3   1    0.53    0.24
   2   3   1    0.86    0.16
   2   3   1    0.89    0.24
  -3  -3  -1    9.13    0.77
  -3  -3  -1    7.98    0.79
   3   3   1    6.89    0.96
   3   3   1    8.07    0.72
   3   3   1    8.76    0.87
  -4  -3  -1    2.42    0.44
  -4  -3  -1    2.32    0.40
   4   3   1    2.44    0.57
  -5  -3  -1   15.72    1.50
   5   3   1   16.34    1.68
   6   3   1    4.99    1.03
   7   3   1    5.47    1.18
   6  -4  -1   17.54    2.28
  -6   4   1   15.05    2.17
   5  -4  -1    0.80    0.49
  -5   4   1    0.66    0.50
   4  -4  -1   -0.03    0.16
   4  -4  -1    0.27    0.32
  -4   4   1   -0.06    0.30
   3  -4  -1   -0.03    0.21
   3  -4  -1    0.06    0.17
   3  -4  -1    0.75    0.26
  -3   4   1    0.19    0.17
  -3   4   1    0.66    0.26
  -3   4   1    0.36    0.25
  -3   4   1    0.18    0.24
   2  -4  -1    3.84    0.62
   2  -4  -1    2.98    0.44
   2  -4  -1    2.87    0.45
  -2   4   1    3.21    0.56
  -2   4   1    3.50    0.56
  -2   4   1    3.09    0.42
  -2   4   1    3.05    0.54
  -2   4   1    3.89    0.98
   1  -4  -1    1.11    0.29
   1  -4  -1    0.78    0.20
  -1   4   1    0.65    0.24
  -1   4   1    0.59    0.23
  -1   4   1    1.18    0.56
  -1   4   1    0.47    0.23
  -1   4   1    0.90    0.26
  -1   4   1    0.88    0.16
   0  -4  -1   15.00    1.21
   0  -4  -1   16.21    1.20
   0  -4  -1   16.91    1.23
   0  -4  -1   13.58    1.09
   0  -4  -1   10.84    1.85
   0   4   1   13.79    1.21
   0   4   1   12.82    1.16
   0   4   1   13.97    1.84
   0   4   1   16.23    1.22
  -1  -4  -1   20.30    1.64
  -1  -4  -1   22.91    2.48
  -1  -4  -1   20.14    1.65
   1   4   1   19.77    1.59
  -2  -4  -1   43.35    3.13
  -2  -4  -1   44.23    3.14
  -2  -4  -1   42.66    3.36
  -2  -4  -1   43.00    3.40
   2   4   1   43.71    3.38
   2   4   1   41.86    3.31
  -3  -4  -1    8.81    0.73
  -3  -4  -1    5.56    0.62
   3   4   1    6.81    0.74
   3   4   1    6.75    0.92
  -4  -4  -1   29.29    2.47
  -4  -4  -1   33.63    2.46
   4   4   1   30.08    2.67
   4   4   1   32.03    2.74
  -5  -4  -1   15.46    1.47
   5   4   1   15.36    1.59
   6   4   1    0.45    0.40
   7   4   1   -0.13    0.33
   6  -5  -1    1.49    0.70
  -6   5   1    1.67    0.50
  -6   5   1    2.21    0.82
   5  -5  -1   16.97    1.98
  -5   5   1   11.04    1.52
  -5   5   1    9.20    2.25
  -5   5   1   16.05    1.95
   4  -5  -1    0.76    0.28
   4  -5  -1    0.71    0.44
  -4   5   1    2.30    1.09
  -4   5   1    0.62    0.38
  -4   5   1    0.73    0.45
   3  -5  -1    9.46    0.99
   3  -5  -1   10.08    1.04
   3  -5  -1   10.77    1.32
  -3   5   1   12.45    1.18
  -3   5   1   14.92    2.31
  -3   5   1   11.00    1.38
   2  -5  -1   51.28    3.92
   2  -5  -1   52.04    3.94
   2  -5  -1   51.41    4.21
  -2   5   1   55.07    4.03
  -2   5   1   63.48    5.86
  -2   5   1   52.19    4.18
  -2   5   1   56.39    4.20
  -2   5   1   51.63    4.14
  -2   5   1   51.24    4.24
   1  -5  -1   17.68    1.39
   1  -5  -1   15.46    1.24
  -1   5   1   18.44    1.40
  -1   5   1   15.01    1.26
  -1   5   1   15.11    1.38
  -1   5   1   14.72    1.30
  -1   5   1   14.71    1.32
  -1   5   1   11.25    2.09
   0  -5  -1   89.03    6.48
   0  -5  -1   87.50    6.11
   0  -5  -1   76.03    8.45
   0  -5  -1   81.57    6.44
   0   5   1   83.22    6.47
   0   5   1   97.07    8.70
   0   5   1   91.97    6.25
  -1  -5  -1   -0.04    0.11
  -1  -5  -1    0.11    0.30
  -1  -5  -1    0.23    0.13
   1   5   1   -0.03    0.08
   1   5   1    0.10    0.09
  -2  -5  -1    0.10    0.15
  -2  -5  -1    0.10    0.10
  -2  -5  -1    0.03    0.27
  -2  -5  -1    0.08    0.11
   2   5   1    0.06    0.13
   2   5   1    0.15    0.10
  -3  -5  -1    2.61    0.44
  -3  -5  -1    2.63    0.39
   3   5   1    3.05    0.47
   3   5   1    3.40    0.58
  -4  -5  -1    1.36    0.35
  -4  -5  -1    1.16    0.29
   4   5   1    1.38    0.39
  -5  -5  -1    3.13    0.61
   5   5   1    2.63    0.63
   6   5   1    7.01    1.19
   6  -6  -1    2.12    0.68
  -6   6   1    1.08    0.48
   5  -6  -1   -0.28    0.30
  -5   6   1    0.06    0.43
  -5   6   1    0.57    0.86
  -5   6   1    0.04    0.28
   4  -6  -1    3.39    0.58
   4  -6  -1    5.17    1.00
  -4   6   1    3.48    0.74
  -4   6   1    3.90    0.86
  -4   6   1    4.68    1.46
   3  -6  -1    3.00    0.68
   3  -6  -1    5.55    0.75
   3  -6  -1    4.77    0.71
  -3   6   1    2.87    0.71
  -3   6   1    2.94    0.64
  -3   6   1    1.94    0.99
   2  -6  -1   21.81    1.69
   2  -6  -1   20.20    1.82
   2  -6  -1   19.40    1.63
  -2   6   1   20.30    1.86
  -2   6   1   21.08    1.79
  -2   6   1   20.25    1.72
  -2   6   1   18.87    1.76
  -2   6   1   21.11    1.76
  -2   6   1   15.24    2.90
   1  -6  -1   22.24    1.69
   1  -6  -1   18.21    1.80
  -1   6   1   19.87    1.77
  -1   6   1   25.94    2.98
  -1   6   1   23.62    1.81
  -1   6   1   21.03    1.84
   0  -6  -1    2.36    0.42
   0  -6  -1    2.51    0.32
   0   6   1    1.49    0.77
   0   6   1    2.28    0.40
   0   6   1    2.00    0.33
   0   6   1    1.74    0.39
  -1  -6  -1   77.34    5.83
  -2  -6  -1    8.86    0.71
  -2  -6  -1    7.74    0.79
  -2  -6  -1    8.06    0.70
   2   6   1    7.51    0.71
   2   6   1    8.28    0.76
  -3  -6  -1   22.66    1.87
  -3  -6  -1   25.49    1.86
   3   6   1   22.41    1.95
   3   6   1   24.51    2.05
  -4  -6  -1   10.20    0.99
  -4  -6  -1   11.15    1.07
   4   6   1   12.17    1.15
  -5  -6  -1    0.20    0.23
   5   6   1   -0.14    0.23
   6   6   1    0.65    0.39
  -5   7   1    1.18    0.53
  -5   7   1    2.08    0.70
   4  -7  -1    0.27    0.38
  -4   7   1    0.14    0.29
  -4   7   1    0.20    0.38
  -4   7   1    0.46    0.80
  -4   7   1    0.38    0.42
   3  -7  -1    0.22    0.18
   3  -7  -1   -0.12    0.23
  -3   7   1    0.30    0.30
  -3   7   1    0.21    0.28
  -3   7   1   -0.32    0.18
  -3   7   1   -0.10    0.61
   2  -7  -1   34.92    2.60
   2  -7  -1   37.57    2.57
   2  -7  -1   33.50    2.77
  -2   7   1   31.14    4.08
  -2   7   1   33.66    2.67
  -2   7   1   32.36    2.58
  -2   7   1   24.99    2.57
  -2   7   1   34.23    2.81
   1  -7  -1    1.45    0.32
   1  -7  -1    1.63    0.40
  -1   7   1    1.54    0.44
  -1   7   1    1.55    0.90
  -1   7   1    1.99    0.44
   0  -7  -1   38.67    2.73
   0  -7  -1   36.70    2.93
   0   7   1   39.58    2.84
   0   7   1   35.54    2.90
   0   7   1   35.39    2.87
   0   7   1   30.15    4.25
  -1  -7  -1   11.24    1.02
  -2  -7  -1   15.56    1.31
  -2  -7  -1   14.70    1.20
  -3  -7  -1   18.38    1.49
  -3  -7  -1   17.54    1.51
   3   7   1   19.57    1.54
  -4  -7  -1    4.64    0.60
  -4  -7  -1    4.05    0.64
   4   7   1    3.78    0.62
  -5  -7  -1    0.06    0.22
   5   7   1    0.17    0.25
   6   7   1    2.10    0.52
  -5   8   1   -0.09    0.32
  -5   8   1    0.62    0.48
  -4   8   1   34.16    2.98
  -4   8   1   30.31    2.68
  -4   8   1   22.80    4.49
  -4   8   1   30.53    2.74
   3  -8  -1   10.90    1.15
  -3   8   1   12.66    1.54
  -3   8   1   11.84    1.54
  -3   8   1   12.86    2.87
  -3   8   1   12.28    1.23
   2  -8  -1    5.68    0.76
   2  -8  -1    4.98    0.73
  -2   8   1    5.97    0.91
  -2   8   1    3.53    0.72
  -2   8   1    3.93    1.59
   1  -8  -1    4.51    0.59
  -1   8   1    3.21    0.68
  -1   8   1    5.43    0.76
  -1   8   1    2.56    1.18
   0  -8  -1    3.00    0.42
   0   8   1    3.18    1.22
   0   8   1    2.40    0.54
  -2  -8  -1    1.83    0.31
  -3  -8  -1   25.61    2.01
  -4  -8  -1   37.24    2.69
  -4  -8  -1   34.15    2.73
   4   8   1   32.75    2.72
  -5  -8  -1    2.17    0.58
   5   8   1    3.07    0.57
   6   8   1   11.53    1.41
  -5   9   1    0.64    0.43
  -4   9   1    1.99    0.52
  -4   9   1    1.83    0.71
  -4   9   1    0.56    0.44
   3  -9  -1   28.29    2.31
  -3   9   1   25.93    2.44
  -3   9   1   26.77    4.72
  -3   9   1   27.79    2.59
   2  -9  -1    1.58    0.43
   2  -9  -1    2.88    0.53
  -2   9   1    1.98    1.13
  -2   9   1    3.18    0.71
  -2   9   1    4.12    0.74
   1  -9  -1   33.93    2.61
  -1   9   1   34.45    2.76
  -1   9   1   33.22    2.81
  -1   9   1   26.99    4.76
   0  -9  -1   62.94    4.29
   0   9   1   47.95    6.55
   0   9   1   57.67    4.54
  -1  -9  -1    4.80    0.57
  -2  -9  -1   12.80    1.08
  -3  -9  -1   28.24    2.19
  -4  -9  -1    0.51    0.22
  -5  -9  -1   12.11    1.50
  -6  -9  -1    0.96    0.47
   3 -10  -1   19.02    1.80
  -3  10   1   21.39    2.07
  -3  10   1   20.66    2.02
   2 -10  -1    1.66    0.41
  -2  10   1    1.71    0.55
  -2  10   1    1.66    1.16
  -2  10   1    0.96    0.47
   1 -10  -1   15.50    1.24
   1 -10  -1   11.46    1.16
  -1  10   1   10.64    2.76
  -1  10   1   12.70    1.59
   0 -10  -1    0.12    0.15
   0  10   1    0.10    0.27
   0  10   1    0.76    0.93
  -1 -10  -1    1.84    0.35
  -2 -10  -1    2.91    0.44
  -3 -10  -1    4.49    0.60
  -3 -10  -1    4.78    0.70
  -4 -10  -1   15.26    1.26
  -4 -10  -1   12.59    1.36
  -5 -10  -1    0.29    0.33
   2 -11  -1    3.23    0.59
  -2  11   1    2.47    0.73
   1 -11  -1    0.43    0.25
   1 -11  -1    0.75    0.29
  -1  11   1    0.97    0.46
  -1  11   1    0.57    1.14
   0 -11  -1    2.59    0.46
   0  11   1    2.90    0.71
   0  11   1    1.34    1.28
  -1 -11  -1    5.01    0.67
  -3 -11  -1   16.90    1.43
  -4 -11  -1    2.67    0.48
  -4 -11  -1    2.16    0.54
   0 -12  -1    5.31    0.73
   0  12   1    3.96    1.00
   0  11  -2    0.39    0.45
  -1  11  -2    2.29    0.76
   1 -11   2    0.68    0.30
  -4 -10   2   13.41    1.16
   0  10  -2   19.38    3.93
   0  10  -2   28.10    2.39
  -1  10  -2    0.86    0.88
  -1  10  -2    0.74    0.41
   1 -10   2    0.63    0.23
   1 -10   2    0.31    0.16
  -2  10  -2   14.58    1.87
   2 -10   2   16.22    1.42
  -3  10  -2   48.54    4.17
   3 -10   2   50.67    3.87
  -4  -9   2   -0.05    0.21
  -4  -9   2    0.20    0.16
   0   9  -2    0.16    0.30
   0   9  -2    0.30    0.83
  -1   9  -2    5.81    1.88
  -1   9  -2    7.12    1.10
   1  -9   2    5.87    0.72
   1  -9   2    6.39    0.76
  -2   9  -2   15.58    1.93
  -2   9  -2   17.06    3.51
  -2   9  -2   18.28    1.64
   2  -9   2   16.73    1.51
   2  -9   2   19.21    1.57
  -3   9  -2    0.03    0.35
  -3   9  -2    0.76    0.48
   3  -9   2   -0.07    0.18
  -4   9  -2    0.85    0.48
  -4   9  -2    0.83    0.50
  -6  -8   2    9.19    1.25
  -5  -8   2   29.80    2.47
  -4  -8   2    0.00    0.19
  -4  -8   2   -0.05    0.13
  -3  -8   2   68.99    4.96
   1   8  -2   18.24    1.70
   0   8  -2   -0.04    0.77
   0   8  -2   -0.08    0.18
  -1   8  -2    0.72    0.37
  -1   8  -2    1.91    1.06
   1  -8   2    1.42    0.30
   1  -8   2    1.49    0.31
  -2   8  -2   18.89    3.74
  -2   8  -2   25.84    2.07
  -2   8  -2   20.80    2.07
   2  -8   2   21.99    1.86
   2  -8   2   24.24    1.91
  -3   8  -2   27.03    2.45
  -3   8  -2   24.40    4.37
  -3   8  -2   28.30    2.48
   3  -8   2   26.73    2.22
  -4   8  -2    2.16    0.49
  -4   8  -2    0.99    0.47
  -4   8  -2    2.89    0.75
  -5   8  -2   14.25    1.53
   6   7  -2    0.95    0.42
  -6  -7   2    1.71    0.57
   5   7  -2    1.79    0.41
  -5  -7   2    2.57    0.49
  -5  -7   2    1.79    0.47
   4   7  -2    7.47    0.70
  -4  -7   2    5.66    0.80
  -4  -7   2    7.32    0.72
  -3  -7   2   10.05    0.87
  -3  -7   2   10.93    0.92
   1   7  -2   32.85    2.68
   0   7  -2   -0.06    0.63
   0   7  -2    0.25    0.24
  -1   7  -2  102.03    7.93
  -1   7  -2  103.39   10.99
  -1   7  -2  105.23    7.79
   1  -7   2  109.28    7.55
   1  -7   2  104.01    7.98
   1  -7   2  110.16    7.57
  -2   7  -2   81.81    9.04
  -2   7  -2   83.51    6.43
  -2   7  -2   80.86    6.24
   2  -7   2   79.44    6.03
   2  -7   2   89.44    6.09
  -3   7  -2    0.80    0.40
  -3   7  -2    1.05    1.01
  -3   7  -2    0.53    0.29
  -3   7  -2    0.50    0.37
   3  -7   2    0.48    0.23
   3  -7   2    0.38    0.21
  -4   7  -2   25.41    2.44
  -4   7  -2   25.02    2.32
  -4   7  -2   31.31    4.72
   4  -7   2   23.78    2.13
  -5   7  -2    4.06    1.00
  -5   7  -2    2.78    0.72
   6   6  -2   -0.16    0.27
  -6  -6   2    0.05    0.26
   5   6  -2   14.45    1.43
  -5  -6   2   13.93    1.41
  -5  -6   2   16.35    1.38
   4   6  -2   -0.10    0.14
  -4  -6   2   -0.05    0.12
  -4  -6   2    0.01    0.16
  -3  -6   2   27.88    2.19
  -3  -6   2   30.08    2.17
   1   6  -2   -0.06    0.16
   0   6  -2    4.88    0.69
   0   6  -2    3.05    1.14
  -1   6  -2    5.34    0.76
  -1   6  -2    6.65    1.65
  -1   6  -2    5.38    0.65
   1  -6   2    4.96    0.58
   1  -6   2    6.07    0.71
   1  -6   2    4.53    0.55
  -2   6  -2    0.04    0.14
  -2   6  -2    0.30    0.17
  -2   6  -2    0.39    0.22
  -2   6  -2   -0.22    0.49
  -2   6  -2   -0.11    0.21
   2  -6   2    0.01    0.15
   2  -6   2   -0.07    0.11
   2  -6   2    0.13    0.14
  -3   6  -2   -0.80    0.49
  -3   6  -2    0.35    0.22
  -3   6  -2    0.34    0.32
   3  -6   2    0.12    0.17
   3  -6   2   -0.09    0.12
   3  -6   2   -0.35    0.15
  -4   6  -2    0.16    0.36
  -4   6  -2    0.40    0.39
  -4   6  -2    0.24    0.79
   4  -6   2    1.56    0.44
   4  -6   2    0.72    0.36
  -5   6  -2   22.25    2.50
  -5   6  -2   17.24    2.14
   6   5  -2    4.17    0.81
   5   5  -2   -0.04    0.20
  -5  -5   2    0.28    0.18
   4   5  -2    0.35    0.21
  -4  -5   2    0.30    0.18
  -4  -5   2    0.29    0.21
   3   5  -2    0.59    0.21
   3   5  -2    0.82    0.24
  -3  -5   2    0.48    0.17
  -3  -5   2    0.99    0.24
  -2  -5   2   10.29    0.87
   1   5  -2    6.51    0.81
   0   5  -2    1.65    0.36
   0   5  -2    2.99    1.02
  -1   5  -2    5.88    0.77
  -1   5  -2    3.75    1.24
  -1   5  -2    6.74    0.67
  -1   5  -2    6.29    0.63
   1  -5   2    5.55    0.56
   1  -5   2    7.90    0.62
   1  -5   2    7.65    0.68
  -2   5  -2    0.17    0.21
  -2   5  -2    0.47    0.27
  -2   5  -2    0.92    0.28
  -2   5  -2    0.05    0.59
  -2   5  -2    0.79    0.24
   2  -5   2    0.50    0.24
   2  -5   2    1.24    0.27
   2  -5   2    0.49    0.22
  -3   5  -2   11.34    1.42
  -3   5  -2   12.77    1.31
  -3   5  -2   16.76    2.67
   3  -5   2   13.68    1.20
   3  -5   2   12.31    1.14
   3  -5   2   11.52    1.31
  -4   5  -2    3.63    0.77
  -4   5  -2    6.52    1.74
   4  -5   2    4.20    0.72
   4  -5   2    4.95    0.92
  -5   5  -2    2.78    0.73
  -5   5  -2    2.04    0.69
  -5   5  -2    1.32    1.11
   5  -5   2    1.53    0.61
  -6   5  -2    0.93    0.61
  -6   5  -2   -0.28    0.39
   6  -5   2    0.49    0.49
   7   4  -2    0.14    0.35
   6   4  -2    0.26    0.33
   5   4  -2   10.83    1.30
  -5  -4   2    8.41    1.09
   4   4  -2   11.17    1.18
  -4  -4   2   12.36    1.07
  -4  -4   2   12.26    1.11
   3   4  -2    6.16    0.77
   3   4  -2    5.10    0.66
  -3  -4   2    4.75    0.55
  -3  -4   2    5.03    0.59
   2   4  -2   41.76    3.13
   2   4  -2   37.87    3.08
  -2  -4   2   40.76    3.11
  -2  -4   2   41.84    2.94
  -2  -4   2   40.09    2.93
  -2  -4   2   48.68    4.67
   1   4  -2   13.16    1.14
  -1  -4   2   12.99    2.06
   0   4  -2  108.00    8.56
   0   4  -2  132.22   11.80
   0  -4   2  126.44   11.67
  -1   4  -2    0.25    0.17
  -1   4  -2    0.45    0.48
  -1   4  -2    0.58    0.23
  -1   4  -2    0.44    0.12
  -1   4  -2    0.42    0.17
   1  -4   2    0.13    0.30
   1  -4   2    0.44    0.15
   1  -4   2    0.42    0.18
   1  -4   2    0.26    0.12
   1  -4   2    0.24    0.11
  -2   4  -2   57.18    4.32
  -2   4  -2   60.96    4.44
  -2   4  -2   61.52    4.47
   2  -4   2   53.39    4.46
   2  -4   2   55.26    4.20
   2  -4   2   56.00    4.17
  -3   4  -2    1.93    0.82
  -3   4  -2    0.01    0.23
   3  -4   2    0.56    0.22
   3  -4   2    1.03    0.36
   3  -4   2    0.45    0.20
  -4   4  -2    2.92    1.15
   4  -4   2    3.46    0.59
   4  -4   2    1.93    0.56
   5  -4   2    0.70    0.47
   6  -4   2   -0.11    0.32
   7   3  -2    1.64    0.67
   6   3  -2    7.28    1.18
   5   3  -2    0.87    0.39
  -5  -3   2    0.15    0.24
   4   3  -2   16.73    1.50
   4   3  -2   11.37    1.35
  -4  -3   2   14.97    1.30
  -4  -3   2   15.81    1.27
   3   3  -2   -0.21    0.16
   3   3  -2   -0.02    0.14
  -3  -3   2   -0.02    0.08
  -3  -3   2   -0.22    0.10
   2   3  -2   18.89    1.52
   2   3  -2   18.26    1.48
  -2  -3   2   18.29    1.38
  -2  -3   2   17.11    1.49
  -2  -3   2   19.33    1.40
  -1  -3   2    9.08    1.53
  -1  -3   2    8.69    0.78
   0   3  -2    6.93    0.81
   0   3  -2   11.27    1.67
   0  -3   2   12.46    1.42
   0  -3   2   10.43    0.83
  -1   3  -2   24.15    1.73
  -1   3  -2   20.63    2.55
  -1   3  -2   19.07    1.69
  -1   3  -2   23.76    1.74
   1  -3   2   20.92    1.62
   1  -3   2   19.54    1.74
   1  -3   2   24.01    1.70
   1  -3   2   21.64    1.74
   1  -3   2   18.39    2.37
   1  -3   2   20.83    1.59
  -2   3  -2   29.08    2.14
  -2   3  -2   30.24    3.08
  -2   3  -2   26.03    2.08
  -2   3  -2   25.94    2.13
   2  -3   2   21.10    2.13
   2  -3   2   25.95    2.00
   2  -3   2   24.49    1.95
  -3   3  -2   18.24    1.67
   3  -3   2   17.90    1.71
   3  -3   2   17.08    1.48
   3  -3   2   19.14    1.54
  -4   3  -2   15.69    1.38
   4  -3   2   14.88    1.40
   4  -3   2   15.94    1.38
   4  -3   2   14.56    1.59
   5  -3   2    1.76    0.61
   6  -3   2    7.13    1.38
   7  -3   2    4.09    1.11
   7   2  -2    1.93    0.78
   6   2  -2    0.27    0.38
   5   2  -2    9.18    1.27
  -5  -2   2    8.41    1.07
   4   2  -2   11.43    1.01
   4   2  -2   12.01    1.25
  -4  -2   2   12.46    1.09
  -4  -2   2   12.05    1.12
   3   2  -2   19.50    1.73
   3   2  -2   21.18    1.57
   3   2  -2   19.99    1.53
  -3  -2   2   18.12    1.59
  -3  -2   2   21.51    1.59
   2   2  -2    7.25    0.57
   2   2  -2    7.38    0.69
   2   2  -2    6.11    0.55
  -2  -2   2    7.42    0.68
  -2  -2   2    6.55    0.61
  -2  -2   2    6.99    0.59
   1   2  -2   45.26    3.46
  -1  -2   2   47.83    3.47
   0   2  -2   35.72    3.37
   0   2  -2   34.35    2.35
   0  -2   2   32.96    2.39
   0  -2   2   32.65    2.34
   0  -2   2   29.44    2.39
   0  -2   2   26.15    3.27
  -1   2  -2    6.07    0.51
  -1   2  -2    6.63    0.63
  -1   2  -2    6.23    0.64
  -1   2  -2    4.92    0.59
  -1   2  -2    8.00    1.16
   1  -2   2    6.72    0.58
   1  -2   2    7.22    0.53
   1  -2   2    6.65    0.62
   1  -2   2    4.33    0.58
   1  -2   2    6.50    0.55
  -2   2  -2    1.59    0.31
  -2   2  -2    1.63    0.26
  -2   2  -2    1.88    0.39
   2  -2   2    1.89    0.32
   2  -2   2    1.86    0.38
   2  -2   2    2.23    0.37
  -3   2  -2   11.98    1.08
  -3   2  -2   12.26    1.00
  -3   2  -2   12.85    1.20
  -3   2  -2   11.39    1.03
   3  -2   2   10.79    1.03
   3  -2   2   11.60    1.22
   3  -2   2   10.28    1.00
  -4   2  -2    1.33    0.40
  -4   2  -2    1.41    0.32
  -4   2  -2    1.14    0.30
   4  -2   2    1.71    0.39
   4  -2   2    1.36    0.45
   4  -2   2    0.76    0.26
   5  -2   2   -0.27    0.25
   6  -2   2    0.05    0.33
   7  -2   2    3.36    0.89
   7   1  -2    0.17    0.42
   6   1  -2    4.22    0.97
   5   1  -2    0.47    0.35
  -5  -1   2    1.43    0.46
   4   1  -2   38.43    2.89
   4   1  -2   36.70    3.19
  -4  -1   2   38.10    2.94
  -4  -1   2   39.78    2.98
   3   1  -2   20.41    1.60
   3   1  -2   19.97    1.62
   3   1  -2   21.77    1.81
  -3  -1   2   20.61    1.66
  -3  -1   2   20.68    1.63
   2   1  -2   12.17    1.19
   2   1  -2   12.06    1.07
   2   1  -2   15.69    1.11
  -2  -1   2   13.87    1.09
  -2  -1   2   15.47    1.25
  -2  -1   2   15.11    1.12
   1   1  -2    5.23    0.46
   1   1  -2    6.42    0.45
   1   1  -2    6.52    0.54
  -1  -1   2    4.32    0.52
  -1  -1   2    5.94    0.47
  -1  -1   2    5.85    0.46
   0   1  -2   43.18    3.64
   0   1  -2   31.91    2.60
   0   1  -2   37.32    2.72
   0  -1   2   38.95    2.72
   0  -1   2   32.43    2.73
   0  -1   2   38.30    2.61
   0  -1   2   35.13    3.59
   0  -1   2   36.66    2.73
  -1   1  -2    4.94    0.41
  -1   1  -2    4.47    0.44
  -1   1  -2    4.12    0.51
   1  -1   2    4.14    0.51
   1  -1   2    3.97    0.45
   1  -1   2    4.13    0.42
   1  -1   2    5.45    0.54
   1  -1   2    4.48    0.40
   1  -1   2    4.66    0.48
  -2   1  -2   68.13    5.22
  -2   1  -2   68.12    5.31
  -2   1  -2   74.12    5.35
  -2   1  -2   71.18    5.02
  -2   1  -2   66.43    4.99
   2  -1   2   71.55    5.00
   2  -1   2   73.09    5.04
   2  -1   2   69.03    5.34
   2  -1   2   65.64    5.30
  -3   1  -2   12.31    1.04
  -3   1  -2   10.91    0.98
  -3   1  -2   12.01    1.07
   3  -1   2   10.68    1.01
   3  -1   2   10.75    0.99
   3  -1   2   11.89    1.17
  -4   1  -2   30.50    2.35
  -4   1  -2   29.84    2.42
   4  -1   2   28.09    2.28
   4  -1   2   29.86    2.33
   4  -1   2   24.75    2.54
   5  -1   2   12.13    1.55
   6  -1   2    1.56    0.63
   7  -1   2   16.04    2.21
   7   0  -2    0.02    0.45
  -7   0   2    0.58    0.49
   6   0  -2    1.14    0.56
   5   0  -2    4.75    0.92
   4   0  -2    1.24    0.29
   4   0  -2    1.39    0.34
   4   0  -2    1.06    0.37
  -4   0   2    1.42    0.35
  -4   0   2    0.30    0.21
   3   0  -2   12.50    1.07
   3   0  -2   13.84    1.11
   3   0  -2   13.93    1.26
  -3   0   2   11.12    1.09
   2   0  -2   11.15    0.84
   2   0  -2   10.17    0.81
   2   0  -2    8.47    0.90
  -2   0   2    8.77    0.80
  -2   0   2    8.00    0.92
  -2   0   2   10.62    0.84
   1   0  -2    5.64    0.49
   1   0  -2    5.84    0.57
   1   0  -2    5.27    0.50
  -1   0   2    6.53    0.58
  -1   0   2    5.95    0.59
  -1   0   2    6.10    0.50
  -1   0   2    5.55    0.50
   0   0  -2    0.17    0.13
   0   0  -2    0.56    0.17
   0   0  -2    0.52    0.21
   0   0  -2    0.61    0.08
   0   0   2    0.69    0.18
   0   0   2    0.46    0.10
   0   0   2    0.62    0.09
   0   0   2    0.72    0.16
   0   0   2    0.71    0.21
   0   0   2    0.56    0.16
  -1   0  -2  421.63   28.33
  -1   0  -2  381.18   28.29
  -1   0  -2  372.89   28.09
  -1   0  -2  407.50   28.31
  -1   0  -2  346.64   26.93
   1   0   2  377.28   26.94
   1   0   2  374.99   28.28
   1   0   2  410.98   28.32
   1   0   2  381.84   28.31
  -2   0  -2   34.38    2.43
  -2   0  -2   34.73    2.40
  -2   0  -2   31.76    2.58
  -2   0  -2   28.53    2.57
   2   0   2   34.31    2.43
   2   0   2   28.74    2.60
   2   0   2   31.02    2.58
   2   0   2   33.66    2.39
  -3   0  -2   78.24    6.05
  -3   0  -2   85.59    6.11
   3   0   2   86.86    6.09
   3   0   2   85.57    6.07
   3   0   2   85.35    6.47
  -4   0  -2    5.83    0.77
  -4   0  -2    5.82    0.77
   4   0   2    5.62    0.73
   4   0   2    5.46    0.94
   4   0   2    5.94    0.71
   5   0   2    7.43    1.19
   6   0   2    1.41    0.63
   7   0   2    0.39    0.51
   7  -1  -2    1.45    0.65
  -7   1   2    1.11    0.69
   6  -1  -2    8.37    1.35
   5  -1  -2   11.36    1.55
   4  -1  -2    9.86    1.00
   4  -1  -2    9.84    0.97
   4  -1  -2    8.90    1.24
  -4   1   2   12.47    1.09
  -4   1   2   11.07    1.01
   3  -1  -2   19.23    1.70
   3  -1  -2   22.31    1.94
   3  -1  -2   23.35    1.77
  -3   1   2   22.20    1.76
  -3   1   2   22.26    1.73
   2  -1  -2    0.04    0.11
   2  -1  -2   -0.13    0.14
   2  -1  -2    0.07    0.14
  -2   1   2   -0.11    0.09
  -2   1   2    0.06    0.12
  -2   1   2    0.29    0.22
   1  -1  -2   26.75    2.29
   1  -1  -2   27.70    2.14
   1  -1  -2   30.44    2.32
  -1   1   2   31.51    2.32
  -1   1   2   31.61    2.31
   0  -1  -2   -0.05    0.15
   0  -1  -2   -0.22    0.12
   0  -1  -2    0.06    0.11
   0  -1  -2    0.09    0.12
   0  -1  -2    0.48    0.19
   0  -1  -2   -0.07    0.07
   0   1   2   -0.03    0.14
   0   1   2    0.11    0.14
   0   1   2    0.04    0.11
   0   1   2    0.14    0.16
   0   1   2    0.15    0.17
   0   1   2    0.43    0.14
   0   1   2    0.05    0.08
  -1  -1  -2  311.82   22.37
  -1  -1  -2  307.80   21.30
  -1  -1  -2  269.11   22.19
  -1  -1  -2  321.43   22.39
  -1  -1  -2  283.39   22.39
   1   1   2  324.50   22.39
   1   1   2  307.03   21.30
   1   1   2  318.30   22.39
   1   1   2  311.77   21.30
   1   1   2  292.62   22.36
  -2  -1  -2    4.08    0.46
  -2  -1  -2    2.76    0.47
  -2  -1  -2    2.97    0.36
   2   1   2    3.75    0.40
   2   1   2    3.51    0.41
   2   1   2    2.42    0.48
   2   1   2    2.09    0.42
  -3  -1  -2   27.54    2.16
   3   1   2   27.70    2.40
   3   1   2   27.46    2.11
   3   1   2   28.14    2.14
   3   1   2   27.71    2.33
  -4  -1  -2    3.10    0.49
  -4  -1  -2    1.59    0.37
   4   1   2    3.46    0.67
   4   1   2    3.97    0.56
   4   1   2    2.75    0.44
  -5  -1  -2    6.54    0.95
   5   1   2    5.26    1.03
   6   1   2   30.31    2.89
   7   1   2    5.49    1.16
   7  -2  -2    0.91    0.61
  -7   2   2    0.40    0.52
   6  -2  -2    7.24    1.33
  -6   2   2    6.86    1.40
   5  -2  -2   34.18    3.02
  -5   2   2   31.60    3.06
   4  -2  -2    1.82    0.40
   4  -2  -2    1.66    0.40
   4  -2  -2    1.77    0.49
  -4   2   2    1.76    0.41
  -4   2   2    2.25    0.42
   3  -2  -2    3.97    0.66
   3  -2  -2    3.05    0.49
   3  -2  -2    4.88    0.62
  -3   2   2    5.54    0.60
  -3   2   2    4.47    0.58
   2  -2  -2  101.30    6.90
   2  -2  -2   91.72    7.30
  -2   2   2  101.92    7.35
  -2   2   2  103.43    6.91
  -2   2   2   84.01    7.28
   1  -2  -2   59.59    4.34
   1  -2  -2   59.68    4.61
   1  -2  -2   61.62    4.61
  -1   2   2   61.66    4.63
  -1   2   2   61.98    4.34
  -1   2   2   59.30    4.59
   0  -2  -2  829.69   59.29
   0  -2  -2  828.97   59.24
   0   2   2  897.19   74.50
   0   2   2  685.44   59.21
  -1  -2  -2   90.14    7.02
  -1  -2  -2   92.59    6.65
  -1  -2  -2   96.17    7.04
  -1  -2  -2   96.94    6.93
   1   2   2   92.47    7.01
   1   2   2   93.86    6.64
   1   2   2   87.68    7.00
   1   2   2  100.13    7.06
   1   2   2   97.92    6.64
  -2  -2  -2    6.80    0.58
  -2  -2  -2    6.89    0.69
  -2  -2  -2    7.14    0.72
  -2  -2  -2    5.74    0.59
   2   2   2    6.08    0.57
   2   2   2    6.03    0.57
   2   2   2    6.14    0.66
   2   2   2    5.67    0.74
  -3  -2  -2   -0.01    0.12
  -3  -2  -2    0.02    0.13
   3   2   2   -0.04    0.10
   3   2   2    0.17    0.22
   3   2   2    0.02    0.13
   3   2   2    0.11    0.17
  -4  -2  -2    1.14    0.26
  -4  -2  -2    1.54    0.35
   4   2   2    1.52    0.32
   4   2   2    1.59    0.48
   4   2   2    1.63    0.38
  -5  -2  -2   38.20    3.11
   5   2   2   39.46    3.42
   6   2   2    4.20    0.91
   7   2   2    5.45    1.15
   6  -3  -2   19.94    2.43
  -6   3   2   15.49    2.19
   5  -3  -2   17.66    2.16
  -5   3   2   17.82    2.24
   4  -3  -2   10.78    1.32
   4  -3  -2    8.50    1.06
   4  -3  -2    8.90    0.91
  -4   3   2    9.34    1.32
  -4   3   2    7.59    0.97
   3  -3  -2   22.74    1.80
   3  -3  -2   19.87    1.92
   3  -3  -2   23.36    1.76
  -3   3   2   21.03    1.98
  -3   3   2   19.64    1.74
   2  -3  -2   32.71    2.46
   2  -3  -2   32.82    2.67
  -2   3   2   34.94    2.70
  -2   3   2   33.20    2.70
  -2   3   2   30.77    2.45
   1  -3  -2   55.63    4.10
   1  -3  -2   54.48    3.86
   1  -3  -2   53.35    4.10
  -1   3   2   52.90    4.10
  -1   3   2   44.17    4.05
  -1   3   2   56.62    3.87
  -1   3   2   51.62    5.27
  -1   3   2   53.18    3.82
  -1   3   2   54.94    3.98
  -1   3   2   55.97    4.13
   0  -3  -2   58.46    4.67
   0  -3  -2   60.87    4.39
   0  -3  -2   65.45    4.43
   0  -3  -2   61.99    4.67
   0  -3  -2   62.08    5.99
   0  -3  -2   63.71    4.58
   0   3   2   64.42    4.66
   0   3   2   62.22    4.66
   0   3   2   63.75    6.02
   0   3   2   61.47    4.36
   0   3   2   60.86    4.68
   0   3   2   57.59    4.42
  -1  -3  -2   53.69    3.95
  -1  -3  -2   59.79    3.92
  -1  -3  -2   55.25    4.06
  -1  -3  -2   54.64    4.17
  -1  -3  -2   51.83    4.17
   1   3   2   53.51    4.18
   1   3   2   53.66    4.09
   1   3   2   54.49    4.13
  -2  -3  -2    8.82    0.72
  -2  -3  -2    8.01    0.84
  -2  -3  -2    8.84    0.82
  -2  -3  -2    7.81    0.72
   2   3   2    7.58    0.68
   2   3   2    7.91    0.84
   2   3   2    7.26    0.77
   2   3   2    8.52    0.68
  -3  -3  -2   24.38    1.95
  -3  -3  -2   27.52    2.02
   3   3   2   25.99    2.22
   3   3   2   25.10    2.14
   3   3   2   24.69    1.93
  -4  -3  -2   19.18    1.81
  -4  -3  -2   21.56    1.79
   4   3   2   24.66    1.78
   4   3   2   22.58    2.00
  -5  -3  -2   19.03    1.68
   5   3   2   16.78    1.83
   6   3   2    1.73    0.66
   7   3   2    0.78    0.58
   6  -4  -2   29.26    2.82
  -6   4   2   24.53    3.06
   5  -4  -2   17.16    1.94
  -5   4   2    7.50    1.39
   4  -4  -2    4.99    0.67
   4  -4  -2    5.25    0.91
  -4   4   2    3.03    0.75
   3  -4  -2   23.94    2.25
   3  -4  -2   24.21    2.04
   3  -4  -2   25.68    2.10
  -3   4   2   25.67    2.31
  -3   4   2   28.14    2.08
   2  -4  -2   10.67    0.92
   2  -4  -2    8.68    0.91
   2  -4  -2    9.94    1.04
  -2   4   2    9.30    1.02
  -2   4   2   11.24    0.91
  -2   4   2   13.00    1.87
  -2   4   2   10.02    0.97
  -2   4   2    9.98    1.08
   1  -4  -2   17.50    1.30
   1  -4  -2   14.01    1.38
  -1   4   2   16.78    1.24
  -1   4   2   15.83    2.01
  -1   4   2   14.45    1.39
  -1   4   2   16.15    1.31
  -1   4   2   16.09    1.39
  -1   4   2   17.05    1.45
   0  -4  -2    5.17    0.97
   0  -4  -2    5.37    0.56
   0  -4  -2    4.82    0.46
   0  -4  -2    5.27    0.52
   0  -4  -2    5.51    0.49
   0  -4  -2    5.64    0.57
   0   4   2    3.94    0.54
   0   4   2    4.63    0.50
   0   4   2    5.89    1.09
   0   4   2    5.43    0.61
   0   4   2    5.56    0.67
  -1  -4  -2    5.99    0.55
  -1  -4  -2    4.47    1.06
  -1  -4  -2    7.37    0.69
  -1  -4  -2    6.22    0.56
  -1  -4  -2    7.31    0.70
  -1  -4  -2    6.63    0.63
   1   4   2    6.29    0.65
   1   4   2    6.21    0.62
  -2  -4  -2    2.80    0.38
  -2  -4  -2    5.00    0.65
  -2  -4  -2    3.17    0.41
   2   4   2    3.17    0.46
   2   4   2    4.19    0.59
  -3  -4  -2    0.08    0.13
  -3  -4  -2    0.15    0.13
   3   4   2    0.08    0.18
   3   4   2   -0.02    0.16
  -4  -4  -2   -0.12    0.15
  -4  -4  -2    0.49    0.22
   4   4   2    0.24    0.25
   4   4   2    0.05    0.22
  -5  -4  -2   19.06    1.81
   5   4   2   22.28    2.06
   6   4   2   37.82    3.37
   7   4   2    5.20    1.13
   6  -5  -2    8.81    1.56
  -6   5   2   12.36    1.91
  -6   5   2    8.98    1.35
   5  -5  -2   -0.47    0.28
  -5   5   2    0.28    0.46
  -5   5   2    0.61    0.29
   4  -5  -2   12.01    1.33
   4  -5  -2   17.96    2.01
  -4   5   2   14.75    2.63
  -4   5   2   16.29    1.69
  -4   5   2   16.07    1.50
   3  -5  -2    5.98    0.78
   3  -5  -2    7.01    1.00
   3  -5  -2    5.14    0.67
  -3   5   2    5.89    1.41
  -3   5   2    5.11    0.79
  -3   5   2    5.61    0.92
   2  -5  -2    0.29    0.22
   2  -5  -2    0.45    0.21
   2  -5  -2    0.62    0.24
  -2   5   2    0.77    0.27
  -2   5   2    0.67    0.27
  -2   5   2    0.56    0.54
  -2   5   2    0.40    0.30
  -2   5   2    0.14    0.27
   1  -5  -2    1.35    0.28
   1  -5  -2    1.24    0.34
  -1   5   2    2.46    0.80
  -1   5   2    1.59    0.36
  -1   5   2    1.54    0.35
  -1   5   2    1.40    0.34
  -1   5   2    1.57    0.39
   0  -5  -2   17.37    1.40
   0  -5  -2   17.36    1.35
   0  -5  -2   17.20    1.50
   0  -5  -2   15.47    2.07
   0   5   2   17.59    1.51
   0   5   2   17.48    1.45
   0   5   2   18.63    1.46
   0   5   2   20.91    2.32
  -1  -5  -2   27.50    2.28
  -1  -5  -2   29.30    3.23
  -1  -5  -2   31.11    2.11
  -1  -5  -2   29.05    2.30
   1   5   2   25.97    2.22
  -2  -5  -2   34.75    2.50
  -2  -5  -2   39.41    3.93
  -2  -5  -2   35.69    2.72
  -2  -5  -2   31.70    2.48
   2   5   2   34.99    2.63
   2   5   2   28.17    2.67
  -3  -5  -2   -0.08    0.12
  -3  -5  -2   -0.04    0.11
   3   5   2    0.06    0.21
   3   5   2   -0.01    0.15
  -4  -5  -2   25.50    2.09
  -4  -5  -2   25.77    2.03
   4   5   2   24.58    2.19
  -5  -5  -2    0.41    0.30
   5   5   2    0.59    0.37
   6   5   2    8.88    1.34
   6  -6  -2   -0.13    0.41
  -6   6   2   -0.46    0.33
   5  -6  -2    1.60    0.60
  -5   6   2    0.52    0.38
  -5   6   2    0.59    0.73
  -5   6   2    0.15    0.49
   4  -6  -2   10.14    1.46
   4  -6  -2    7.70    1.05
  -4   6   2    7.10    1.29
  -4   6   2   11.15    1.36
  -4   6   2    7.78    1.93
   3  -6  -2   25.26    2.08
   3  -6  -2   24.38    2.32
   3  -6  -2   26.17    2.14
  -3   6   2   25.92    2.18
  -3   6   2   26.76    2.42
  -3   6   2   25.80    3.39
  -3   6   2   24.03    2.28
   2  -6  -2   15.12    1.24
   2  -6  -2   14.42    1.40
   2  -6  -2   14.45    1.26
  -2   6   2   16.26    2.69
  -2   6   2   13.62    1.42
  -2   6   2   13.84    1.30
  -2   6   2   13.58    1.36
  -2   6   2   12.77    1.28
  -2   6   2   13.88    1.35
   1  -6  -2    0.04    0.12
   1  -6  -2    0.12    0.17
  -1   6   2    0.19    0.22
  -1   6   2    0.14    0.16
  -1   6   2    0.05    0.17
  -1   6   2    0.17    0.18
  -1   6   2    0.45    0.51
  -1   6   2    0.29    0.15
   0  -6  -2    4.18    0.49
   0  -6  -2    4.34    0.46
   0  -6  -2    5.24    0.67
   0  -6  -2    4.44    1.04
   0   6   2    2.81    0.95
   0   6   2    5.10    0.67
   0   6   2    4.72    0.56
   0   6   2    3.92    0.61
  -1  -6  -2    0.46    0.15
  -1  -6  -2    0.71    0.23
  -1  -6  -2    0.70    0.50
   1   6   2    0.82    0.21
   1   6   2    0.79    0.21
  -2  -6  -2    7.04    0.82
  -2  -6  -2    5.63    0.55
   2   6   2    4.96    0.56
  -3  -6  -2    7.44    0.76
  -3  -6  -2    8.10    0.79
   3   6   2    9.64    1.13
   3   6   2    8.11    0.82
  -4  -6  -2    9.12    0.91
  -4  -6  -2    9.23    0.85
   4   6   2    6.63    0.99
  -5  -6  -2    1.04    0.37
   5   6   2    1.47    0.47
   6   6   2    7.93    1.21
  -5   7   2    5.61    1.03
  -5   7   2    4.63    1.10
   4  -7  -2   46.09    4.01
  -4   7   2   48.62    4.08
  -4   7   2   45.43    3.70
  -4   7   2   40.59    3.86
  -4   7   2   52.72    5.75
   3  -7  -2   11.41    1.14
   3  -7  -2   11.99    1.63
  -3   7   2   13.35    1.52
  -3   7   2   12.71    1.46
  -3   7   2   10.51    2.47
  -3   7   2   11.86    1.59
   2  -7  -2   51.81    3.72
   2  -7  -2   52.07    3.69
   2  -7  -2   49.92    4.00
  -2   7   2   47.77    3.77
  -2   7   2   44.39    3.85
  -2   7   2   45.29    3.98
  -2   7   2   49.36    3.81
  -2   7   2   47.81    5.59
   1  -7  -2    1.02    0.35
   1  -7  -2    2.06    0.38
  -1   7   2    1.36    0.78
  -1   7   2    1.56    0.40
  -1   7   2    1.84    0.44
   0  -7  -2   27.62    2.18
   0  -7  -2   24.95    2.03
   0  -7  -2   25.43    1.96
   0   7   2   25.98    2.12
   0   7   2   22.65    3.20
   0   7   2   26.31    2.13
  -1  -7  -2    7.33    0.87
  -1  -7  -2    7.22    0.64
   1   7   2    6.61    0.64
   1   7   2    6.97    0.65
  -2  -7  -2   21.71    1.90
  -2  -7  -2   27.08    2.11
   2   7   2   27.14    2.02
   2   7   2   24.88    1.97
  -3  -7  -2   27.57    2.09
   3   7   2   25.64    2.14
  -4  -7  -2   17.16    1.56
  -4  -7  -2   18.92    1.52
   4   7   2   17.25    1.63
  -5  -7  -2   10.24    1.25
   5   7   2   10.23    1.27
  -6  -7  -2    3.08    0.75
   6   7   2    4.54    0.85
  -5   8   2    7.42    1.27
  -5   8   2    5.35    1.01
  -4   8   2    1.01    0.45
  -4   8   2    0.98    0.97
  -4   8   2    0.44    0.45
  -4   8   2    2.02    0.69
   3  -8  -2    0.16    0.19
  -3   8   2    0.13    0.74
  -3   8   2    0.18    0.29
  -3   8   2    0.01    0.39
  -3   8   2    0.09    0.26
   2  -8  -2   39.82    3.30
   2  -8  -2   41.13    3.34
  -2   8   2   46.23    5.38
  -2   8   2   42.81    3.46
  -2   8   2   42.33    3.63
  -2   8   2   47.09    3.32
   1  -8  -2    7.39    0.90
  -1   8   2    8.93    1.12
  -1   8   2    7.58    1.02
  -1   8   2   10.18    2.21
   0  -8  -2   30.47    2.30
   0  -8  -2   29.39    2.39
   0   8   2   40.82    4.16
   0   8   2   27.62    2.46
   0   8   2   30.10    2.44
  -1  -8  -2    2.48    0.38
  -2  -8  -2    3.19    0.45
  -3  -8  -2   14.22    1.21
  -3  -8  -2   14.02    1.28
   3   8   2   13.68    1.20
  -4  -8  -2    6.29    0.92
  -4  -8  -2    7.56    0.86
   4   8   2    7.14    0.86
  -5  -8  -2    0.84    0.39
   5   8   2    0.36    0.27
  -6  -8  -2    2.29    0.71
   6   8   2    2.95    0.61
  -5   9   2   -0.16    0.37
  -4   9   2    5.80    1.00
  -4   9   2    4.07    0.78
  -4   9   2    4.94    1.04
   3  -9  -2    2.36    0.47
  -3   9   2    1.67    1.04
  -3   9   2    3.26    0.75
  -3   9   2    1.00    0.48
   2  -9  -2   21.98    1.73
   2  -9  -2   19.86    1.75
  -2   9   2   12.92    3.09
  -2   9   2   17.89    1.82
  -2   9   2   21.17    1.95
   1  -9  -2   28.23    2.20
  -1   9   2   28.47    2.39
  -1   9   2   25.39    2.35
  -1   9   2   25.47    4.20
   0  -9  -2   16.71    1.36
   0   9   2   13.86    2.81
   0   9   2   15.78    1.56
  -1  -9  -2    2.35    0.40
  -2  -9  -2    2.31    0.40
  -2  -9  -2    2.38    0.43
  -3  -9  -2    0.87    0.33
  -3  -9  -2    1.20    0.29
  -4  -9  -2    0.43    0.29
  -4  -9  -2   -0.12    0.13
  -5  -9  -2    2.37    0.62
  -6  -9  -2   -0.05    0.28
   3 -10  -2   15.81    1.63
  -3  10   2   17.57    1.77
  -3  10   2   17.91    1.87
   2 -10  -2    2.67    0.54
  -2  10   2    4.49    0.84
  -2  10   2    2.46    0.63
   1 -10  -2    0.78    0.28
  -1  10   2    2.16    0.62
  -1  10   2    1.26    1.05
   0 -10  -2    1.68    0.37
   0  10   2    1.46    0.53
   0  10   2    0.16    0.62
  -1 -10  -2    3.25    0.50
  -2 -10  -2    1.80    0.37
  -2 -10  -2    1.83    0.40
  -3 -10  -2    5.18    0.68
  -3 -10  -2    5.57    0.79
  -4 -10  -2    4.04    0.62
  -4 -10  -2    4.53    0.78
  -5 -10  -2    4.54    0.89
   2 -11  -2    1.25    0.40
  -2  11   2    0.80    0.45
   1 -11  -2    2.37    0.47
  -1  11   2    1.40    0.55
  -1  11   2    1.59    1.27
   0 -11  -2    2.32    0.47
   0  11   2    2.54    0.69
   0  11   2    1.71    1.26
  -1 -11  -2   14.20    1.25
  -2 -11  -2   15.10    1.31
  -3 -11  -2    0.94    0.28
  -4 -11  -2    0.09    0.27
   0 -12  -2    3.40    0.58
  -1 -12  -2    0.82    0.25
   0  11  -3   -0.39    0.35
  -1  11  -3   -0.44    0.29
   1 -11   3    0.56    0.25
  -4 -10   3    0.39    0.17
   0  10  -3    1.03    1.04
   0  10  -3    0.01    0.24
  -1  10  -3    8.44    2.46
  -1  10  -3   10.47    1.48
   1 -10   3    8.76    0.87
   1 -10   3    9.58    0.90
  -2  10  -3    5.53    1.04
   2 -10   3    5.00    0.73
   3 -10   3    1.84    0.47
  -4  -9   3    0.33    0.23
  -4  -9   3    0.33    0.15
   1   9  -3    0.20    0.30
   0   9  -3    6.85    2.06
   0   9  -3    7.38    1.12
  -1   9  -3   -0.17    0.62
  -1   9  -3    0.52    0.42
   1  -9   3    0.44    0.19
   1  -9   3    0.28    0.16
  -2   9  -3    0.22    0.77
  -2   9  -3    1.00    0.44
   2  -9   3    0.61    0.24
   2  -9   3    0.95    0.33
  -3   9  -3    3.28    0.65
  -3   9  -3    2.17    0.65
   3  -9   3    1.73    0.42
  -4   9  -3    0.99    0.52
  -5  -8   3    4.70    0.78
  -4  -8   3    0.63    0.24
  -4  -8   3    0.54    0.19
   1   8  -3    0.22    0.28
   0   8  -3    1.52    1.17
   0   8  -3    4.36    0.76
  -1   8  -3    9.17    1.18
  -1   8  -3    4.62    1.67
   1  -8   3    8.31    0.73
   1  -8   3    6.84    0.69
  -2   8  -3   10.32    1.11
  -2   8  -3    8.89    2.44
  -2   8  -3   12.98    1.53
   2  -8   3   10.38    1.02
   2  -8   3   12.94    1.10
  -3   8  -3    3.15    1.54
  -3   8  -3    1.34    0.54
  -3   8  -3    1.89    0.63
   3  -8   3    2.94    0.55
  -4   8  -3   11.09    1.51
  -4   8  -3    8.65    0.92
  -4   8  -3    8.77    1.35
  -5   8  -3    8.44    1.16
   6   7  -3    0.44    0.33
  -6  -7   3    0.07    0.31
   5   7  -3    1.83    0.44
  -5  -7   3    1.53    0.38
  -5  -7   3    1.29    0.37
  -4  -7   3    2.92    0.44
  -4  -7   3    2.47    0.46
  -3  -7   3    8.47    0.82
  -3  -7   3   10.69    0.82
   1   7  -3    1.73    0.50
   0   7  -3   16.61    1.51
   0   7  -3   14.48    2.95
  -1   7  -3   35.07    3.28
  -1   7  -3   47.47    5.24
   1  -7   3   44.42    3.11
   1  -7   3   42.23    3.07
  -2   7  -3   34.13    2.52
  -2   7  -3   27.49    2.40
  -2   7  -3   33.32    4.15
   2  -7   3   25.42    2.20
   2  -7   3   28.24    2.24
  -3   7  -3   -0.15    0.22
  -3   7  -3    0.06    0.19
  -3   7  -3   -0.25    0.20
  -3   7  -3   -0.08    0.18
  -3   7  -3   -0.37    0.67
   3  -7   3    0.07    0.16
   3  -7   3    0.15    0.15
  -4   7  -3    8.10    1.27
  -4   7  -3    8.87    2.45
  -4   7  -3   10.09    1.40
   4  -7   3    9.87    1.24
  -5   7  -3    0.98    0.58
  -5   7  -3    2.13    0.70
   6   6  -3    4.50    0.82
  -6  -6   3    4.32    0.77
   5   6  -3    4.93    0.80
  -5  -6   3    5.65    0.82
  -5  -6   3    5.17    0.70
   4   6  -3   38.77    3.09
  -4  -6   3   40.43    2.95
  -4  -6   3   37.54    2.97
  -3  -6   3    8.11    0.77
  -3  -6   3    9.24    0.76
   1   6  -3    1.44    0.38
   0   6  -3    0.93    0.32
   0   6  -3    1.64    0.92
  -1   6  -3    5.66    0.67
  -1   6  -3    5.81    0.60
  -1   6  -3    6.53    0.86
  -1   6  -3    5.53    1.57
   1  -6   3    6.37    0.64
   1  -6   3    5.70    0.54
   1  -6   3    5.83    0.57
  -2   6  -3    3.58    1.39
  -2   6  -3    5.18    0.81
  -2   6  -3    4.61    0.71
   2  -6   3    4.12    0.54
   2  -6   3    3.40    0.55
   2  -6   3    4.11    0.67
  -3   6  -3    1.24    0.46
  -3   6  -3    1.10    0.81
  -3   6  -3    2.22    0.58
   3  -6   3    2.01    0.52
   3  -6   3    1.45    0.37
   3  -6   3    1.50    0.38
  -4   6  -3   35.36    4.34
  -4   6  -3   34.86    2.85
  -4   6  -3   26.44    2.58
   4  -6   3   30.92    2.46
   4  -6   3   25.81    2.66
  -5   6  -3   17.24    2.16
  -5   6  -3   21.61    2.21
   6   5  -3   -0.04    0.30
  -6  -5   3    0.29    0.24
   5   5  -3   -0.10    0.20
  -5  -5   3    0.52    0.24
  -5  -5   3    0.27    0.23
   4   5  -3    0.32    0.22
  -4  -5   3    0.04    0.14
  -4  -5   3    0.39    0.17
   3   5  -3    0.07    0.13
   3   5  -3    0.31    0.18
  -3  -5   3    0.09    0.14
  -3  -5   3    0.41    0.14
  -2  -5   3    3.28    0.39
   1   5  -3   10.39    1.00
   0   5  -3   28.63    3.15
   0   5  -3   21.22    1.87
  -1   5  -3    5.25    0.55
  -1   5  -3    6.96    1.60
  -1   5  -3    5.97    0.75
  -1   5  -3    3.38    0.54
   1  -5   3    5.64    0.49
   1  -5   3    5.80    0.67
   1  -5   3    5.42    0.51
  -2   5  -3   29.89    2.53
  -2   5  -3   31.29    3.92
  -2   5  -3   31.25    2.56
  -2   5  -3   32.06    2.53
   2  -5   3   31.99    2.60
   2  -5   3   29.26    2.37
   2  -5   3   33.36    2.44
  -3   5  -3   83.44    5.78
  -3   5  -3   89.32    8.31
   3  -5   3   72.76    5.95
   3  -5   3   71.58    5.57
   3  -5   3   71.31    5.53
  -4   5  -3    2.46    0.60
  -4   5  -3    1.71    1.04
   4  -5   3    3.47    0.80
   4  -5   3    2.83    0.55
  -5   5  -3    0.16    0.40
  -5   5  -3    0.71    0.85
   5  -5   3    0.48    0.39
  -6   5  -3    0.06    0.43
   6  -5   3    0.82    0.59
   7   4  -3    2.74    0.79
   6   4  -3    0.40    0.33
   5   4  -3   12.24    1.23
  -5  -4   3    9.11    1.17
   4   4  -3    9.71    1.02
  -4  -4   3    9.86    0.95
  -4  -4   3    9.72    0.91
   3   4  -3    1.02    0.27
   3   4  -3    1.27    0.34
  -3  -4   3    0.91    0.22
  -3  -4   3    1.04    0.24
   2   4  -3   52.32    4.07
   2   4  -3   51.99    4.04
  -2  -4   3   57.64    4.08
   1   4  -3   10.99    0.98
  -1  -4   3    9.63    1.77
   0   4  -3   54.98    4.18
   0   4  -3   65.31    6.07
   0  -4   3   53.38    5.83
  -1   4  -3   35.07    2.83
  -1   4  -3   38.60    4.17
  -1   4  -3   34.12    2.79
   1  -4   3   37.05    2.68
   1  -4   3   40.80    3.99
   1  -4   3   36.39    2.65
   1  -4   3   36.22    2.87
   1  -4   3   37.38    2.78
   1  -4   3   36.38    2.86
  -2   4  -3   46.29    3.50
  -2   4  -3   44.83    4.92
  -2   4  -3   51.33    3.51
  -2   4  -3   44.16    3.41
   2  -4   3   39.62    3.51
   2  -4   3   39.54    3.27
   2  -4   3   43.60    3.24
  -3   4  -3    0.07    0.18
  -3   4  -3    0.14    0.23
  -3   4  -3   -0.28    0.48
   3  -4   3   -0.11    0.12
   3  -4   3    0.00    0.22
   3  -4   3    0.10    0.14
  -4   4  -3    9.16    2.01
   4  -4   3    9.50    0.99
   4  -4   3   10.68    1.43
  -5   4  -3   -0.59    0.50
   5  -4   3   -0.30    0.25
   6  -4   3   16.92    2.30
   7   3  -3    0.51    0.44
   6   3  -3   14.02    1.76
   5   3  -3   46.59    3.85
  -5  -3   3   45.94    3.62
   4   3  -3   16.65    1.52
   4   3  -3   14.34    1.43
  -4  -3   3   13.83    1.29
  -4  -3   3   16.55    1.36
   3   3  -3   31.05    2.54
  -3  -3   3   33.62    2.37
  -3  -3   3   29.51    2.38
   2   3  -3   50.15    3.94
  -2  -3   3   48.58    3.73
  -2  -3   3   55.78    3.72
  -2  -3   3   53.58    3.95
   1   3  -3    0.34    0.18
  -1  -3   3    0.27    0.11
  -1  -3   3    0.39    0.16
  -1  -3   3   -0.07    0.37
   0   3  -3    1.04    0.59
   0   3  -3    1.38    0.31
   0  -3   3    1.73    0.21
   0  -3   3    2.40    0.75
   0  -3   3    1.61    0.21
   0  -3   3    1.67    0.23
   0  -3   3    1.30    0.27
  -1   3  -3   21.38    2.20
  -1   3  -3   15.01    1.30
  -1   3  -3   15.74    1.30
  -1   3  -3   14.48    1.27
   1  -3   3   15.35    1.32
   1  -3   3   14.33    1.87
   1  -3   3   15.26    1.31
   1  -3   3   15.96    1.18
   1  -3   3   16.14    1.31
  -2   3  -3   86.44    6.29
  -2   3  -3   79.78    5.87
  -2   3  -3   67.37    8.14
  -2   3  -3   83.78    6.28
  -2   3  -3   90.69    6.06
   2  -3   3   85.57    5.95
   2  -3   3   80.21    6.28
   2  -3   3   82.91    5.91
  -3   3  -3   70.12    5.99
  -3   3  -3   71.52    7.84
   3  -3   3   74.06    6.06
   3  -3   3   86.84    5.70
   3  -3   3   81.08    5.63
   4  -3   3    0.41    0.26
   4  -3   3    0.78    0.33
   4  -3   3    0.25    0.29
   5  -3   3   33.77    3.10
   6  -3   3   20.88    2.26
   7  -3   3    1.33    0.55
   7   2  -3   -0.24    0.35
  -7  -2   3    0.80    0.65
   6   2  -3   -0.39    0.29
   5   2  -3   10.22    1.33
  -5  -2   3    9.43    1.13
   4   2  -3   76.28    6.18
  -4  -2   3   84.38    5.83
  -4  -2   3   77.74    5.84
   3   2  -3   22.37    1.96
   3   2  -3   21.62    1.74
  -3  -2   3   25.07    1.84
  -3  -2   3   24.29    1.81
   2   2  -3  157.37   10.38
   2   2  -3  140.78   10.38
   2   2  -3  149.53   10.98
  -2  -2   3  148.44   10.44
  -2  -2   3  138.76   10.99
  -2  -2   3  152.94   10.43
   1   2  -3    8.27    0.78
  -1  -2   3    9.44    0.82
  -1  -2   3   13.71    1.55
  -1  -2   3    9.06    0.79
  -1  -2   3   10.90    0.82
   0   2  -3   28.15    2.16
   0   2  -3   24.86    3.03
   0   2  -3   28.22    2.18
   0   2  -3   31.61    2.14
   0  -2   3   30.71    2.17
   0  -2   3   26.53    2.18
   0  -2   3   29.51    2.18
   0  -2   3   26.75    3.06
   0  -2   3   29.10    2.12
  -1   2  -3   64.66    4.60
  -1   2  -3   61.90    4.92
  -1   2  -3   68.09    4.92
  -1   2  -3   60.79    4.72
   1  -2   3   57.20    4.92
   1  -2   3   61.34    4.84
   1  -2   3   73.44    6.41
   1  -2   3   64.24    4.91
   1  -2   3   77.33    4.95
   1  -2   3   66.23    4.63
  -2   2  -3   12.55    1.05
  -2   2  -3   10.75    0.88
  -2   2  -3   10.41    0.93
  -2   2  -3   10.54    1.61
  -2   2  -3   10.75    1.02
   2  -2   3   10.79    0.93
   2  -2   3    9.38    0.89
   2  -2   3    9.89    1.01
   2  -2   3   10.35    1.03
  -3   2  -3    6.77    0.70
  -3   2  -3    5.29    0.83
   3  -2   3    6.69    0.75
   3  -2   3    6.46    0.65
   3  -2   3    4.78    0.78
  -4   2  -3    1.06    0.36
  -4   2  -3    1.12    0.32
   4  -2   3    1.90    0.60
   4  -2   3    0.92    0.30
   5  -2   3   16.88    1.83
   6  -2   3   16.44    2.23
   7  -2   3    8.80    1.59
   7   1  -3    0.95    0.49
  -7  -1   3    0.50    0.54
   6   1  -3    5.30    1.00
   5   1  -3   21.20    2.08
  -5  -1   3   21.75    1.90
   4   1  -3    3.94    0.50
   4   1  -3    3.05    0.64
  -4  -1   3    2.47    0.46
  -4  -1   3    2.52    0.45
   3   1  -3    1.97    0.32
   3   1  -3    1.56    0.30
   3   1  -3    2.09    0.42
  -3  -1   3    2.38    0.38
  -3  -1   3    1.35    0.30
   2   1  -3   14.04    1.15
   2   1  -3   11.91    1.01
   2   1  -3   12.73    1.00
  -2  -1   3   13.83    1.15
  -2  -1   3   13.41    1.03
  -2  -1   3   11.44    1.03
   1   1  -3   10.08    0.98
   1   1  -3   11.83    0.87
  -1  -1   3   12.24    1.01
  -1  -1   3   12.50    0.99
  -1  -1   3   12.15    0.90
  -1  -1   3   11.90    0.89
   0   1  -3   13.70    1.42
   0   1  -3   11.20    0.89
   0   1  -3   10.30    0.96
   0   1  -3   11.31    0.95
   0  -1   3    9.88    0.84
   0  -1   3   10.40    0.96
   0  -1   3   12.58    0.97
   0  -1   3   12.20    0.89
   0  -1   3   12.16    0.96
   0  -1   3   12.71    1.41
  -1   1  -3   58.47    4.50
  -1   1  -3   57.30    4.51
  -1   1  -3   60.06    4.42
  -1   1  -3   67.22    5.82
  -1   1  -3   58.90    4.22
   1  -1   3   57.83    4.23
   1  -1   3   57.91    4.52
   1  -1   3   65.90    4.44
   1  -1   3   59.07    4.49
   1  -1   3   53.83    4.50
  -2   1  -3  120.71    8.87
  -2   1  -3  135.35    9.05
  -2   1  -3  120.69    8.49
  -2   1  -3  121.08    8.99
   2  -1   3  120.54    8.50
   2  -1   3  109.29    8.51
   2  -1   3  122.36    9.02
   2  -1   3  119.11    9.00
   2  -1   3  111.15    9.01
  -3   1  -3  192.44   13.34
  -3   1  -3  189.12   14.09
  -3   1  -3  172.21   13.87
  -3   1  -3  177.42   13.28
   3  -1   3  209.06   13.33
   3  -1   3  187.67   14.05
  -4   1  -3    4.22    0.73
  -4   1  -3    4.17    0.67
  -4   1  -3    5.44    0.73
   4  -1   3    3.23    0.68
   4  -1   3    3.14    0.55
   4  -1   3    3.45    0.55
   5  -1   3   88.45    7.11
   6  -1   3   13.44    1.80
   7  -1   3    7.71    1.38
   7   0  -3   19.64    2.56
  -7   0   3   22.68    2.97
   6   0  -3    0.52    0.38
  -6   0   3    0.14    0.40
   5   0  -3    2.35    0.69
   4   0  -3   26.23    2.19
   4   0  -3   28.90    2.25
   4   0  -3   29.29    2.49
  -4   0   3   28.75    2.28
   3   0  -3    5.48    0.59
   3   0  -3    3.51    0.55
   3   0  -3    4.67    0.71
  -3   0   3    4.37    0.57
  -3   0   3    4.06    0.56
   2   0  -3  151.85    9.92
   2   0  -3  138.20   10.45
   2   0  -3  147.76    9.90
  -2   0   3  141.37   10.49
  -2   0   3  126.58    9.89
  -2   0   3  149.39   10.47
  -2   0   3  126.90    9.92
   1   0  -3  392.73   27.79
   1   0  -3  387.46   27.80
   1   0  -3  402.56   26.46
   1   0  -3  408.33   26.47
  -1   0   3  322.24   26.45
  -1   0   3  332.12   27.79
  -1   0   3  381.75   27.78
  -1   0   3  402.42   26.47
   0   0  -3   36.52    2.79
   0   0  -3   36.86    3.51
   0   0  -3   34.22    2.60
   0   0  -3   35.01    2.79
   0   0  -3   37.28    2.57
   0   0  -3   30.33    2.76
   0   0   3   35.04    2.57
   0   0   3   38.63    3.51
   0   0   3   36.91    2.79
   0   0   3   39.21    2.80
   0   0   3   38.23    2.61
   0   0   3   37.94    2.81
  -1   0  -3   51.92    3.68
  -1   0  -3   48.60    3.66
  -1   0  -3   46.83    3.58
  -1   0  -3   48.17    3.64
  -1   0  -3   49.25    3.41
   1   0   3   47.44    3.42
   1   0   3   41.70    3.63
   1   0   3   47.89    3.64
  -2   0  -3    6.92    0.74
  -2   0  -3    8.18    0.83
  -2   0  -3    9.43    0.86
  -2   0  -3    7.55    0.69
   2   0   3    8.20    0.82
   2   0   3    7.04    0.71
   2   0   3    8.90    0.98
   2   0   3    7.97    0.82
  -3   0  -3   21.94    1.68
  -3   0  -3   22.96    1.73
  -3   0  -3   18.47    1.76
   3   0   3   23.54    1.73
   3   0   3   22.52    1.69
   3   0   3   17.25    1.82
  -4   0  -3    2.16    0.52
  -4   0  -3    2.00    0.38
  -4   0  -3    1.93    0.40
   4   0   3    2.20    0.53
   4   0   3    2.60    0.46
   4   0   3    2.09    0.37
   5   0   3    5.02    0.95
   6   0   3   -0.01    0.26
   7   0   3    1.71    0.63
   7  -1  -3    3.47    0.98
  -7   1   3    2.62    0.95
   6  -1  -3   49.51    4.26
  -6   1   3   47.24    4.33
   5  -1  -3   45.89    3.77
  -5   1   3   40.29    3.78
   4  -1  -3    0.29    0.27
   4  -1  -3    0.55    0.24
   4  -1  -3    0.85    0.25
  -4   1   3    0.39    0.20
  -4   1   3    0.53    0.25
  -4   1   3    0.49    0.34
   3  -1  -3   45.85    3.34
   3  -1  -3   41.35    3.60
   3  -1  -3   45.69    3.37
  -3   1   3   47.73    3.37
  -3   1   3   45.72    3.38
  -3   1   3   41.50    3.65
   2  -1  -3   29.05    2.44
   2  -1  -3   29.94    2.26
  -2   1   3   33.27    2.30
  -2   1   3   31.33    2.49
  -2   1   3   30.80    2.27
  -2   1   3   26.31    2.42
   1  -1  -3   77.52    5.93
   1  -1  -3   77.45    5.94
   1  -1  -3   71.83    5.60
   1  -1  -3   80.28    5.61
  -1   1   3   76.33    5.95
  -1   1   3   77.69    5.93
  -1   1   3   91.39    5.64
   0  -1  -3    2.77    0.39
   0  -1  -3    2.24    0.38
   0  -1  -3    1.26    0.30
   0  -1  -3    1.82    0.26
   0  -1  -3    2.06    0.17
   0   1   3    2.48    0.39
   0   1   3    1.46    0.29
   0   1   3    2.06    0.33
   0   1   3    2.47    0.27
   0   1   3    2.19    0.30
  -1  -1  -3   77.26    5.78
  -1  -1  -3   74.95    5.86
  -1  -1  -3   78.14    5.88
  -1  -1  -3   81.33    5.89
   1   1   3   72.68    5.53
   1   1   3   82.12    5.90
   1   1   3   82.97    5.79
   1   1   3   75.62    5.85
  -2  -1  -3    5.19    0.69
  -2  -1  -3    5.59    0.75
  -2  -1  -3    5.48    0.58
   2   1   3    5.39    0.52
   2   1   3    5.31    0.79
   2   1   3    5.75    0.55
   2   1   3    5.34    0.67
   2   1   3    4.19    0.61
  -3  -1  -3   32.54    2.94
  -3  -1  -3   41.65    3.15
   3   1   3   41.65    3.01
   3   1   3   44.34    3.27
   3   1   3   41.48    2.98
  -4  -1  -3   10.18    1.04
  -4  -1  -3   10.88    1.00
  -4  -1  -3   10.69    1.08
   4   1   3    9.92    0.97
   4   1   3    9.84    1.28
   4   1   3   12.01    1.04
   5   1   3   38.52    3.42
   6   1   3   70.61    5.88
   7   1   3    3.18    0.99
   7  -2  -3    3.10    1.01
  -7   2   3    4.30    1.19
   6  -2  -3    5.48    1.09
  -6   2   3    5.98    1.24
   5  -2  -3    0.01    0.28
  -5   2   3   -0.10    0.28
   4  -2  -3    0.06    0.27
   4  -2  -3    0.38    0.23
   4  -2  -3    0.11    0.19
  -4   2   3    0.31    0.20
  -4   2   3   -0.03    0.26
  -4   2   3    0.15    0.14
   3  -2  -3   23.25    2.00
   3  -2  -3   21.09    1.77
  -3   2   3   22.02    1.79
  -3   2   3   21.24    2.02
  -3   2   3   23.70    1.82
   2  -2  -3   19.31    1.51
   2  -2  -3   20.23    1.35
  -2   2   3   12.71    1.29
  -2   2   3   17.62    1.51
  -2   2   3   13.98    1.43
   1  -2  -3  946.86   68.59
   1  -2  -3  909.75   68.58
  -1   2   3  909.50   68.60
  -1   2   3 1000.00   68.58
  -1   2   3  919.06   65.38
   0  -2  -3  126.53    9.60
   0  -2  -3  120.39    9.59
   0  -2  -3  130.58    9.60
   0  -2  -3  128.21    9.04
   0  -2  -3  133.81    9.09
   0  -2  -3  123.62    9.47
   0  -2  -3  128.50   11.95
   0   2   3  127.30    9.61
   0   2   3  128.94    9.08
   0   2   3  129.85   11.98
   0   2   3  120.01    9.60
   0   2   3  138.18    9.47
   0   2   3  131.31    9.04
   0   2   3  138.85    9.60
  -2  -2  -3  239.94   18.23
  -2  -2  -3  245.16   18.07
  -2  -2  -3  257.99   18.29
  -2  -2  -3  246.82   17.32
   2   2   3  251.01   17.33
   2   2   3  239.70   18.22
   2   2   3  237.62   18.23
   2   2   3  255.32   18.29
  -3  -2  -3   55.13    4.31
  -3  -2  -3   61.27    4.37
   3   2   3   60.55    4.32
   3   2   3   62.05    4.33
   3   2   3   60.30    4.64
   3   2   3   54.42    4.68
  -4  -2  -3   24.75    1.94
  -4  -2  -3   24.06    1.99
   4   2   3   23.07    1.92
   4   2   3   23.50    1.92
   4   2   3   24.68    2.16
  -5  -2  -3    0.25    0.23
  -5  -2  -3   -0.06    0.20
   5   2   3    0.13    0.31
   6   2   3   18.96    2.34
   7   2   3    4.27    1.04
   6  -3  -3    2.25    0.78
  -6   3   3    3.08    0.91
   5  -3  -3    3.77    0.85
  -5   3   3    4.52    1.02
   4  -3  -3   14.95    1.32
   4  -3  -3   16.12    1.58
  -4   3   3   14.02    1.83
  -4   3   3   12.98    1.34
   3  -3  -3   79.02    6.19
   3  -3  -3   82.22    5.80
  -3   3   3   78.69    5.79
  -3   3   3   76.82    6.22
   2  -3  -3  224.57   15.67
   2  -3  -3  214.51   15.68
   2  -3  -3  223.09   16.53
  -2   3   3  226.52   15.67
  -2   3   3  229.31   16.52
  -2   3   3  214.62   16.55
   1  -3  -3    1.16    0.31
   1  -3  -3    0.88    0.22
   1  -3  -3    1.19    0.33
  -1   3   3    1.59    0.49
  -1   3   3    0.96    0.24
  -1   3   3    1.10    0.32
  -1   3   3    1.13    0.30
  -1   3   3    1.00    0.32
  -1   3   3    1.53    0.27
  -1   3   3    1.14    0.22
   0  -3  -3   76.44    7.37
   0  -3  -3   81.10    5.76
   0  -3  -3   75.50    5.86
   0  -3  -3   77.80    5.51
   0  -3  -3   78.38    5.52
   0  -3  -3   77.34    5.87
   0   3   3   79.57    5.73
   0   3   3   81.76    5.51
   0   3   3   77.81    5.87
   0   3   3   81.72    5.86
   0   3   3   75.91    5.89
   0   3   3   72.57    5.51
   0   3   3   72.94    7.40
  -1  -3  -3   71.57    6.66
  -1  -3  -3   69.62    5.24
  -1  -3  -3   69.15    4.90
  -1  -3  -3   69.77    5.10
  -1  -3  -3   69.01    4.91
  -1  -3  -3   70.18    5.24
   1   3   3   70.49    5.20
   1   3   3   67.50    4.87
   1   3   3   56.63    5.15
   1   3   3   74.13    5.25
   1   3   3   69.57    4.87
  -2  -3  -3    5.58    0.55
  -2  -3  -3    4.68    0.67
  -2  -3  -3    5.00    0.55
   2   3   3    4.51    0.60
   2   3   3    5.12    0.48
   2   3   3    6.69    0.80
   2   3   3    4.51    0.52
   2   3   3    4.02    0.60
  -3  -3  -3    7.44    0.67
  -3  -3  -3    5.31    0.70
   3   3   3    6.92    0.86
   3   3   3    7.00    0.65
   3   3   3    6.60    0.63
   3   3   3    5.95    0.85
  -4  -3  -3    1.18    0.30
  -4  -3  -3    1.12    0.33
   4   3   3    0.93    0.26
   4   3   3    1.29    0.40
  -5  -3  -3    1.70    0.43
   5   3   3    1.70    0.52
   6   3   3    2.57    0.75
   7   3   3    2.79    0.83
   6  -4  -3    0.71    0.53
  -6   4   3    1.12    0.64
   5  -4  -3   11.21    1.68
  -5   4   3   11.92    1.70
   4  -4  -3    9.68    1.39
  -4   4   3   10.03    1.39
   3  -4  -3    0.18    0.16
   3  -4  -3    0.03    0.20
   3  -4  -3    0.01    0.09
  -3   4   3   -0.15    0.14
  -3   4   3   -0.02    0.25
   2  -4  -3   47.43    3.54
   2  -4  -3   47.93    3.53
   2  -4  -3   48.47    3.82
  -2   4   3   54.15    5.01
  -2   4   3   46.27    3.78
  -2   4   3   48.86    3.86
  -2   4   3   42.15    3.54
  -2   4   3   47.38    3.50
   1  -4  -3    4.37    0.54
   1  -4  -3    4.06    0.61
  -1   4   3    3.42    0.57
  -1   4   3    3.67    0.60
  -1   4   3    3.51    0.48
  -1   4   3    3.93    0.88
  -1   4   3    4.17    0.57
  -1   4   3    4.18    0.46
   0  -4  -3   22.58    2.34
   0  -4  -3   21.99    1.79
   0  -4  -3   20.86    1.61
   0  -4  -3   20.45    1.78
   0  -4  -3   22.55    1.69
   0  -4  -3   22.00    1.64
   0   4   3   23.23    2.42
   0   4   3   18.06    1.78
   0   4   3   19.49    1.74
   0   4   3   23.73    1.77
   0   4   3   18.96    1.64
   0   4   3   22.35    1.57
  -1  -4  -3    4.01    0.59
  -1  -4  -3    4.03    0.44
  -1  -4  -3    4.71    0.93
  -1  -4  -3    4.71    0.64
  -1  -4  -3    4.57    0.44
  -1  -4  -3    3.71    0.51
   1   4   3    4.05    0.56
   1   4   3    4.12    0.45
   1   4   3    5.18    0.64
  -2  -4  -3   20.70    1.56
  -2  -4  -3   19.72    1.63
  -2  -4  -3   17.11    1.72
   2   4   3   19.40    1.68
   2   4   3   20.77    1.51
   2   4   3   22.60    1.80
  -3  -4  -3    0.73    0.32
  -3  -4  -3    0.49    0.18
  -3  -4  -3    0.31    0.19
   3   4   3    0.46    0.24
   3   4   3    0.71    0.30
  -4  -4  -3   41.18    3.22
  -4  -4  -3   42.48    3.17
   4   4   3   40.74    3.41
  -5  -4  -3   10.34    1.28
   5   4   3    8.01    1.22
   6   4   3    4.77    1.00
   7   4   3    2.64    0.81
   6  -5  -3   22.27    2.81
  -6   5   3   21.70    2.83
  -6   5   3   24.94    2.29
   5  -5  -3    2.04    0.70
  -5   5   3    2.29    0.56
  -5   5   3    1.82    0.71
   4  -5  -3   12.94    1.24
   4  -5  -3   12.64    1.70
  -4   5   3   12.55    1.68
  -4   5   3   12.23    1.45
   3  -5  -3    2.37    0.61
   3  -5  -3    2.64    0.53
   3  -5  -3    2.91    0.55
  -3   5   3    2.61    0.64
  -3   5   3    1.66    0.85
  -3   5   3    1.64    0.46
   2  -5  -3    9.31    1.15
   2  -5  -3    7.63    0.83
   2  -5  -3    8.84    0.84
  -2   5   3    8.66    1.13
  -2   5   3    7.43    1.06
  -2   5   3    7.86    0.85
  -2   5   3   10.00    1.00
  -2   5   3    8.78    1.67
  -2   5   3    9.68    0.82
   1  -5  -3   57.47    4.86
   1  -5  -3   65.82    4.58
  -1   5   3   61.87    4.59
  -1   5   3   65.57    6.42
  -1   5   3   65.76    4.85
  -1   5   3   62.34    4.90
  -1   5   3   60.62    4.85
   0  -5  -3  110.65    8.15
   0  -5  -3  112.35    8.31
   0  -5  -3  110.63   10.59
   0  -5  -3  114.75    7.83
   0   5   3  114.73    7.89
   0   5   3  117.65    8.27
   0   5   3  104.48   10.69
   0   5   3  105.72    8.31
   0   5   3   99.89    8.20
  -1  -5  -3   12.55    1.12
  -1  -5  -3   15.08    1.19
  -1  -5  -3   16.95    1.92
  -1  -5  -3   16.25    1.33
   1   5   3   12.93    1.12
   1   5   3   16.01    1.27
   1   5   3   13.78    1.24
  -2  -5  -3   21.36    2.54
  -2  -5  -3   20.19    1.64
  -2  -5  -3   18.81    1.75
  -2  -5  -3   18.43    1.56
   2   5   3   21.40    1.70
   2   5   3   21.79    1.79
  -3  -5  -3   21.60    1.89
  -3  -5  -3   21.06    1.67
   3   5   3   21.52    1.92
   3   5   3   19.56    1.80
  -4  -5  -3    0.11    0.18
  -4  -5  -3    0.06    0.17
   4   5   3    0.13    0.17
  -5  -5  -3   20.60    1.82
   5   5   3   19.42    1.95
   6   5   3    0.05    0.31
   6  -6  -3    6.74    1.46
  -6   6   3    6.00    1.10
   5  -6  -3    7.09    1.24
  -5   6   3    3.82    1.01
  -5   6   3    4.77    0.91
  -5   6   3    4.68    1.60
   4  -6  -3    3.46    0.87
  -4   6   3    7.20    1.04
  -4   6   3    6.20    1.17
  -4   6   3    5.89    1.61
   3  -6  -3    1.03    0.47
   3  -6  -3    0.54    0.22
   3  -6  -3    1.03    0.32
  -3   6   3    0.50    0.39
  -3   6   3    1.49    0.88
  -3   6   3    1.90    0.52
  -3   6   3    0.78    0.32
   2  -6  -3   10.84    1.00
   2  -6  -3   10.12    0.97
   2  -6  -3   12.28    1.19
  -2   6   3    8.50    1.23
  -2   6   3    9.85    1.08
  -2   6   3    9.13    1.96
  -2   6   3    9.49    1.00
  -2   6   3   10.73    1.14
   1  -6  -3   42.58    3.97
   1  -6  -3   42.86    3.70
  -1   6   3   52.57    4.05
  -1   6   3   53.40    5.48
  -1   6   3   55.29    3.80
  -1   6   3   54.65    3.96
  -1   6   3   54.05    3.97
   0  -6  -3    0.49    0.16
   0  -6  -3    0.45    0.21
   0  -6  -3    0.24    0.15
   0  -6  -3   -0.01    0.29
   0   6   3    0.41    0.24
   0   6   3    0.39    0.18
   0   6   3    0.14    0.17
   0   6   3    0.54    0.48
  -1  -6  -3   13.41    1.99
  -1  -6  -3   12.00    0.95
  -1  -6  -3   10.89    1.09
  -1  -6  -3   11.68    0.99
   1   6   3   11.40    1.03
   1   6   3    9.39    1.00
  -2  -6  -3   -0.08    0.13
  -2  -6  -3    0.39    0.43
  -2  -6  -3   -0.05    0.11
  -2  -6  -3    0.01    0.15
   2   6   3    0.14    0.15
   2   6   3   -0.09    0.14
  -3  -6  -3    3.49    0.51
  -3  -6  -3    1.93    0.52
  -3  -6  -3    2.85    0.49
   3   6   3    2.81    0.50
   3   6   3    2.44    0.63
  -4  -6  -3    9.86    0.95
   4   6   3    9.78    1.06
  -5  -6  -3    0.15    0.27
  -5  -6  -3    0.31    0.26
   5   6   3    0.54    0.35
   6   6   3    8.69    1.28
  -5   7   3    4.38    1.03
  -5   7   3    3.84    0.85
  -5   7   3    5.03    1.19
   4  -7  -3    2.15    0.68
  -4   7   3    3.64    0.73
  -4   7   3    2.17    0.76
  -4   7   3    3.10    0.76
  -4   7   3    1.77    1.12
   3  -7  -3    3.37    0.60
   3  -7  -3    2.30    0.64
  -3   7   3    2.91    0.77
  -3   7   3    1.73    1.10
  -3   7   3    2.74    0.66
  -3   7   3    1.70    0.50
   2  -7  -3   17.53    1.86
   2  -7  -3   22.64    1.74
   2  -7  -3   19.40    1.66
  -2   7   3   19.50    1.92
  -2   7   3   20.41    1.73
  -2   7   3   22.02    3.28
  -2   7   3   18.79    1.73
  -2   7   3   19.04    1.81
   1  -7  -3    0.44    0.26
   1  -7  -3    0.32    0.15
  -1   7   3    0.35    0.26
  -1   7   3   -0.04    0.19
  -1   7   3    0.21    0.13
  -1   7   3    0.03    0.46
  -1   7   3    0.20    0.17
   0  -7  -3    7.23    0.72
   0  -7  -3    8.26    1.02
   0  -7  -3    7.50    0.70
   0   7   3    6.98    1.61
   0   7   3    8.23    1.00
   0   7   3    6.14    0.79
   0   7   3    6.38    0.84
  -1  -7  -3    5.78    0.59
  -1  -7  -3    6.39    0.83
  -1  -7  -3    5.86    0.61
   1   7   3    5.63    0.69
  -2  -7  -3    8.31    0.99
  -2  -7  -3    6.48    0.68
  -2  -7  -3    6.84    0.72
   2   7   3    7.36    0.72
  -3  -7  -3   27.36    2.36
  -3  -7  -3   26.67    2.25
  -3  -7  -3   27.59    2.15
   3   7   3   27.39    2.25
  -4  -7  -3    0.15    0.24
  -4  -7  -3   -0.01    0.11
   4   7   3    0.15    0.21
  -5  -7  -3    1.11    0.43
   5   7   3    0.34    0.28
   6   7   3   -0.18    0.28
  -5   8   3    0.58    0.42
  -5   8   3    0.12    0.42
  -4   8   3    0.56    0.84
  -4   8   3    0.30    0.44
  -4   8   3    0.81    0.45
  -4   8   3    0.69    0.52
   3  -8  -3    2.81    0.53
  -3   8   3    2.82    0.66
  -3   8   3    3.18    1.48
  -3   8   3    3.95    0.77
  -3   8   3    5.09    0.98
   2  -8  -3    0.46    0.22
   2  -8  -3    0.33    0.24
  -2   8   3    0.06    0.63
  -2   8   3    0.10    0.34
  -2   8   3    0.46    0.22
  -2   8   3    0.19    0.22
  -2   8   3    0.60    0.31
   1  -8  -3   22.46    1.88
  -1   8   3   26.83    3.33
  -1   8   3   22.24    2.11
  -1   8   3   24.17    2.03
   0  -8  -3   13.02    1.12
   0  -8  -3   12.48    1.15
   0   8   3   13.78    1.27
   0   8   3   11.96    1.25
   0   8   3   15.47    2.69
  -1  -8  -3    3.39    0.48
  -1  -8  -3    2.76    0.46
   1   8   3    2.31    0.40
  -2  -8  -3   30.65    2.44
  -2  -8  -3   33.66    2.56
   2   8   3   31.54    2.50
  -3  -8  -3    1.53    0.42
  -3  -8  -3    1.53    0.35
   3   8   3    1.76    0.35
  -4  -8  -3    5.69    0.70
  -4  -8  -3    3.47    0.68
   4   8   3    4.69    0.71
  -5  -8  -3    0.56    0.35
   5   8   3    0.43    0.25
   6   8   3    2.58    0.62
  -5   9   3    1.38    0.62
  -4   9   3    2.08    0.60
  -4   9   3    2.58    0.69
  -4   9   3    2.06    0.75
   3  -9  -3    1.33    0.40
  -3   9   3    1.32    0.55
  -3   9   3    1.13    1.14
  -3   9   3    2.04    0.62
  -3   9   3    1.77    0.43
   2  -9  -3    1.85    0.44
  -2   9   3    2.39    1.19
  -2   9   3    2.67    0.67
  -2   9   3    2.21    0.58
   1  -9  -3   10.17    1.01
  -1   9   3    8.83    2.21
  -1   9   3   11.73    1.36
  -1   9   3   11.14    1.38
   0  -9  -3    4.48    0.59
   0   9   3    2.80    0.63
   0   9   3    2.06    1.03
   0   9   3    2.87    0.53
  -1  -9  -3    2.13    0.44
  -1  -9  -3    2.15    0.42
  -2  -9  -3    1.16    0.32
  -2  -9  -3    0.68    0.24
  -3  -9  -3    1.95    0.40
  -3  -9  -3    2.98    0.55
  -4  -9  -3    0.44    0.31
  -4  -9  -3    0.58    0.26
  -5  -9  -3    0.53    0.34
  -3  10   3    1.25    0.46
  -3  10   3    1.10    0.45
   2 -10  -3    5.70    0.85
  -2  10   3    3.62    0.77
  -2  10   3    3.81    1.61
  -2  10   3    4.20    0.91
   1 -10  -3    0.33    0.22
  -1  10   3    0.10    0.30
  -1  10   3    1.97    1.14
  -1  10   3    0.96    0.41
   0 -10  -3    0.17    0.17
   0  10   3   -0.47    0.23
   0  10   3    1.37    0.94
  -1 -10  -3    2.75    0.53
  -1 -10  -3    2.93    0.51
  -2 -10  -3    1.20    0.32
  -2 -10  -3    0.97    0.31
  -3 -10  -3    0.71    0.26
  -3 -10  -3    0.56    0.34
  -4 -10  -3    5.60    0.90
  -5 -10  -3    1.12    0.46
   2 -11  -3    5.54    0.84
  -2  11   3    7.08    1.16
  -1  11   3   -1.04    0.83
  -1  11   3    0.08    0.37
   0 -11  -3   18.59    1.58
   0  11   3   16.85    1.78
  -1 -11  -3   14.77    1.45
  -1 -11  -3   17.12    1.42
  -2 -11  -3    1.61    0.45
  -2 -11  -3    1.17    0.31
  -3 -11  -3    0.05    0.16
  -3 -11  -3   -0.11    0.26
  -4 -11  -3   -0.12    0.25
  -1  12   3   -0.09    0.28
  -1 -12  -3    0.02    0.11
  -2 -12  -3    6.74    1.03
  -2 -12  -3    9.21    0.90
   0  11  -4    2.79    0.84
   1 -11   4   12.68    1.18
   0  10  -4    6.27    1.05
   0  10  -4    8.19    2.38
  -1  10  -4    0.40    0.36
   1 -10   4    0.56    0.22
   1 -10   4    0.38    0.21
  -2  10  -4    3.99    0.86
   2 -10   4    3.49    0.59
  -4  -9   4    0.74    0.23
  -4  -9   4    0.99    0.31
   1   9  -4    0.03    0.30
   0   9  -4    1.27    0.91
   0   9  -4    1.36    0.49
  -1   9  -4    9.26    2.47
  -1   9  -4    7.14    1.16
   1  -9   4    8.29    0.82
   1  -9   4    9.77    0.83
  -2   9  -4    4.15    0.83
  -2   9  -4    5.69    1.99
   2  -9   4    4.36    0.64
   2  -9   4    4.15    0.66
  -3   9  -4    1.27    0.57
  -3   9  -4    1.68    0.47
   3  -9   4    0.75    0.31
  -4   9  -4    7.17    1.18
  -5  -8   4    3.29    0.59
  -4  -8   4    3.45    0.49
  -4  -8   4    3.15    0.52
   1   8  -4   20.19    1.87
   0   8  -4   33.70    4.48
   0   8  -4   32.03    2.73
  -1   8  -4   13.05    2.82
  -1   8  -4   11.27    1.44
   1  -8   4   13.88    1.07
   1  -8   4   11.54    1.07
  -2   8  -4   12.53    2.96
  -2   8  -4   13.23    1.28
  -2   8  -4   13.44    1.65
   2  -8   4   14.48    1.24
   2  -8   4   13.12    1.19
  -3   8  -4    5.93    0.97
  -3   8  -4    6.90    1.15
  -3   8  -4    5.21    1.87
   3  -8   4    6.45    0.86
  -4   8  -4    4.72    0.97
  -4   8  -4    2.24    0.70
  -5   8  -4    7.71    1.03
  -6  -7   4   -0.07    0.27
  -5  -7   4   -0.24    0.20
  -4  -7   4    1.39    0.30
  -3  -7   4    3.48    0.45
   1   7  -4    1.63    0.45
   0   7  -4    4.10    1.40
   0   7  -4    2.30    0.55
  -1   7  -4    7.33    1.90
  -1   7  -4    6.86    0.98
   1  -7   4    6.30    0.63
   1  -7   4    7.12    0.67
  -2   7  -4   -0.36    0.20
  -2   7  -4   -0.15    0.58
  -2   7  -4    0.18    0.23
   2  -7   4    0.03    0.15
   2  -7   4    0.24    0.18
  -3   7  -4    7.66    1.16
  -3   7  -4    8.75    1.17
  -3   7  -4   11.43    2.72
   3  -7   4    7.95    0.98
   3  -7   4    7.53    0.97
  -4   7  -4    4.68    1.91
  -4   7  -4    4.73    0.90
  -4   7  -4    4.31    0.85
   4  -7   4    4.85    0.78
  -5   7  -4    1.56    0.52
  -5   7  -4    0.04    0.40
   6   6  -4   -0.06    0.27
  -6  -6   4    0.15    0.31
   5   6  -4   16.68    1.50
  -5  -6   4   15.05    1.44
  -5  -6   4   14.86    1.44
   4   6  -4   13.52    1.34
  -4  -6   4   16.44    1.35
  -4  -6   4   16.54    1.31
  -3  -6   4   15.54    1.17
  -3  -6   4   13.65    1.18
   1   6  -4   19.92    1.74
   0   6  -4   22.49    3.28
   0   6  -4   13.71    1.36
  -1   6  -4   15.17    1.36
  -1   6  -4    7.82    2.20
  -1   6  -4   12.28    1.19
  -1   6  -4   14.94    1.22
   1  -6   4   14.76    1.13
   1  -6   4   14.26    1.15
   1  -6   4   16.04    1.26
  -2   6  -4   67.05    7.22
  -2   6  -4   64.50    4.88
  -2   6  -4   62.43    4.96
   2  -6   4   67.04    5.01
   2  -6   4   66.94    4.67
   2  -6   4   57.21    4.69
  -3   6  -4   15.16    2.98
  -3   6  -4   11.90    1.49
   3  -6   4   12.89    1.56
   3  -6   4   13.09    1.22
   3  -6   4   12.52    1.17
  -4   6  -4    6.89    1.11
  -4   6  -4    6.32    1.95
   4  -6   4    6.81    0.94
  -5   6  -4    3.06    0.81
  -5   6  -4    4.56    0.97
   6   5  -4    7.18    1.09
  -6  -5   4    4.76    0.90
   5   5  -4   11.79    1.29
  -5  -5   4   12.82    1.23
   4   5  -4   84.39    6.45
  -4  -5   4   81.41    6.14
  -4  -5   4   86.91    6.12
   3   5  -4    0.53    0.20
   3   5  -4    0.78    0.23
  -3  -5   4    0.47    0.16
  -3  -5   4    0.42    0.22
  -3  -5   4    0.45    0.19
  -2  -5   4   40.00    3.02
   1   5  -4   16.54    1.46
   0   5  -4    0.97    0.67
   0   5  -4    1.71    0.38
  -1   5  -4    0.79    0.68
  -1   5  -4    0.79    0.29
   1  -5   4    0.91    0.21
   1  -5   4    1.25    0.29
   1  -5   4    1.08    0.21
   1  -5   4    1.19    0.29
  -2   5  -4   39.88    3.13
  -2   5  -4   40.51    3.10
  -2   5  -4   43.87    4.76
  -2   5  -4   35.32    3.04
   2  -5   4   34.33    2.88
   2  -5   4   44.29    2.98
   2  -5   4   39.15    3.16
  -3   5  -4   20.84    1.95
  -3   5  -4   29.45    3.42
   3  -5   4   22.38    2.02
   3  -5   4   19.60    1.80
   3  -5   4   21.60    1.78
  -4   5  -4    4.08    1.41
  -4   5  -4    4.84    0.91
   4  -5   4    5.75    1.02
   4  -5   4    4.13    0.67
  -5   5  -4    3.52    0.89
  -5   5  -4    4.09    1.51
   5  -5   4    4.88    1.05
   6  -5   4   20.22    2.69
   6   4  -4    9.43    1.38
   5   4  -4   27.64    2.49
  -5  -4   4   30.72    2.36
  -5  -4   4   25.77    2.58
   4   4  -4   24.24    2.10
  -4  -4   4   24.89    1.98
  -4  -4   4   23.61    1.93
   3   4  -4    0.75    0.26
   3   4  -4    0.51    0.24
  -3  -4   4    0.32    0.22
  -3  -4   4    0.90    0.20
  -3  -4   4    0.92    0.24
   2   4  -4   24.52    2.00
  -2  -4   4   26.43    1.88
  -2  -4   4   27.13    2.06
  -2  -4   4   25.49    1.89
   1   4  -4   67.96    5.02
  -1  -4   4   69.52    7.07
   0   4  -4  107.71    8.14
   0   4  -4  122.14   11.31
   0  -4   4  121.71   11.18
   0  -4   4  109.98    8.40
  -1   4  -4   11.58    2.15
  -1   4  -4   13.66    1.21
  -1   4  -4   15.40    1.27
   1  -4   4   14.46    1.10
   1  -4   4   13.09    1.21
   1  -4   4   16.75    1.27
   1  -4   4   13.56    1.16
  -2   4  -4   39.69    3.41
  -2   4  -4   55.47    5.22
  -2   4  -4   42.91    3.52
  -2   4  -4   46.31    3.54
   2  -4   4   40.93    3.31
   2  -4   4   45.57    3.55
   2  -4   4   46.66    3.29
  -3   4  -4   61.37    5.23
  -3   4  -4   69.66    5.09
  -3   4  -4   63.97    7.11
   3  -4   4   71.10    4.92
   3  -4   4   57.69    5.27
   3  -4   4   74.23    4.99
  -4   4  -4   27.28    2.66
  -4   4  -4   32.68    4.04
   4  -4   4   29.94    2.56
   4  -4   4   41.49    3.02
  -5   4  -4   20.93    3.53
   5  -4   4   24.47    2.36
   6  -4   4    0.01    0.39
   7   3  -4    0.70    0.44
   6   3  -4    0.11    0.27
  -6  -3   4    0.43    0.45
   5   3  -4   54.82    4.53
  -5  -3   4   56.44    4.28
   4   3  -4   64.04    5.08
  -4  -3   4   61.95    4.79
  -4  -3   4   67.66    4.78
   3   3  -4    5.76    0.73
  -3  -3   4    6.25    0.69
  -3  -3   4    3.86    0.66
  -3  -3   4    5.19    0.53
   2   3  -4  128.41    9.83
  -2  -3   4  137.00    9.34
  -2  -3   4  127.07    9.84
  -2  -3   4  132.95    9.32
  -2  -3   4  136.40    9.86
   1   3  -4  128.90    9.31
  -1  -3   4  127.47    9.64
  -1  -3   4  135.66    9.68
  -1  -3   4  132.63   12.71
   0   3  -4   16.89    1.26
   0   3  -4   17.49    2.13
   0   3  -4   15.51    1.29
   0  -3   4   14.92    1.27
   0  -3   4   14.71    1.26
   0  -3   4   18.63    2.10
   0  -3   4   15.66    1.25
  -1   3  -4   91.94    6.84
  -1   3  -4  106.88    9.15
  -1   3  -4   90.65    6.81
  -1   3  -4   87.38    6.57
   1  -3   4   93.20    8.90
   1  -3   4   82.98    6.85
   1  -3   4   92.48    6.87
   1  -3   4   89.44    6.84
   1  -3   4   93.53    6.75
   1  -3   4   90.96    6.46
  -2   3  -4   33.40    3.77
  -2   3  -4   37.13    2.64
  -2   3  -4   32.23    2.68
  -2   3  -4   26.58    2.63
   2  -3   4   32.31    2.46
   2  -3   4   35.91    2.53
   2  -3   4   31.97    2.67
   2  -3   4   36.23    2.72
  -3   3  -4   56.35    5.92
   3  -3   4   56.99    4.09
   3  -3   4   49.68    4.11
   3  -3   4   58.12    4.43
   4  -3   4   48.19    3.50
   4  -3   4   41.09    3.82
   5  -3   4    2.36    0.68
   6  -3   4   12.88    1.89
   7  -3   4    4.38    1.12
   7   2  -4    0.12    0.35
   6   2  -4   17.26    2.07
  -6  -2   4   15.10    2.09
   5   2  -4    5.81    1.01
  -5  -2   4    5.94    1.11
  -5  -2   4    5.89    0.85
   4   2  -4    0.17    0.21
  -4  -2   4    0.03    0.15
  -4  -2   4   -0.01    0.14
   3   2  -4    5.29    0.74
   3   2  -4    5.52    0.48
  -3  -2   4    5.71    0.65
  -3  -2   4    3.43    0.65
  -3  -2   4    4.72    0.58
   2   2  -4    3.84    0.51
   2   2  -4    4.15    0.36
  -2  -2   4    3.45    0.41
  -2  -2   4    2.96    0.38
  -2  -2   4    3.15    0.50
  -2  -2   4    2.74    0.46
   1   2  -4   52.16    4.03
  -1  -2   4   62.73    5.56
  -1  -2   4   55.37    3.79
  -1  -2   4   50.80    4.04
  -1  -2   4   50.70    4.01
  -1  -2   4   53.68    3.87
   0   2  -4   19.68    1.52
   0   2  -4   16.55    2.25
   0   2  -4   20.71    1.57
   0  -2   4   21.47    1.58
   0  -2   4   20.89    1.52
   0  -2   4   21.21    1.58
   0  -2   4   16.43    2.25
   0  -2   4   17.61    1.57
  -1   2  -4   60.52    5.00
  -1   2  -4   65.93    4.80
  -1   2  -4   63.98    6.59
  -1   2  -4   65.58    4.67
  -1   2  -4   70.39    5.04
   1  -2   4   68.67    4.71
   1  -2   4   68.19    5.00
   1  -2   4   70.32    5.04
   1  -2   4   60.78    5.03
   1  -2   4   65.30    6.48
  -2   2  -4   20.93    1.66
  -2   2  -4   18.55    1.45
  -2   2  -4   15.85    2.23
  -2   2  -4   21.92    1.56
   2  -2   4   18.91    1.65
   2  -2   4   18.75    1.49
   2  -2   4   19.27    1.52
   2  -2   4   19.57    1.65
   2  -2   4   15.14    1.53
  -3   2  -4   31.29    2.60
  -3   2  -4   32.15    2.75
  -3   2  -4   33.95    2.49
   3  -2   4   31.03    2.50
   3  -2   4   37.22    2.60
   3  -2   4   30.25    2.72
   4  -2   4    0.37    0.30
   4  -2   4    0.11    0.14
   4  -2   4    0.04    0.17
   5  -2   4    4.01    0.91
   6  -2   4    2.88    0.87
   7  -2   4   -0.01    0.46
   7   1  -4    8.85    1.43
  -7  -1   4    8.67    1.57
   6   1  -4    1.46    0.60
  -6  -1   4    0.44    0.50
   5   1  -4   32.59    2.71
  -5  -1   4   25.94    2.69
  -5  -1   4   29.69    2.46
   4   1  -4    0.00    0.21
   4   1  -4    0.27    0.16
  -4  -1   4    0.25    0.15
  -4  -1   4   -0.12    0.23
  -4  -1   4    0.16    0.20
   3   1  -4   30.25    2.63
   3   1  -4   29.78    2.41
   3   1  -4   33.81    2.41
  -3  -1   4   33.25    2.48
  -3  -1   4   34.43    2.72
  -3  -1   4   31.40    2.43
   2   1  -4   22.02    1.86
   2   1  -4   21.29    1.69
   2   1  -4   24.60    1.69
  -2  -1   4   22.37    1.85
  -2  -1   4   20.14    1.70
  -2  -1   4   24.28    1.74
  -2  -1   4   23.61    1.90
   1   1  -4  130.05    9.30
   1   1  -4  117.48    8.79
   1   1  -4  122.37    8.79
  -1  -1   4  128.60    8.83
  -1  -1   4  129.55    8.83
  -1  -1   4  126.50    9.32
  -1  -1   4  124.27    9.29
  -1  -1   4  125.07    8.82
   0   1  -4    1.36    0.53
   0   1  -4    1.55    0.33
   0   1  -4    1.78    0.20
   0   1  -4    1.60    0.31
   0   1  -4    1.49    0.24
   0   1  -4    2.22    0.31
   0  -1   4    2.26    0.35
   0  -1   4    2.10    0.59
   0  -1   4    1.73    0.23
   0  -1   4    2.34    0.28
   0  -1   4    1.42    0.32
   0  -1   4    0.70    0.28
  -1   1  -4  224.86   15.53
  -1   1  -4  205.71   15.69
  -1   1  -4  216.74   15.72
  -1   1  -4  205.29   14.88
  -1   1  -4  186.12   19.82
   1  -1   4  200.34   15.70
   1  -1   4  215.26   14.90
   1  -1   4  215.78   15.69
   1  -1   4  216.74   15.56
   1  -1   4  236.69   15.75
  -2   1  -4   14.81    1.18
  -2   1  -4   12.88    1.33
  -2   1  -4   17.34    1.28
  -2   1  -4   15.92    1.36
   2  -1   4   12.40    1.20
   2  -1   4   12.73    1.32
   2  -1   4   14.91    1.19
   2  -1   4   15.29    1.34
   2  -1   4   16.94    1.29
  -3   1  -4    1.31    0.25
  -3   1  -4    2.14    0.41
  -3   1  -4    1.14    0.35
   3  -1   4    1.45    0.41
   3  -1   4    1.34    0.28
  -4   1  -4    7.64    1.00
  -4   1  -4    6.14    0.79
   4  -1   4    6.67    1.02
   4  -1   4    5.70    0.77
   4  -1   4    4.41    0.67
   5  -1   4    0.63    0.42
   6  -1   4    4.60    1.06
   7  -1   4    0.63    0.53
   7   0  -4    6.15    1.31
  -7   0   4    3.78    0.96
   6   0  -4    3.06    0.82
  -6   0   4    2.77    0.84
   5   0  -4   26.76    2.42
  -5   0   4   23.94    2.45
   4   0  -4   29.90    2.49
   4   0  -4   26.12    2.20
   4   0  -4   29.62    2.21
  -4   0   4   30.44    2.58
  -4   0   4   26.26    2.25
  -4   0   4   26.68    2.22
   3   0  -4  250.79   15.27
   3   0  -4  219.87   16.09
   3   0  -4  217.83   15.22
  -3   0   4  215.81   16.13
  -3   0   4  180.48   15.23
  -3   0   4  210.68   15.24
   2   0  -4   54.76    4.25
   2   0  -4   45.13    3.94
   2   0  -4   57.19    3.98
  -2   0   4   55.42    3.98
  -2   0   4   57.83    4.25
  -2   0   4   56.74    4.00
  -2   0   4   59.48    4.29
   1   0  -4  110.27    7.99
   1   0  -4   97.02    7.54
   1   0  -4   97.26    7.53
   1   0  -4  110.89    7.99
  -1   0   4  113.58    7.97
  -1   0   4  109.47    8.00
  -1   0   4  111.80    7.56
   0   0  -4   68.82    5.18
   0   0  -4   66.42    5.17
   0   0  -4   67.19    4.81
   0   0  -4   66.95    5.15
   0   0  -4   67.62    4.85
   0   0  -4   70.29    6.51
   0   0   4   67.33    6.49
   0   0   4   67.72    5.19
   0   0   4   71.22    4.82
   0   0   4   71.22    5.18
   0   0   4   68.69    5.18
  -1   0  -4    1.48    0.35
  -1   0  -4    1.41    0.24
  -1   0  -4    1.42    0.33
  -1   0  -4    1.36    0.28
  -1   0  -4    1.11    0.31
   1   0   4    1.85    0.40
   1   0   4    1.44    0.23
   1   0   4    1.70    0.35
   1   0   4    1.79    0.35
   1   0   4    1.79    0.29
  -2   0  -4   22.84    1.84
  -2   0  -4   22.84    1.74
  -2   0  -4   21.26    1.83
  -2   0  -4   21.18    1.81
  -2   0  -4   17.81    1.60
   2   0   4   20.54    1.78
   2   0   4   22.81    1.83
   2   0   4   21.32    1.63
  -3   0  -4    0.75    0.28
  -3   0  -4    0.09    0.12
   3   0   4    0.09    0.12
   3   0   4    0.43    0.25
   3   0   4    0.23    0.18
  -4   0  -4    7.14    0.98
  -4   0  -4    7.63    0.87
   4   0   4    7.74    0.87
   4   0   4    8.46    1.13
   4   0   4    5.30    0.77
   5   0   4    0.81    0.46
   6   0   4    4.69    1.04
   7   0   4    0.60    0.47
  -7   1   4    9.00    1.65
   6  -1  -4    6.95    1.27
  -6   1   4   10.24    1.65
   5  -1  -4    1.07    0.51
  -5   1   4    1.31    0.56
   4  -1  -4   47.35    3.19
   4  -1  -4   37.23    3.39
   4  -1  -4   41.47    3.11
  -4   1   4   39.07    3.12
  -4   1   4   38.72    3.15
  -4   1   4   38.98    3.47
   3  -1  -4   15.43    1.54
   3  -1  -4   19.28    1.78
   3  -1  -4   21.33    1.62
  -3   1   4   17.51    1.79
  -3   1   4   20.41    1.60
  -3   1   4   25.01    1.68
   2  -1  -4   15.34    1.36
   2  -1  -4   16.68    1.23
   2  -1  -4   15.06    1.20
  -2   1   4   14.89    1.35
  -2   1   4   12.79    1.22
  -2   1   4   14.56    1.39
   1  -1  -4   40.60    3.45
   1  -1  -4   42.53    3.46
   1  -1  -4   50.28    3.25
  -1   1   4   44.90    3.45
  -1   1   4   46.37    3.49
  -1   1   4   41.87    3.22
   0  -1  -4    0.60    0.30
   0  -1  -4    1.94    0.26
   0  -1  -4    1.49    0.34
   0  -1  -4    2.28    0.40
   0   1   4    1.60    0.25
   0   1   4    1.20    0.32
   0   1   4    1.61    0.29
   0   1   4    1.21    0.32
   0   1   4    1.67    0.34
  -1  -1  -4    2.56    0.44
  -1  -1  -4    0.89    0.19
  -1  -1  -4    1.67    0.35
  -1  -1  -4    1.55    0.35
  -1  -1  -4    1.83    0.28
   1   1   4    2.02    0.29
   1   1   4    1.05    0.26
   1   1   4    1.80    0.41
   1   1   4    1.33    0.31
   1   1   4    2.17    0.38
  -2  -1  -4  110.43    7.53
  -2  -1  -4   96.77    8.00
  -2  -1  -4  107.04    7.88
  -2  -1  -4  107.21    7.99
   2   1   4  104.84    7.97
   2   1   4  106.68    7.55
   2   1   4  119.47    8.06
   2   1   4   97.26    7.98
   2   1   4  103.17    7.53
  -3  -1  -4    8.93    0.78
  -3  -1  -4    7.37    0.81
   3   1   4    6.59    0.72
   3   1   4    9.67    0.82
   3   1   4    6.52    0.91
  -4  -1  -4   88.13    6.73
  -4  -1  -4   94.50    7.04
  -4  -1  -4   94.25    6.69
   4   1   4   87.85    6.68
   4   1   4   94.88    6.71
   4   1   4   92.25    7.16
   5   1   4   27.63    2.58
   6   1   4    0.27    0.31
   7   1   4   -0.28    0.37
  -7   2   4   -0.09    0.48
   6  -2  -4    1.67    0.70
  -6   2   4    1.63    0.72
   5  -2  -4    1.81    0.62
  -5   2   4    0.81    0.41
   4  -2  -4    6.28    0.99
   4  -2  -4    4.65    0.71
   4  -2  -4    4.85    0.68
  -4   2   4    4.01    0.82
  -4   2   4    4.36    0.65
  -4   2   4    3.12    0.54
   3  -2  -4   29.35    2.44
   3  -2  -4   28.63    2.19
  -3   2   4   27.24    2.45
  -3   2   4   26.46    2.20
   2  -2  -4    3.68    0.49
   2  -2  -4    5.47    0.62
   2  -2  -4    5.51    0.74
  -2   2   4    4.75    0.68
  -2   2   4    3.83    0.63
  -2   2   4    5.57    0.65
   1  -2  -4    5.13    0.71
   1  -2  -4    6.44    0.79
  -1   2   4    5.28    0.72
  -1   2   4    7.59    0.83
  -1   2   4    5.75    0.74
  -1   2   4    5.83    0.57
   0  -2  -4  286.45   19.59
   0  -2  -4  274.82   20.73
   0  -2  -4  278.75   20.74
   0  -2  -4  279.46   20.52
   0  -2  -4  285.59   19.69
   0   2   4  290.73   20.76
   0   2   4  296.42   20.52
   0   2   4  239.07   20.72
   0   2   4  271.58   25.87
   0   2   4  297.24   20.72
   0   2   4  284.88   19.68
   0   2   4  285.54   19.60
  -1  -2  -4  692.29   49.53
  -1  -2  -4  710.74   49.54
  -1  -2  -4  709.50   47.15
  -1  -2  -4  682.61   49.15
   1   2   4  584.16   49.12
   1   2   4  646.27   49.52
   1   2   4  687.95   49.50
   1   2   4  696.96   47.15
   1   2   4  668.53   49.53
  -2  -2  -4    0.13    0.22
  -2  -2  -4    0.45    0.16
  -2  -2  -4    0.90    0.27
  -2  -2  -4    0.67    0.27
   2   2   4    0.13    0.14
   2   2   4    0.64    0.31
   2   2   4    0.46    0.24
   2   2   4    0.44    0.24
   2   2   4    0.72    0.21
  -3  -2  -4   49.00    3.65
  -3  -2  -4   45.81    3.44
  -3  -2  -4   44.16    3.76
   3   2   4   46.94    3.46
   3   2   4   45.73    3.72
   3   2   4   46.37    3.45
  -4  -2  -4    4.76    0.61
  -4  -2  -4    4.44    0.75
  -4  -2  -4    4.02    0.69
   4   2   4    4.13    0.78
   4   2   4    5.29    0.67
   4   2   4    5.99    0.69
  -5  -2  -4    4.34    0.79
   5   2   4    2.55    0.66
   6   2   4    0.33    0.35
   7   2   4    6.05    1.20
   6  -3  -4   14.01    1.98
  -6   3   4   14.42    2.15
   5  -3  -4    3.90    0.89
  -5   3   4    4.74    1.05
   4  -3  -4  142.41   10.49
   4  -3  -4  145.33   11.20
  -4   3   4  150.81   11.26
   3  -3  -4   15.78    1.57
   3  -3  -4   13.02    1.34
   3  -3  -4   17.61    1.38
  -3   3   4   17.25    1.39
  -3   3   4   15.38    1.59
   2  -3  -4    9.20    0.89
   2  -3  -4   11.59    0.95
   2  -3  -4    8.83    1.02
  -2   3   4    9.94    1.18
  -2   3   4   10.60    0.92
  -2   3   4   10.47    1.04
   1  -3  -4   69.52    4.64
   1  -3  -4   60.88    4.94
   1  -3  -4   57.78    4.92
  -1   3   4   66.92    4.93
  -1   3   4   64.75    4.98
  -1   3   4   65.03    4.80
  -1   3   4   63.65    4.58
  -1   3   4   63.06    4.96
   0  -3  -4    0.93    0.31
   0  -3  -4    0.79    0.18
   0  -3  -4    1.29    0.36
   0  -3  -4    1.01    0.31
   0  -3  -4    0.58    0.18
   0  -3  -4    0.68    0.21
   0   3   4    1.08    0.25
   0   3   4    0.43    0.25
   0   3   4    1.38    0.39
   0   3   4    1.21    0.32
   0   3   4    1.03    0.21
   0   3   4    0.83    0.21
   0   3   4    1.48    0.33
  -1  -3  -4   16.06    1.36
  -1  -3  -4   16.92    1.30
  -1  -3  -4   17.21    1.48
  -1  -3  -4   16.47    1.49
   1   3   4   17.04    1.33
   1   3   4   16.82    1.49
   1   3   4   15.57    1.27
   1   3   4   14.68    1.41
   1   3   4   17.92    1.46
  -2  -3  -4    0.65    0.32
  -2  -3  -4    1.75    0.36
  -2  -3  -4    1.19    0.37
   2   3   4    1.31    0.24
   2   3   4    1.38    0.34
   2   3   4    1.24    0.31
   2   3   4    1.35    0.39
   2   3   4    1.33    0.27
  -3  -3  -4    0.96    0.32
  -3  -3  -4    1.29    0.41
  -3  -3  -4    1.13    0.25
   3   3   4    1.00    0.35
   3   3   4    0.84    0.35
   3   3   4    1.11    0.26
   3   3   4    1.33    0.29
  -4  -3  -4    0.59    0.25
  -4  -3  -4    1.05    0.37
  -4  -3  -4    1.11    0.30
   4   3   4    0.49    0.34
   4   3   4    0.69    0.23
  -5  -3  -4    7.94    1.10
  -5  -3  -4    8.64    1.14
   5   3   4   10.21    1.37
   6   3   4    8.56    1.47
   7   3   4    7.19    1.34
   6  -4  -4    8.44    1.50
  -6   4   4    6.79    1.45
   5  -4  -4   19.89    2.07
  -5   4   4   16.41    2.22
   4  -4  -4    3.40    0.81
   4  -4  -4    2.62    0.57
  -4   4   4    3.15    0.80
   3  -4  -4    0.23    0.21
   3  -4  -4    0.13    0.29
   3  -4  -4    0.25    0.16
  -3   4   4    0.29    0.18
  -3   4   4    0.48    0.35
   2  -4  -4    0.09    0.11
   2  -4  -4    0.19    0.24
   2  -4  -4   -0.02    0.09
  -2   4   4   -0.14    0.16
  -2   4   4    0.22    0.13
  -2   4   4    0.31    0.26
  -2   4   4    0.15    0.13
   1  -4  -4    2.92    0.42
   1  -4  -4    2.11    0.45
  -1   4   4    2.38    0.48
  -1   4   4    2.73    0.71
  -1   4   4    2.63    0.53
  -1   4   4    2.49    0.37
  -1   4   4    2.65    0.39
  -1   4   4    2.63    0.46
   0  -4  -4   35.75    2.58
   0  -4  -4   33.63    2.58
   0  -4  -4   35.05    2.71
   0  -4  -4   36.17    3.52
   0  -4  -4   36.28    2.90
   0  -4  -4   38.05    2.85
   0   4   4   35.96    2.80
   0   4   4   34.09    3.59
   0   4   4   32.11    2.55
   0   4   4   36.49    2.87
   0   4   4   38.69    2.60
   0   4   4   29.87    2.78
  -1  -4  -4   12.18    1.23
  -1  -4  -4   11.25    1.11
  -1  -4  -4   12.43    1.60
  -1  -4  -4   13.63    1.11
  -1  -4  -4   13.26    1.08
   1   4   4   13.03    1.03
   1   4   4   15.72    1.19
   1   4   4   14.22    1.03
   1   4   4   13.33    1.22
   1   4   4   12.30    1.20
  -2  -4  -4   26.09    1.96
  -2  -4  -4   22.89    2.04
  -2  -4  -4   23.62    2.16
   2   4   4   25.28    2.07
   2   4   4   26.53    1.91
   2   4   4   25.40    2.11
   2   4   4   27.92    2.22
  -3  -4  -4   37.24    3.05
  -3  -4  -4   35.86    2.75
  -3  -4  -4   36.40    2.91
   3   4   4   35.28    2.71
   3   4   4   38.26    3.09
   3   4   4   35.61    2.96
  -4  -4  -4    5.92    0.77
  -4  -4  -4    8.33    1.03
   4   4   4    8.22    1.12
  -5  -4  -4    7.96    1.18
   5   4   4    9.09    1.24
   6   4   4    5.09    1.05
   7   4   4    4.95    1.16
   6  -5  -4    0.44    0.58
  -6   5   4    1.73    0.51
  -6   5   4    0.75    0.75
   5  -5  -4    0.60    0.44
  -5   5   4   -0.05    0.38
  -5   5   4    0.70    0.30
   4  -5  -4    8.17    1.29
  -4   5   4    7.66    1.31
  -4   5   4    8.25    1.10
   3  -5  -4    1.04    0.33
   3  -5  -4    0.65    0.35
   3  -5  -4    0.51    0.23
  -3   5   4    1.17    0.36
  -3   5   4    1.50    0.35
  -3   5   4    1.29    0.52
  -3   5   4    0.63    0.62
   2  -5  -4   37.03    2.68
   2  -5  -4   29.44    2.64
   2  -5  -4   35.91    2.93
  -2   5   4   32.30    2.90
  -2   5   4   32.66    2.60
  -2   5   4   36.37    2.68
  -2   5   4   40.18    3.94
  -2   5   4   34.71    2.95
   1  -5  -4   89.06    7.45
   1  -5  -4   91.88    7.00
  -1   5   4  105.99    9.62
  -1   5   4   96.46    7.47
  -1   5   4   97.18    6.95
  -1   5   4   97.25    7.50
  -1   5   4   99.12    7.02
  -1   5   4  107.68    7.45
   0  -5  -4   17.47    1.88
   0  -5  -4   16.19    1.27
   0  -5  -4   17.00    1.34
   0  -5  -4   15.80    1.45
   0   5   4   14.77    1.96
   0   5   4   16.21    1.40
   0   5   4   16.22    1.40
   0   5   4   15.26    1.47
   0   5   4   14.25    1.28
   0   5   4   15.25    1.20
  -1  -5  -4    8.62    0.84
  -1  -5  -4   10.41    1.02
  -1  -5  -4    9.90    0.89
  -1  -5  -4   11.40    1.43
   1   5   4    8.97    0.86
   1   5   4   10.48    0.97
   1   5   4    9.29    0.95
  -2  -5  -4    7.86    0.77
  -2  -5  -4    7.34    0.71
  -2  -5  -4    8.37    1.04
  -2  -5  -4    4.83    1.21
   2   5   4    8.18    0.82
   2   5   4    9.07    1.08
  -3  -5  -4    0.12    0.19
  -3  -5  -4    0.05    0.18
  -3  -5  -4    0.23    0.15
   3   5   4    0.08    0.18
   3   5   4   -0.20    0.17
  -4  -5  -4    0.21    0.21
  -4  -5  -4    0.01    0.20
   4   5   4   -0.13    0.20
  -5  -5  -4    2.68    0.62
   5   5   4    2.84    0.65
   6   5   4    3.56    0.80
   6  -6  -4   21.33    2.83
  -6   6   4   20.50    2.07
   5  -6  -4   14.90    2.14
  -5   6   4   20.34    3.29
  -5   6   4   16.07    2.24
  -5   6   4   15.98    1.88
   4  -6  -4    0.52    0.37
  -4   6   4    0.44    0.62
  -4   6   4    0.28    0.43
  -4   6   4    0.19    0.30
   3  -6  -4    1.45    0.50
   3  -6  -4    2.10    0.52
  -3   6   4    1.36    0.53
  -3   6   4    2.83    1.09
  -3   6   4    2.42    0.64
  -3   6   4    1.36    0.42
   2  -6  -4    5.07    0.90
   2  -6  -4    3.54    0.61
   2  -6  -4    4.68    0.68
  -2   6   4    4.16    0.78
  -2   6   4    4.39    0.65
  -2   6   4    6.90    1.52
  -2   6   4    4.85    0.85
  -2   6   4    3.88    0.71
   1  -6  -4    1.51    0.33
   1  -6  -4    1.07    0.38
  -1   6   4    0.79    0.37
  -1   6   4    0.95    0.32
  -1   6   4    1.36    0.33
  -1   6   4    0.33    0.53
  -1   6   4    1.17    0.31
   0  -6  -4    0.53    0.18
   0  -6  -4   -0.02    0.17
   0  -6  -4    0.50    0.38
   0  -6  -4    0.54    0.21
   0   6   4    0.28    0.17
   0   6   4    0.33    0.43
   0   6   4    0.51    0.21
   0   6   4    0.57    0.23
   0   6   4    0.17    0.25
  -1  -6  -4    5.98    0.67
  -1  -6  -4    7.06    0.66
  -1  -6  -4    7.77    1.43
  -1  -6  -4    6.04    0.89
   1   6   4    7.27    0.75
   1   6   4    6.47    0.58
   1   6   4    7.25    0.85
  -2  -6  -4    5.41    0.63
  -2  -6  -4    5.99    1.35
  -2  -6  -4    5.91    0.84
  -2  -6  -4    5.61    0.67
   2   6   4    5.71    0.79
   2   6   4    3.29    0.60
  -3  -6  -4   24.98    2.10
  -3  -6  -4   23.97    2.20
  -3  -6  -4   26.00    2.00
   3   6   4   24.07    2.11
  -4  -6  -4   11.36    1.21
  -4  -6  -4   10.41    1.06
   4   6   4   14.02    1.28
  -5  -6  -4   18.29    1.84
   5   6   4   19.79    1.87
   6   6   4   20.33    2.10
  -6   7   4   -0.66    0.44
   5  -7  -4    0.27    0.36
  -5   7   4    0.73    0.66
  -5   7   4   -0.11    0.41
  -5   7   4   -0.13    0.28
   4  -7  -4    3.64    0.90
  -4   7   4    2.97    0.69
  -4   7   4    2.66    1.20
  -4   7   4    3.45    0.89
  -4   7   4    3.10    0.79
   3  -7  -4    1.09    0.33
   3  -7  -4    0.76    0.37
  -3   7   4    0.65    0.35
  -3   7   4    1.38    0.57
  -3   7   4    1.95    0.58
  -3   7   4    0.43    0.69
   2  -7  -4    4.90    0.69
   2  -7  -4    6.96    1.07
   2  -7  -4    5.53    0.74
  -2   7   4    6.23    1.58
  -2   7   4    4.66    0.84
  -2   7   4    5.38    0.95
  -2   7   4    5.61    0.80
   1  -7  -4   65.34    4.92
   1  -7  -4   59.15    4.53
  -1   7   4   58.60    4.76
  -1   7   4   62.90    4.61
  -1   7   4   62.88    6.59
   0  -7  -4    1.09    0.31
   0  -7  -4    0.52    0.24
   0  -7  -4    0.91    0.25
   0   7   4    0.86    0.29
   0   7   4    0.79    0.34
   0   7   4    1.45    0.74
   0   7   4    0.86    0.31
  -1  -7  -4   51.21    4.27
  -1  -7  -4   57.60    3.98
  -1  -7  -4   53.39    4.13
  -1  -7  -4   45.46    5.64
   1   7   4   57.94    4.20
   1   7   4   53.86    4.20
  -2  -7  -4   13.99    1.31
  -2  -7  -4   14.82    1.42
  -2  -7  -4   14.53    1.26
   2   7   4   16.04    1.35
  -3  -7  -4    2.15    0.54
  -3  -7  -4    2.22    0.39
  -3  -7  -4    2.14    0.46
   3   7   4    2.35    0.46
  -4  -7  -4    5.14    0.71
  -4  -7  -4    6.29    0.92
   4   7   4    6.25    0.87
  -5  -7  -4    0.67    0.36
   5   7   4    0.68    0.35
   6   7   4    0.31    0.36
  -5   8   4    1.61    0.74
  -5   8   4    2.69    0.67
  -4   8   4    0.34    0.79
  -4   8   4    0.22    0.37
  -4   8   4    0.28    0.41
  -4   8   4    0.23    0.33
   3  -8  -4   11.45    1.35
  -3   8   4   11.45    2.44
  -3   8   4   10.15    1.29
  -3   8   4    8.76    1.41
  -3   8   4    9.78    1.38
   2  -8  -4   13.56    1.31
   2  -8  -4   14.15    1.30
  -2   8   4   13.70    1.36
  -2   8   4   14.20    1.77
  -2   8   4   14.90    1.41
  -2   8   4   13.41    2.70
   1  -8  -4    8.12    0.86
   1  -8  -4    8.69    1.22
  -1   8   4    9.65    1.25
  -1   8   4    8.09    1.94
  -1   8   4    8.74    1.07
   0  -8  -4    8.31    1.13
   0  -8  -4    5.92    0.85
   0  -8  -4    9.65    0.83
   0   8   4    7.94    1.01
   0   8   4    9.26    1.15
   0   8   4    7.70    1.87
  -1  -8  -4    0.58    0.26
  -1  -8  -4    0.74    0.24
   1   8   4    0.83    0.27
  -2  -8  -4   61.54    4.42
  -2  -8  -4   55.40    4.59
   2   8   4   62.10    4.60
  -3  -8  -4   18.43    1.63
  -3  -8  -4   16.80    1.51
   3   8   4   18.85    1.60
  -4  -8  -4    0.00    0.13
  -4  -8  -4   -0.31    0.24
   4   8   4    0.34    0.26
  -5  -8  -4    6.21    1.00
   5   8   4    6.38    0.98
   6   8   4    2.60    0.67
  -4   9   4    3.94    0.97
  -4   9   4    4.91    0.96
  -4   9   4    4.25    0.83
  -3   9   4    0.20    0.28
  -3   9   4    1.17    0.96
  -3   9   4    0.49    0.44
  -3   9   4    0.69    0.33
   2  -9  -4    0.90    0.35
  -2   9   4    0.99    0.50
  -2   9   4    0.60    0.36
  -2   9   4    2.26    1.09
   1  -9  -4   38.29    2.80
  -1   9   4   33.77    2.87
  -1   9   4   29.15    4.31
  -1   9   4   36.09    3.07
   0  -9  -4    0.91    0.27
   0   9   4    1.06    0.82
   0   9   4    0.94    0.40
   0   9   4    1.30    0.39
  -1  -9  -4   26.61    2.22
  -1  -9  -4   26.97    2.13
   1   9   4   26.79    2.18
  -2  -9  -4   34.34    2.89
  -2  -9  -4   35.86    2.76
   2   9   4   36.71    2.80
  -3  -9  -4    1.28    0.40
  -3  -9  -4    1.73    0.39
   3   9   4    0.93    0.26
  -4  -9  -4    7.95    1.11
   4   9   4    8.27    0.88
  -5  -9  -4    6.27    1.05
   5   9   4    6.51    0.93
  -4  10   4    1.53    0.59
  -4  10   4    1.72    0.51
  -3  10   4   11.59    2.80
  -3  10   4   12.76    1.65
  -3  10   4   16.63    2.07
   2 -10  -4   18.00    1.61
  -2  10   4   15.96    3.24
  -2  10   4   18.63    1.88
  -2  10   4   15.74    1.70
   1 -10  -4    2.54    0.54
  -1  10   4    3.63    0.72
  -1  10   4    4.75    0.84
  -1  10   4    1.79    1.14
   0 -10  -4    5.85    0.82
   0  10   4    6.47    1.93
   0  10   4    7.59    0.90
   0  10   4    5.79    0.97
  -1 -10  -4    8.07    0.97
  -1 -10  -4    5.70    0.80
  -2 -10  -4    0.74    0.26
  -2 -10  -4    1.11    0.35
  -3 -10  -4    0.22    0.16
  -3 -10  -4   -0.20    0.19
  -4 -10  -4    9.33    1.26
  -5 -10  -4   15.46    1.63
  -3  11   4    0.59    0.41
  -3  11   4    1.97    0.73
   2 -11  -4    3.26    0.64
  -2  11   4    3.57    0.77
  -2  11   4    2.79    1.54
  -1  11   4    0.06    0.29
  -1  11   4    0.10    0.94
   0 -11  -4   12.59    1.23
   0  11   4   14.58    1.69
  -1 -11  -4   21.27    1.73
  -1 -11  -4   18.30    1.75
  -2 -11  -4    4.21    0.65
  -2 -11  -4    3.87    0.70
  -3 -11  -4    0.96    0.36
  -3 -11  -4    1.17    0.33
  -4 -11  -4   14.41    1.51
  -1  12   4    0.25    0.37
  -2 -12  -4    2.97    0.63
  -3 -12  -4    0.47    0.28
   0  10  -5    2.74    0.73
  -1  10  -5    3.28    0.81
   1 -10   5    4.07    0.57
   1 -10   5    4.87    0.64
  -2  10  -5    0.69    0.41
  -4  -9   5    5.10    0.62
   1   9  -5    1.11    0.47
   0   9  -5   15.53    1.67
   0   9  -5   23.49    4.12
  -1   9  -5    0.70    0.41
  -1   9  -5    0.19    0.83
   1  -9   5    0.24    0.13
   1  -9   5    0.10    0.15
  -2   9  -5    8.26    1.28
   2  -9   5    8.65    1.04
   2  -9   5    9.11    0.89
  -3   9  -5    0.47    0.41
   3  -9   5   -0.06    0.18
  -4   9  -5    5.41    1.00
  -5  -8   5   21.77    1.90
  -4  -8   5    6.48    0.77
  -4  -8   5    6.58    0.67
   1   8  -5   10.02    1.33
   0   8  -5    0.38    0.92
   0   8  -5    1.28    0.44
  -1   8  -5   18.44    1.70
  -1   8  -5   14.60    3.16
   1  -8   5   16.57    1.39
   1  -8   5   16.35    1.34
  -2   8  -5    7.15    2.35
  -2   8  -5    7.80    0.95
  -2   8  -5    8.92    1.28
   2  -8   5    8.79    0.84
   2  -8   5    7.65    0.95
  -3   8  -5    1.09    0.51
  -3   8  -5    0.32    0.34
  -3   8  -5    0.48    1.05
   3  -8   5    0.58    0.27
  -4   8  -5   44.13    3.68
  -4   8  -5   41.46    3.69
  -5   8  -5    7.79    0.98
  -6  -7   5    7.42    1.10
  -5  -7   5    0.14    0.24
  -4  -7   5    0.38    0.18
  -4  -7   5    0.37    0.21
   1   7  -5    8.26    1.08
   0   7  -5   57.98    4.55
   0   7  -5   62.18    6.89
  -1   7  -5   17.06    3.37
  -1   7  -5   20.35    1.79
   1  -7   5   17.38    1.48
   1  -7   5   20.73    1.53
  -2   7  -5    0.04    0.28
  -2   7  -5    0.41    0.25
  -2   7  -5    0.12    0.66
   2  -7   5    0.31    0.18
   2  -7   5    0.48    0.20
  -3   7  -5   15.92    3.18
  -3   7  -5   12.49    1.54
  -3   7  -5   12.46    1.32
   3  -7   5   11.06    1.13
  -4   7  -5    4.33    0.87
  -4   7  -5    4.92    0.93
   4  -7   5    3.12    0.61
  -5   7  -5    4.18    0.96
   6   6  -5    0.61    0.36
  -6  -6   5    0.40    0.29
   5   6  -5   18.18    1.57
  -5  -6   5   13.90    1.42
   4   6  -5   60.48    4.74
  -4  -6   5   60.73    4.57
  -4  -6   5   63.88    4.55
  -3  -6   5    4.57    0.58
  -3  -6   5    5.71    0.53
   1   6  -5    9.17    1.13
   0   6  -5   41.79    4.47
   0   6  -5   30.61    2.66
  -1   6  -5    5.01    1.54
  -1   6  -5    4.40    0.59
  -1   6  -5    4.01    0.52
  -1   6  -5    4.29    0.73
   1  -6   5    4.35    0.53
   1  -6   5    5.19    0.65
   1  -6   5    4.69    0.52
  -2   6  -5    9.00    1.23
  -2   6  -5    8.77    2.24
   2  -6   5   10.76    0.99
   2  -6   5    9.04    1.05
   2  -6   5   12.00    0.97
  -3   6  -5   -0.08    0.17
  -3   6  -5    0.22    0.25
  -3   6  -5    0.11    0.66
   3  -6   5   -0.08    0.12
   3  -6   5    0.10    0.18
  -4   6  -5    6.48    2.08
  -4   6  -5    6.80    1.07
   4  -6   5    6.69    0.88
  -5   6  -5    0.33    0.36
   6   5  -5   13.08    1.66
   5   5  -5    0.23    0.26
  -5  -5   5    0.45    0.27
   4   5  -5    9.79    1.09
  -4  -5   5   11.39    1.06
  -4  -5   5   12.04    1.03
   3   5  -5    6.16    0.70
   3   5  -5    7.76    0.76
  -3  -5   5    8.02    0.82
  -3  -5   5    7.49    0.67
  -3  -5   5    8.07    0.72
  -2  -5   5    3.74    0.48
   1   5  -5    0.09    0.17
   0   5  -5   32.74    2.70
   0   5  -5   39.71    4.30
  -1   5  -5    4.36    1.39
  -1   5  -5    5.49    0.76
   1  -5   5    4.92    0.49
   1  -5   5    5.99    0.72
   1  -5   5    5.51    0.68
  -2   5  -5   70.32    5.50
  -2   5  -5   71.87    5.36
  -2   5  -5   76.65    7.77
  -2   5  -5   72.28    5.40
   2  -5   5   70.10    5.55
   2  -5   5   72.86    5.21
   2  -5   5   67.23    5.15
  -3   5  -5   65.70    7.35
  -3   5  -5   64.36    5.05
   3  -5   5   66.50    4.86
   3  -5   5   68.54    5.30
   3  -5   5   63.86    4.92
  -4   5  -5    1.84    1.10
  -4   5  -5    3.23    0.75
   4  -5   5    3.88    0.65
   4  -5   5    3.45    0.79
  -5   5  -5   25.28    3.98
  -5   5  -5   21.48    2.16
   5  -5   5   21.75    2.28
   6   4  -5   -0.27    0.31
   5   4  -5    3.21    0.71
  -5  -4   5    3.88    0.64
   4   4  -5    0.22    0.23
  -4  -4   5   -0.17    0.14
  -4  -4   5    0.28    0.21
  -4  -4   5    0.04    0.12
   3   4  -5    3.85    0.60
  -3  -4   5    4.58    0.53
  -3  -4   5    4.96    0.71
  -3  -4   5    4.29    0.54
   2   4  -5   42.83    3.29
  -2  -4   5   44.77    3.12
  -2  -4   5   42.79    3.12
  -2  -4   5   42.73    3.35
   1   4  -5   91.96    6.66
   0   4  -5    1.66    0.77
   0   4  -5    0.74    0.25
   0  -4   5    1.55    0.25
   0  -4   5    1.30    0.25
  -1   4  -5   19.93    1.89
  -1   4  -5   24.03    3.04
  -1   4  -5   23.76    1.95
   1  -4   5   22.54    1.95
   1  -4   5   22.67    1.77
   1  -4   5   27.17    1.89
   1  -4   5   25.39    1.95
  -2   4  -5   19.81    3.34
  -2   4  -5   23.74    1.99
  -2   4  -5   19.23    1.95
  -2   4  -5   25.72    2.00
   2  -4   5   23.43    2.01
   2  -4   5   25.67    2.01
   2  -4   5   25.65    1.95
   2  -4   5   21.84    1.84
   2  -4   5   23.14    1.81
  -3   4  -5   -0.31    0.44
  -3   4  -5    0.15    0.25
  -3   4  -5   -0.17    0.24
   3  -4   5    0.04    0.14
   3  -4   5    0.15    0.19
   3  -4   5    0.13    0.16
  -4   4  -5   18.92    1.75
  -4   4  -5   19.34    3.08
   4  -4   5   13.31    1.88
   4  -4   5   18.84    1.59
  -5   4  -5    0.67    0.80
  -5   4  -5    0.91    0.44
   5  -4   5   -0.07    0.30
   6  -4   5    2.08    0.73
   6   3  -5   22.27    2.22
   5   3  -5   10.12    1.36
  -5  -3   5   11.03    1.49
  -5  -3   5   10.44    1.20
   4   3  -5    4.22    0.73
  -4  -3   5    3.73    0.72
  -4  -3   5    3.44    0.55
  -4  -3   5    3.99    0.57
   3   3  -5   36.71    3.24
  -3  -3   5   36.14    3.02
  -3  -3   5   45.53    3.09
  -3  -3   5   47.77    3.35
   2   3  -5   20.02    1.68
  -2  -3   5   20.08    1.55
  -2  -3   5   19.44    1.71
  -2  -3   5   22.10    1.56
   1   3  -5   67.75    4.67
   1   3  -5   58.82    4.77
  -1  -3   5   60.03    6.54
  -1  -3   5   63.44    4.77
  -1  -3   5   68.84    4.83
   0   3  -5   14.80    1.19
   0   3  -5   14.52    2.26
   0   3  -5   13.62    1.16
   0   3  -5   14.28    1.20
   0  -3   5   15.13    1.21
   0  -3   5   13.70    1.20
   0  -3   5   15.21    1.19
   0  -3   5   12.41    2.01
  -1   3  -5   18.30    2.47
  -1   3  -5   19.62    1.61
  -1   3  -5   18.90    1.65
  -1   3  -5   19.82    1.60
   1  -3   5   21.80    1.59
   1  -3   5   18.97    1.49
   1  -3   5   18.79    1.65
   1  -3   5   20.39    2.36
   1  -3   5   20.08    1.64
  -2   3  -5    3.34    0.56
  -2   3  -5    2.48    0.49
  -2   3  -5    2.23    0.89
  -2   3  -5    2.79    0.52
   2  -3   5    2.51    0.45
   2  -3   5    2.88    0.41
   2  -3   5    3.48    0.56
   2  -3   5    3.04    0.54
   2  -3   5    3.12    0.45
  -3   3  -5   -0.04    0.44
   3  -3   5    0.57    0.24
   3  -3   5    1.16    0.29
   3  -3   5    0.84    0.35
  -4   3  -5    1.11    0.75
   4  -3   5    0.69    0.27
   4  -3   5    1.15    0.42
  -5   3  -5    4.72    1.46
   5  -3   5    3.56    0.89
   6  -3   5    7.01    1.35
   7  -3   5   -0.07    0.44
   6   2  -5    0.53    0.43
  -6  -2   5    1.15    0.53
   5   2  -5    2.96    0.69
  -5  -2   5    2.65    0.55
  -5  -2   5    2.76    0.72
   4   2  -5   74.92    5.66
  -4  -2   5   68.38    5.29
  -4  -2   5   72.53    5.27
  -4  -2   5   70.84    5.69
   3   2  -5    5.01    0.71
  -3  -2   5    4.87    0.74
  -3  -2   5    5.12    0.62
  -3  -2   5    3.97    0.57
   2   2  -5   68.00    5.17
  -2  -2   5   66.79    4.86
  -2  -2   5   64.94    5.19
  -2  -2   5   70.76    4.86
   1   2  -5   59.43    4.38
   1   2  -5   53.85    4.39
  -1  -2   5   59.76    4.38
  -1  -2   5   56.20    4.18
  -1  -2   5   55.63    4.13
  -1  -2   5   61.85    5.96
  -1  -2   5   59.56    4.13
  -1  -2   5   59.47    4.42
   0   2  -5    9.72    1.59
   0   2  -5    9.09    0.82
   0   2  -5    8.94    0.86
   0   2  -5    9.98    0.89
   0  -2   5    9.84    0.89
   0  -2   5    8.54    1.45
   0  -2   5    8.91    0.74
   0  -2   5    9.88    0.83
   0  -2   5    9.57    0.88
   0  -2   5   10.42    0.89
  -1   2  -5   72.82    4.88
  -1   2  -5   68.14    4.87
  -1   2  -5   63.62    4.50
  -1   2  -5   64.21    6.41
  -1   2  -5   66.25    4.86
  -1   2  -5   64.17    4.62
   1  -2   5   62.28    4.53
   1  -2   5   60.22    6.26
   1  -2   5   57.73    4.74
   1  -2   5   58.01    4.85
   1  -2   5   61.17    4.86
   1  -2   5   64.19    4.83
  -2   2  -5    4.36    0.69
  -2   2  -5    6.02    0.59
  -2   2  -5    4.81    1.10
  -2   2  -5    6.23    0.55
   2  -2   5    5.62    0.71
   2  -2   5    6.69    0.82
   2  -2   5    4.86    0.62
   2  -2   5    6.36    0.59
   2  -2   5    6.43    0.80
  -3   2  -5   18.75    1.45
  -3   2  -5   18.49    1.54
  -3   2  -5   13.55    1.60
   3  -2   5   19.31    1.49
   3  -2   5   19.40    1.71
   3  -2   5   17.94    1.52
   3  -2   5   15.29    1.62
   4  -2   5    2.21    0.42
   4  -2   5    3.50    0.73
   4  -2   5    2.66    0.51
   5  -2   5    0.87    0.48
   6  -2   5    0.49    0.49
   7  -2   5    2.63    0.88
  -7  -1   5    7.62    1.47
   6   1  -5   -0.05    0.27
  -6  -1   5    0.60    0.40
   5   1  -5   16.43    1.82
  -5  -1   5   18.45    1.95
  -5  -1   5   20.20    1.72
   4   1  -5    4.67    0.85
   4   1  -5    6.73    0.70
  -4  -1   5    5.79    0.94
  -4  -1   5    4.91    0.70
  -4  -1   5    5.20    0.67
   3   1  -5   23.48    1.97
   3   1  -5   22.48    1.71
  -3  -1   5   18.86    1.78
  -3  -1   5   23.35    1.77
  -3  -1   5   23.37    2.00
   2   1  -5   33.89    3.26
   2   1  -5   46.59    3.05
   2   1  -5   41.29    3.06
  -2  -1   5   44.68    3.09
  -2  -1   5   39.26    3.06
  -2  -1   5   44.85    3.35
   1   1  -5   36.62    2.61
   1   1  -5   32.39    2.83
   1   1  -5   35.57    2.62
   1   1  -5   37.35    2.85
  -1  -1   5   37.29    2.65
  -1  -1   5   38.59    2.64
  -1  -1   5   35.56    2.86
   0   1  -5   88.20    6.57
   0   1  -5   93.31    6.54
   0   1  -5   89.68    6.18
   0   1  -5   74.85    8.38
   0   1  -5   91.45    6.58
   0   1  -5   89.34    6.15
   0  -1   5   87.34    6.18
   0  -1   5   86.11    6.57
   0  -1   5   86.80    8.41
   0  -1   5   88.44    6.57
   0  -1   5   83.44    6.18
  -1   1  -5    0.33    0.22
  -1   1  -5    0.74    0.19
  -1   1  -5    0.98    0.24
  -1   1  -5    0.23    0.12
  -1   1  -5    0.07    0.31
  -1   1  -5    0.43    0.22
   1  -1   5    0.65    0.19
   1  -1   5    0.38    0.12
   1  -1   5    0.81    0.24
   1  -1   5    0.38    0.21
   1  -1   5    0.54    0.24
  -2   1  -5    5.53    0.69
  -2   1  -5    7.03    0.84
  -2   1  -5    6.38    0.59
  -2   1  -5    5.38    0.78
  -2   1  -5    5.41    0.78
   2  -1   5    6.43    0.75
   2  -1   5    5.60    0.77
   2  -1   5    6.35    0.63
   2  -1   5    4.83    0.61
   2  -1   5    7.10    0.85
  -3   1  -5    2.42    0.46
  -3   1  -5    2.76    0.43
  -3   1  -5    2.07    0.53
   3  -1   5    3.24    0.44
   3  -1   5    3.08    0.64
   3  -1   5    2.75    0.60
   3  -1   5    3.05    0.49
  -4   1  -5    0.47    0.20
  -4   1  -5   -0.16    0.19
   4  -1   5   -0.04    0.17
   4  -1   5    0.02    0.14
   4  -1   5    0.39    0.30
   5  -1   5    0.05    0.27
   6  -1   5    0.08    0.50
   7  -1   5    3.06    0.93
  -7   0   5    1.66    0.76
   6   0  -5   14.79    2.01
  -6   0   5   14.35    2.03
   5   0  -5    0.94    0.43
  -5   0   5    1.48    0.61
   4   0  -5   57.57    4.90
   4   0  -5   57.39    4.49
  -4   0   5   65.41    4.62
  -4   0   5   64.13    4.58
   3   0  -5   28.23    2.06
   3   0  -5   20.66    2.23
   3   0  -5   29.21    2.09
  -3   0   5   27.50    2.34
  -3   0   5   24.25    2.07
  -3   0   5   29.84    2.15
   2   0  -5    1.02    0.23
   2   0  -5    1.51    0.37
   2   0  -5    0.77    0.20
  -2   0   5    1.59    0.32
  -2   0   5    0.92    0.22
  -2   0   5    0.98    0.32
   1   0  -5   17.73    1.36
   1   0  -5   17.22    1.54
   1   0  -5   17.13    1.51
   1   0  -5   15.85    1.37
  -1   0   5   19.41    1.39
  -1   0   5   19.38    1.54
  -1   0   5   19.20    1.56
   0   0  -5   24.12    2.34
   0   0  -5   22.41    1.65
   0   0  -5   21.73    1.84
   0   0  -5   23.41    1.83
   0   0  -5   21.88    1.60
   0   0  -5   22.12    1.85
   0   0   5   21.18    1.66
   0   0   5   18.62    1.83
   0   0   5   21.57    2.30
   0   0   5   22.85    1.85
   0   0   5   22.64    1.61
   0   0   5   21.05    1.72
  -1   0  -5    1.20    0.43
  -1   0  -5    1.49    0.36
  -1   0  -5    1.62    0.24
  -1   0  -5    1.40    0.36
  -1   0  -5    1.94    0.31
  -1   0  -5    1.57    0.40
   1   0   5    1.08    0.34
   1   0   5    1.82    0.29
   1   0   5    1.17    0.27
   1   0   5    2.25    0.42
   1   0   5    2.19    0.38
  -2   0  -5    4.49    0.69
  -2   0  -5    3.46    0.46
  -2   0  -5    3.30    0.48
  -2   0  -5    4.20    0.65
  -2   0  -5    3.66    0.57
   2   0   5    1.82    0.46
   2   0   5    3.20    0.44
   2   0   5    3.52    0.54
   2   0   5    3.71    0.58
  -3   0  -5    0.21    0.19
  -3   0  -5    0.27    0.15
   3   0   5    0.32    0.25
   3   0   5    0.32    0.28
   3   0   5    0.54    0.22
   3   0   5    0.53    0.21
  -4   0  -5    2.15    0.39
  -4   0  -5    2.42    0.50
   4   0   5    2.51    0.61
   4   0   5    2.10    0.42
   4   0   5    2.51    0.48
   5   0   5    1.81    0.61
   6   0   5    2.37    0.75
   7   0   5    1.17    0.75
  -7   1   5    5.76    1.49
   6  -1  -5    2.05    0.76
  -6   1   5    1.95    0.74
   5  -1  -5    0.62    0.38
  -5   1   5    0.61    0.45
   4  -1  -5    1.50    0.36
   4  -1  -5    1.23    0.50
   4  -1  -5    2.09    0.39
  -4   1   5    2.14    0.46
  -4   1   5    1.84    0.54
  -4   1   5    1.89    0.42
   3  -1  -5   20.87    1.78
   3  -1  -5   24.01    1.79
   3  -1  -5   20.72    1.99
  -3   1   5   22.55    2.05
  -3   1   5   20.92    1.81
  -3   1   5   24.35    1.82
   2  -1  -5   19.88    1.71
   2  -1  -5   20.05    1.54
   2  -1  -5   18.35    1.51
  -2   1   5   18.61    1.73
   1  -1  -5   11.75    1.15
   1  -1  -5   11.97    1.13
   1  -1  -5   12.66    1.00
  -1   1   5   11.39    1.15
  -1   1   5   11.76    1.12
  -1   1   5   12.66    1.00
   0  -1  -5   14.89    1.31
   0  -1  -5   14.79    1.30
   0  -1  -5   13.80    1.14
   0  -1  -5   12.94    1.30
   0   1   5   15.45    1.32
   0   1   5   15.39    1.20
   0   1   5   12.98    1.44
   0   1   5   16.83    1.36
   0   1   5   14.87    1.30
   0   1   5   13.82    1.15
  -1  -1  -5   75.59    5.51
  -1  -1  -5   72.79    5.75
  -1  -1  -5   80.59    5.92
  -1  -1  -5   77.13    5.91
  -1  -1  -5   78.22    5.90
   1   1   5   78.61    5.51
   1   1   5   76.76    5.90
   1   1   5   75.92    5.86
   1   1   5   77.79    5.76
  -2  -1  -5    2.37    0.47
  -2  -1  -5    2.19    0.47
  -2  -1  -5    2.34    0.35
  -2  -1  -5    2.09    0.40
   2   1   5    3.35    0.48
   2   1   5    2.53    0.53
   2   1   5    2.28    0.36
   2   1   5    2.16    0.46
   2   1   5    1.98    0.41
   2   1   5    2.64    0.38
  -3  -1  -5   81.95    6.12
  -3  -1  -5   82.39    6.29
   3   1   5   81.62    5.83
   3   1   5   79.13    6.22
   3   1   5   76.24    6.22
   3   1   5   80.20    5.86
  -4  -1  -5    1.12    0.38
  -4  -1  -5    1.01    0.29
   4   1   5    1.94    0.41
   4   1   5    1.70    0.50
   4   1   5    1.63    0.38
   5   1   5   -0.03    0.31
   6   1   5    1.51    0.62
   7   1   5    4.83    1.08
  -7   2   5    0.47    0.64
   6  -2  -5    3.16    0.89
  -6   2   5    2.31    0.83
   5  -2  -5    0.76    0.46
  -5   2   5   -0.03    0.36
   4  -2  -5   21.25    1.78
   4  -2  -5   19.07    1.68
   4  -2  -5   21.10    1.99
  -4   2   5   20.77    1.75
  -4   2   5   17.41    1.96
   3  -2  -5    3.23    0.64
   3  -2  -5    2.92    0.43
   3  -2  -5    2.13    0.39
  -3   2   5    2.33    0.41
  -3   2   5    3.66    0.74
   2  -2  -5   72.89    5.29
   2  -2  -5   76.84    5.29
   2  -2  -5   76.09    5.67
  -2   2   5   80.95    5.73
  -2   2   5   60.63    5.28
   1  -2  -5  156.87   11.52
   1  -2  -5  155.85   10.89
   1  -2  -5  164.77   11.53
  -1   2   5  155.05   10.89
  -1   2   5  146.10   11.52
  -1   2   5  144.64   11.52
  -1   2   5  154.24   11.48
   0  -2  -5   57.20    4.13
   0  -2  -5   55.12    4.26
   0  -2  -5   56.36    3.85
   0  -2  -5   51.43    4.26
   0   2   5   60.45    4.14
   0   2   5   54.83    3.96
   0   2   5   48.43    4.26
   0   2   5   48.29    4.24
   0   2   5   56.90    4.25
  -1  -2  -5    0.25    0.27
  -1  -2  -5    0.00    0.12
  -1  -2  -5    0.27    0.13
  -1  -2  -5    0.25    0.22
   1   2   5    0.55    0.25
   1   2   5   -0.03    0.17
   1   2   5    0.15    0.17
   1   2   5    0.07    0.25
   1   2   5    0.07    0.12
  -2  -2  -5   94.66    7.11
  -2  -2  -5   98.86    7.44
  -2  -2  -5  101.26    7.63
   2   2   5   95.83    7.55
   2   2   5  102.71    7.56
   2   2   5  100.56    7.13
   2   2   5  103.38    7.13
  -3  -2  -5    5.01    0.72
  -3  -2  -5    5.10    0.78
   3   2   5    3.84    0.65
   3   2   5    4.27    0.55
   3   2   5    4.18    0.69
   3   2   5    3.38    0.52
  -4  -2  -5   44.05    3.43
   4   2   5   47.11    3.24
   4   2   5   35.50    3.16
   4   2   5   41.21    3.50
   5   2   5    1.85    0.57
   7   2   5    3.03    0.85
   6  -3  -5    3.63    0.91
  -6   3   5    5.90    1.25
   5  -3  -5   28.07    2.86
  -5   3   5   33.12    3.01
   4  -3  -5   21.66    1.86
   4  -3  -5   21.44    2.13
  -4   3   5   22.23    2.21
   3  -3  -5    3.34    0.55
   3  -3  -5    2.88    0.63
  -3   3   5    2.36    0.47
  -3   3   5    1.97    0.63
   2  -3  -5   68.58    5.31
   2  -3  -5   69.75    4.95
  -2   3   5   67.45    4.94
  -2   3   5   64.36    5.32
   1  -3  -5   43.28    3.35
   1  -3  -5   38.70    3.06
  -1   3   5   40.96    3.35
  -1   3   5   42.41    3.19
  -1   3   5   42.09    3.07
  -1   3   5   39.96    3.00
  -1   3   5   43.78    3.38
  -1   3   5   42.07    3.30
   0  -3  -5    4.47    0.55
   0  -3  -5    4.94    0.68
   0  -3  -5    3.39    0.42
   0  -3  -5    2.48    0.50
   0  -3  -5    3.65    0.35
   0   3   5    4.12    0.61
   0   3   5    4.59    0.69
   0   3   5    3.42    0.42
   0   3   5    4.68    0.54
   0   3   5    3.70    0.37
   0   3   5    3.17    0.52
  -1  -3  -5   24.16    1.81
  -1  -3  -5   25.71    1.91
  -1  -3  -5   21.42    2.00
   1   3   5   21.96    1.87
   1   3   5   22.88    1.79
   1   3   5   22.06    1.99
   1   3   5   25.55    2.05
   1   3   5   25.52    2.00
  -2  -3  -5  208.11   15.26
  -2  -3  -5  218.19   15.92
  -2  -3  -5  209.15   16.13
   2   3   5  227.71   15.25
   2   3   5  228.09   16.17
   2   3   5  207.43   16.07
   2   3   5  215.26   16.08
  -3  -3  -5   18.02    1.72
  -3  -3  -5   16.66    1.46
  -3  -3  -5   17.84    1.60
   3   3   5   22.66    1.54
   3   3   5   17.92    1.66
   3   3   5   17.48    1.65
   3   3   5   16.13    1.45
  -4  -3  -5    1.82    0.49
  -4  -3  -5    1.95    0.39
   4   3   5    1.03    0.27
   4   3   5    2.24    0.56
  -5  -3  -5    0.18    0.26
   5   3   5    0.68    0.37
   6   3   5    5.09    1.06
   7   3   5    5.74    1.19
   6  -4  -5    0.53    0.51
  -6   4   5   -0.43    0.43
   5  -4  -5    1.94    0.73
  -5   4   5    2.90    0.89
   4  -4  -5   24.67    2.44
  -4   4   5   26.80    2.56
   3  -4  -5    0.02    0.11
   3  -4  -5    0.25    0.22
   3  -4  -5    0.17    0.25
  -3   4   5    0.32    0.32
  -3   4   5    0.20    0.15
   2  -4  -5   18.16    1.43
   2  -4  -5   16.45    1.40
   2  -4  -5   15.55    1.58
  -2   4   5   18.41    1.65
  -2   4   5   14.54    1.36
  -2   4   5   16.00    1.38
  -2   4   5   19.48    1.69
   1  -4  -5  319.39   22.80
   1  -4  -5  310.23   21.62
  -1   4   5  320.98   28.64
  -1   4   5  342.87   21.63
  -1   4   5  292.10   22.80
  -1   4   5  295.49   21.53
  -1   4   5  294.95   22.80
  -1   4   5  283.80   22.72
   0  -4  -5    6.79    0.92
   0  -4  -5    7.64    0.65
   0  -4  -5    6.33    0.91
   0  -4  -5    7.72    0.73
   0  -4  -5    7.90    0.73
   0   4   5    8.62    0.82
   0   4   5    7.33    1.12
   0   4   5    6.50    0.64
   0   4   5    6.00    0.92
   0   4   5    8.02    0.84
   0   4   5    7.38    0.66
  -1  -4  -5  430.36   38.92
  -1  -4  -5  421.91   31.02
  -1  -4  -5  421.43   29.39
  -1  -4  -5  432.15   30.71
  -1  -4  -5  416.84   29.46
   1   4   5  403.28   30.97
   1   4   5  426.84   30.99
   1   4   5  432.91   29.41
   1   4   5  396.91   30.95
  -2  -4  -5  109.95    7.87
  -2  -4  -5  103.46    7.34
  -2  -4  -5  102.34    7.67
   2   4   5  104.46    7.32
   2   4   5  110.93    7.90
   2   4   5   98.73    7.77
   2   4   5   90.89    7.73
   2   4   5  101.62    7.31
  -3  -4  -5   15.59    1.31
  -3  -4  -5   15.67    1.54
  -3  -4  -5   15.33    1.41
   3   4   5   15.06    1.27
   3   4   5   14.38    1.44
   3   4   5   15.36    1.55
  -4  -4  -5    4.40    0.71
  -4  -4  -5    3.83    0.56
   4   4   5    3.46    0.72
  -5  -4  -5    4.21    0.81
   5   4   5    3.93    0.82
   6   4   5    3.43    0.84
   6  -5  -5   20.42    2.67
  -6   5   5   18.18    1.89
  -6   5   5   21.41    2.86
   5  -5  -5   28.33    2.66
  -5   5   5   32.31    2.86
  -5   5   5   20.67    2.18
  -4   5   5    9.10    1.47
  -4   5   5   10.61    1.28
   3  -5  -5   22.66    2.09
   3  -5  -5   22.52    1.82
   3  -5  -5   23.78    1.88
  -3   5   5   20.63    2.12
  -3   5   5   21.47    1.79
  -3   5   5   18.36    1.80
   2  -5  -5   37.96    3.60
   2  -5  -5   43.54    3.34
   2  -5  -5   44.21    3.34
  -2   5   5   41.86    3.28
  -2   5   5   42.67    3.63
  -2   5   5   46.51    3.32
  -2   5   5   48.42    3.73
  -2   5   5   47.35    4.73
   1  -5  -5   12.09    1.38
   1  -5  -5   14.45    1.24
  -1   5   5   13.56    1.42
  -1   5   5   14.00    1.87
  -1   5   5   16.15    1.39
  -1   5   5   16.91    1.22
  -1   5   5   14.69    1.22
  -1   5   5   13.98    1.46
   0  -5  -5   18.63    1.65
   0  -5  -5   21.99    2.29
   0  -5  -5   21.15    1.89
   0  -5  -5   19.03    1.68
   0  -5  -5   22.59    1.75
   0   5   5   22.27    1.67
   0   5   5   21.17    2.42
   0   5   5   18.77    1.60
   0   5   5   22.72    1.93
   0   5   5   20.66    1.84
   0   5   5   26.52    1.88
  -1  -5  -5    5.69    0.73
  -1  -5  -5    4.80    0.79
  -1  -5  -5    6.06    1.10
  -1  -5  -5    6.44    0.71
   1   5   5    6.33    0.83
   1   5   5    5.51    0.70
   1   5   5    5.82    0.78
   1   5   5    5.29    0.51
  -2  -5  -5   51.74    3.81
  -2  -5  -5   51.15    3.64
  -2  -5  -5   50.51    3.96
  -2  -5  -5   37.71    4.97
   2   5   5   48.84    3.88
   2   5   5   48.93    3.82
   2   5   5   52.73    3.99
  -3  -5  -5    6.65    0.85
  -3  -5  -5    5.12    0.88
  -3  -5  -5    5.80    0.70
   3   5   5    7.07    0.91
   3   5   5    7.58    1.11
  -4  -5  -5    0.10    0.15
  -4  -5  -5    0.67    0.33
   4   5   5    0.26    0.28
  -5  -5  -5    3.12    0.68
   5   5   5    3.05    0.71
   6   5   5   12.35    1.70
   6  -6  -5    0.12    0.46
  -6   6   5    0.19    0.38
   5  -6  -5    6.04    1.27
  -5   6   5    6.42    1.06
  -5   6   5    7.67    1.39
  -5   6   5    5.94    1.73
   4  -6  -5   10.92    1.60
  -4   6   5   10.07    2.19
  -4   6   5   10.80    1.36
  -4   6   5   11.87    1.64
  -4   6   5    9.50    1.59
   3  -6  -5    0.56    0.38
   3  -6  -5    0.32    0.24
  -3   6   5    0.42    0.58
  -3   6   5    0.26    0.26
  -3   6   5    0.09    0.34
  -3   6   5    0.28    0.38
   2  -6  -5    1.73    0.42
   2  -6  -5    1.93    0.43
   2  -6  -5    1.95    0.56
  -2   6   5    1.07    0.45
  -2   6   5    2.01    0.86
  -2   6   5    1.72    0.51
  -2   6   5    1.37    0.36
   1  -6  -5    5.04    0.84
   1  -6  -5    3.39    0.53
  -1   6   5    3.22    0.70
  -1   6   5    3.64    0.67
  -1   6   5    4.94    0.69
  -1   6   5    3.18    0.53
  -1   6   5    4.61    1.11
   0  -6  -5    8.41    0.82
   0  -6  -5    8.51    0.79
   0  -6  -5    8.15    1.30
   0  -6  -5    7.53    1.07
   0   6   5    9.25    1.16
   0   6   5    8.42    1.53
   0   6   5    8.82    0.89
   0   6   5    8.02    0.86
   0   6   5    7.10    0.78
  -1  -6  -5    8.01    0.87
  -1  -6  -5   12.38    1.76
  -1  -6  -5    9.17    0.93
  -1  -6  -5   11.28    1.10
   1   6   5    9.01    0.89
   1   6   5   10.43    1.04
   1   6   5   11.71    1.04
  -2  -6  -5    3.41    0.97
  -2  -6  -5    4.70    0.78
  -2  -6  -5    4.52    0.58
  -2  -6  -5    5.13    0.68
   2   6   5    4.55    0.74
   2   6   5    4.71    0.70
  -3  -6  -5   -0.05    0.17
  -3  -6  -5    0.11    0.12
  -3  -6  -5   -0.10    0.16
   3   6   5   -0.11    0.18
  -4  -6  -5    0.29    0.29
  -4  -6  -5    0.35    0.30
  -4  -6  -5    0.43    0.23
   4   6   5    0.41    0.29
  -5  -6  -5   -0.16    0.25
   5   6   5    0.80    0.37
   6   6   5    2.01    0.65
  -6   7   5    0.90    0.63
   5  -7  -5    7.35    1.45
  -5   7   5    4.93    1.14
  -5   7   5    5.34    1.26
  -5   7   5    4.45    1.77
  -5   7   5    6.13    1.00
   4  -7  -5    4.45    1.03
  -4   7   5    3.28    0.92
  -4   7   5    2.72    0.64
  -4   7   5    4.89    1.54
   3  -7  -5    3.81    0.65
   3  -7  -5    4.84    0.96
  -3   7   5    3.53    0.68
  -3   7   5    4.50    0.91
  -3   7   5    4.29    0.92
  -3   7   5    6.14    1.66
   2  -7  -5    1.45    0.37
   2  -7  -5    1.17    0.47
   2  -7  -5    0.75    0.28
  -2   7   5    1.09    0.46
  -2   7   5    1.44    0.78
  -2   7   5    0.55    0.41
  -2   7   5    1.56    0.39
   1  -7  -5   11.58    1.48
   1  -7  -5   13.32    1.12
  -1   7   5   11.12    1.21
  -1   7   5   10.39    2.06
  -1   7   5   11.00    1.11
  -1   7   5   13.54    1.58
   0  -7  -5   20.84    1.85
   0  -7  -5   19.04    1.64
   0  -7  -5   18.40    2.29
   0  -7  -5   20.78    1.60
   0   7   5   18.07    1.79
   0   7   5   17.39    1.59
   0   7   5   18.27    2.80
   0   7   5   22.36    1.76
   0   7   5   18.37    1.62
  -1  -7  -5    0.84    0.28
  -1  -7  -5    0.90    0.35
  -1  -7  -5    1.21    0.57
  -1  -7  -5    0.68    0.24
   1   7   5    0.79    0.32
   1   7   5    1.02    0.19
   1   7   5    1.09    0.31
  -2  -7  -5    0.67    0.27
  -2  -7  -5    0.60    0.24
  -2  -7  -5    0.40    0.27
   2   7   5    0.71    0.28
  -3  -7  -5    0.54    0.24
  -3  -7  -5    1.00    0.35
  -3  -7  -5    1.45    0.44
   3   7   5    0.88    0.31
  -4  -7  -5    0.00    0.22
  -4  -7  -5    0.28    0.22
   4   7   5   -0.29    0.20
  -5  -7  -5    3.35    0.76
   5   7   5    3.32    0.71
   6   7   5    3.56    0.85
  -5   8   5    0.45    0.30
  -5   8   5    1.26    0.63
  -4   8   5    0.22    0.33
  -4   8   5    0.34    0.70
  -4   8   5    0.80    0.46
  -4   8   5    0.16    0.37
   3  -8  -5    0.20    0.23
  -3   8   5    0.10    0.64
  -3   8   5    0.07    0.41
  -3   8   5    0.23    0.27
  -3   8   5    0.08    0.36
   2  -8  -5   -0.04    0.10
   2  -8  -5    0.06    0.24
  -2   8   5    0.49    0.67
  -2   8   5    0.14    0.26
  -2   8   5   -0.03    0.22
  -2   8   5   -0.04    0.24
   1  -8  -5    4.97    0.69
   1  -8  -5    2.93    0.67
  -1   8   5    3.88    1.27
  -1   8   5    3.96    0.83
  -1   8   5    4.06    0.67
  -1   8   5    4.16    0.61
   0  -8  -5    0.10    0.16
   0  -8  -5    0.07    0.24
   0   8   5   -0.09    0.17
   0   8   5    0.18    0.21
   0   8   5    0.20    0.52
  -1  -8  -5    0.07    0.18
  -1  -8  -5   -0.05    0.16
  -1  -8  -5    0.02    0.15
   1   8   5    0.38    0.24
  -2  -8  -5    0.08    0.16
  -2  -8  -5    0.08    0.20
   2   8   5    0.33    0.22
  -3  -8  -5    0.07    0.23
  -3  -8  -5    0.76    0.26
   3   8   5    0.40    0.26
  -4  -8  -5   17.97    1.67
   4   8   5   16.39    1.62
  -5  -8  -5    0.49    0.33
   5   8   5    1.11    0.37
   6   8   5    3.12    0.79
  -4   9   5    0.72    0.39
  -4   9   5    0.01    0.39
  -4   9   5    1.08    1.19
  -4   9   5    0.52    0.45
  -3   9   5   13.75    1.57
  -3   9   5   12.44    1.81
  -3   9   5   12.11    2.74
  -3   9   5   12.18    1.57
   2  -9  -5    4.32    0.72
  -2   9   5    3.23    0.58
  -2   9   5    3.76    1.38
  -2   9   5    2.41    0.59
  -2   9   5    1.58    0.59
   1  -9  -5   22.53    1.93
  -1   9   5   23.20    2.22
  -1   9   5   21.97    2.01
  -1   9   5   25.47    3.33
   0  -9  -5    7.44    0.88
   0   9   5    7.94    1.02
   0   9   5    3.46    1.26
   0   9   5    6.42    0.98
  -1  -9  -5    5.88    0.81
  -1  -9  -5    5.72    0.86
   1   9   5    7.59    0.91
  -2  -9  -5    6.81    0.80
  -2  -9  -5    4.39    0.79
   2   9   5    7.41    0.75
  -3  -9  -5    2.27    0.46
  -3  -9  -5    3.37    0.64
   3   9   5    5.01    0.66
  -4  -9  -5    3.58    0.74
   4   9   5    3.45    0.62
  -5  -9  -5    2.01    0.63
   6   9   5    1.91    0.59
  -4  10   5   10.88    1.41
  -3  10   5    1.19    0.48
  -3  10   5    2.36    0.75
  -3  10   5    1.23    0.33
  -3  10   5    1.83    1.11
   2 -10  -5    1.76    0.44
  -2  10   5    1.68    0.64
  -2  10   5    1.39    0.52
  -2  10   5    1.95    1.04
  -1  10   5    6.85    1.11
  -1  10   5    4.87    0.86
  -1  10   5    4.73    1.63
   0 -10  -5    2.24    0.47
   0  10   5    2.42    0.55
   0  10   5    1.82    0.53
   0  10   5    2.48    1.22
  -1 -10  -5    3.64    0.66
  -1 -10  -5    4.80    0.74
   1  10   5    3.81    0.60
  -2 -10  -5    1.54    0.36
  -2 -10  -5    1.21    0.42
  -3 -10  -5    4.32    0.76
  -3 -10  -5    3.33    0.55
  -4 -10  -5   10.73    1.40
  -5 -10  -5    4.07    0.85
  -3  11   5    4.37    0.97
   2 -11  -5    3.76    0.71
  -2  11   5    5.28    1.07
  -2  11   5    5.38    0.96
  -1  11   5    5.20    0.94
  -1 -11  -5    9.27    1.14
  -1 -11  -5    9.36    1.19
  -2 -11  -5    1.63    0.47
  -2 -11  -5    2.08    0.47
  -3 -11  -5    5.96    0.95
  -4 -11  -5   -0.01    0.27
  -1  12   5    5.98    1.11
  -2 -12  -5    0.18    0.22
  -3 -12  -5    2.14    0.59
   0  10  -6   13.64    1.73
  -1  10  -6    2.57    0.74
   1 -10   6    1.72    0.38
  -4  -9   6   12.87    1.11
   1   9  -6    3.15    0.70
   0   9  -6   -0.12    0.90
   0   9  -6   -0.05    0.29
  -1   9  -6    5.09    1.01
  -1   9  -6    7.17    2.42
   1  -9   6    5.97    0.73
   1  -9   6    5.18    0.66
  -2   9  -6   -0.20    0.23
   2  -9   6    0.08    0.19
   2  -9   6    0.25    0.19
  -3   9  -6    0.67    0.46
   3  -9   6    0.30    0.27
  -4  -8   6    8.52    0.93
  -4  -8   6    7.52    0.75
   1   8  -6    7.49    1.09
   0   8  -6    0.21    0.93
   0   8  -6    1.23    0.44
  -1   8  -6    7.58    2.20
  -1   8  -6    5.45    0.93
   1  -8   6    6.64    0.76
   1  -8   6    6.35    0.63
  -2   8  -6   12.88    1.61
  -2   8  -6   13.53    1.24
  -2   8  -6   12.51    3.02
   2  -8   6   12.79    1.23
   2  -8   6   13.66    1.19
  -3   8  -6   12.54    1.28
  -3   8  -6    8.94    1.42
   3  -8   6   11.26    1.12
  -4   8  -6    5.71    0.98
  -4   8  -6    4.19    0.95
  -6  -7   6    1.40    0.50
  -5  -7   6   -0.06    0.20
  -4  -7   6    0.63    0.25
  -4  -7   6    0.55    0.21
   1   7  -6  107.02    7.90
   0   7  -6    1.06    0.96
   0   7  -6    1.25    0.43
  -1   7  -6   24.95    2.19
  -1   7  -6   24.61    4.04
   1  -7   6   26.52    1.93
   1  -7   6   22.88    1.87
  -2   7  -6    0.06    0.23
  -2   7  -6    0.36    0.69
  -2   7  -6    0.19    0.30
   2  -7   6    0.10    0.19
   2  -7   6   -0.12    0.14
  -3   7  -6    1.73    1.23
  -3   7  -6    1.80    0.53
  -3   7  -6    2.02    0.62
   3  -7   6    2.60    0.51
  -4   7  -6    0.18    0.33
  -4   7  -6    0.60    0.41
   4  -7   6    0.60    0.31
   6   6  -6   18.29    1.70
  -6  -6   6   13.60    1.70
   5   6  -6   13.90    1.36
  -5  -6   6   13.35    1.30
   4   6  -6    8.80    0.89
  -4  -6   6    8.96    0.87
  -4  -6   6    9.52    0.92
  -3  -6   6    3.42    0.43
  -3  -6   6    2.92    0.43
   1   6  -6    5.77    0.86
   0   6  -6    2.47    0.52
   0   6  -6    1.79    1.07
  -1   6  -6    2.61    1.18
  -1   6  -6    2.53    0.54
   1  -6   6    1.92    0.32
   1  -6   6    2.38    0.44
  -2   6  -6    0.56    0.31
  -2   6  -6    0.20    0.62
   2  -6   6    0.19    0.15
   2  -6   6   -0.23    0.11
  -3   6  -6   14.62    2.89
  -3   6  -6   15.69    1.72
  -3   6  -6   15.03    1.32
   3  -6   6   12.44    1.22
   3  -6   6   12.28    1.27
  -4   6  -6    0.17    0.63
  -4   6  -6   -0.31    0.25
   4  -6   6    0.13    0.21
  -5   6  -6    7.49    1.25
   6   5  -6    0.47    0.33
   5   5  -6    0.83    0.36
  -5  -5   6    0.64    0.32
   4   5  -6    0.78    0.33
  -4  -5   6    0.52    0.23
  -4  -5   6    0.79    0.28
   3   5  -6    6.13    0.70
  -3  -5   6    7.93    0.69
  -3  -5   6    7.68    0.71
  -2  -5   6    0.09    0.14
   1   5  -6   31.82    2.55
   0   5  -6    0.90    0.76
   0   5  -6    0.97    0.32
   0  -5   6    1.61    0.26
  -1   5  -6    6.21    1.76
  -1   5  -6   12.02    1.11
   1  -5   6   12.38    1.02
   1  -5   6    9.80    0.94
   1  -5   6    9.62    1.01
   1  -5   6   11.66    0.90
  -2   5  -6   45.54    3.27
  -2   5  -6   35.36    4.90
  -2   5  -6   43.80    3.36
   2  -5   6   40.45    3.39
   2  -5   6   40.73    3.14
   2  -5   6   40.77    3.19
   2  -5   6   44.05    3.34
  -3   5  -6   23.54    1.99
  -3   5  -6   18.35    3.49
   3  -5   6   23.91    1.82
   3  -5   6   19.39    2.00
   3  -5   6   19.78    1.81
  -4   5  -6    0.81    0.39
  -4   5  -6    0.29    0.65
   4  -5   6    1.11    0.45
   4  -5   6    0.52    0.27
  -5   5  -6    5.42    1.01
   6   4  -6    2.71    0.67
   5   4  -6    6.65    1.02
  -5  -4   6    5.24    0.78
   4   4  -6    2.60    0.54
  -4  -4   6    1.70    0.36
  -4  -4   6    1.45    0.48
  -4  -4   6    1.73    0.41
   3   4  -6   94.06    6.95
  -3  -4   6   92.63    7.01
  -3  -4   6   91.85    6.59
  -3  -4   6   88.10    6.56
   2   4  -6   48.76    3.80
  -2  -4   6   49.55    3.86
  -2  -4   6   51.93    3.60
  -2  -4   6   48.82    3.58
   1   4  -6    4.83    0.64
  -1  -4   6    3.59    0.39
  -1  -4   6    4.59    0.53
   0   4  -6    6.17    0.75
   0   4  -6    6.27    1.48
   0  -4   6    4.39    0.56
   0  -4   6    5.00    0.53
  -1   4  -6    5.46    1.42
  -1   4  -6    5.91    0.78
  -1   4  -6    5.42    0.73
   1  -4   6    6.17    0.62
   1  -4   6    5.32    0.70
   1  -4   6    5.07    0.50
   1  -4   6    4.22    0.58
  -2   4  -6    2.60    1.04
  -2   4  -6    2.97    0.57
  -2   4  -6    2.44    0.50
  -2   4  -6    2.41    0.53
   2  -4   6    3.22    0.48
   2  -4   6    2.91    0.52
   2  -4   6    2.97    0.56
   2  -4   6    4.09    0.63
   2  -4   6    2.82    0.44
  -3   4  -6    0.69    0.73
  -3   4  -6    0.31    0.28
   3  -4   6   -0.04    0.15
   3  -4   6   -0.35    0.17
   3  -4   6   -0.09    0.14
  -4   4  -6    9.98    2.30
  -4   4  -6   11.50    1.46
   4  -4   6   12.88    1.21
   4  -4   6   12.94    1.68
  -5   4  -6    7.96    1.28
  -5   4  -6    8.11    2.13
   5  -4   6    9.50    1.50
  -6   4  -6    8.15    1.32
   6  -4   6   13.17    1.90
   6   3  -6    8.46    1.35
   5   3  -6    5.86    0.97
  -5  -3   6    4.17    0.72
  -5  -3   6    5.19    1.03
   4   3  -6   10.52    1.31
  -4  -3   6   14.38    1.46
  -4  -3   6   14.88    1.29
  -4  -3   6   15.83    1.26
   3   3  -6    0.83    0.30
  -3  -3   6    0.52    0.19
  -3  -3   6    0.63    0.21
  -3  -3   6    0.80    0.33
   2   3  -6   10.50    1.03
  -2  -3   6   10.64    0.91
  -2  -3   6   12.41    0.95
  -2  -3   6   12.12    1.09
   1   3  -6    0.42    0.16
   1   3  -6    0.19    0.11
   1   3  -6    0.06    0.15
  -1  -3   6    0.08    0.38
  -1  -3   6    0.20    0.17
  -1  -3   6    0.17    0.10
  -1  -3   6    0.43    0.15
   0   3  -6   10.51    0.98
   0   3  -6   11.49    1.95
   0   3  -6    9.70    0.96
   0  -3   6   11.32    0.99
   0  -3   6   11.55    0.86
   0  -3   6   11.21    1.83
   0  -3   6   12.60    1.04
  -1   3  -6   48.26    3.59
  -1   3  -6   43.93    5.13
  -1   3  -6   52.00    3.69
  -1   3  -6   49.03    3.77
   1  -3   6   51.49    3.79
   1  -3   6   50.57    3.65
   1  -3   6   45.42    3.47
   1  -3   6   39.15    4.90
   1  -3   6   47.80    3.72
  -2   3  -6   16.04    1.53
  -2   3  -6   17.53    1.57
  -2   3  -6   15.07    1.48
  -2   3  -6   18.39    2.42
   2  -3   6   18.60    1.57
   2  -3   6   16.04    1.41
   2  -3   6   17.83    1.39
   2  -3   6   15.23    1.55
   2  -3   6   18.55    1.51
  -3   3  -6   13.93    2.26
  -3   3  -6    8.57    1.31
  -3   3  -6    9.44    1.25
   3  -3   6   12.30    1.09
   3  -3   6   11.92    1.25
   3  -3   6   13.51    1.16
   3  -3   6   12.93    1.32
  -4   3  -6   77.45    7.91
   4  -3   6   77.26    5.93
   4  -3   6   69.01    5.45
  -5   3  -6    3.37    1.29
   5  -3   6    2.25    0.68
   6  -3   6    2.94    0.76
   6   2  -6    0.17    0.37
  -6  -2   6    0.35    0.42
   5   2  -6    1.41    0.50
  -5  -2   6    0.68    0.41
  -5  -2   6    0.73    0.34
   4   2  -6   29.22    2.59
  -4  -2   6   28.68    2.40
  -4  -2   6   31.54    2.38
  -4  -2   6   29.95    2.66
   3   2  -6   14.84    1.54
  -3  -2   6   17.29    1.61
  -3  -2   6   21.02    1.48
  -3  -2   6   15.73    1.38
   2   2  -6    2.68    0.48
  -2  -2   6    2.53    0.35
  -2  -2   6    2.44    0.47
  -2  -2   6    2.13    0.33
   1   2  -6   95.21    6.99
   1   2  -6   96.62    6.96
  -1  -2   6   93.59    6.96
  -1  -2   6   98.55    7.01
  -1  -2   6   77.84    9.06
  -1  -2   6   91.14    6.62
   0   2  -6   95.00    7.86
   0   2  -6  104.48   10.27
   0   2  -6   97.83    7.47
   0   2  -6  108.57    7.89
   0  -2   6  113.77    7.91
   0  -2   6  117.51    7.93
   0  -2   6  111.77   10.25
   0  -2   6   88.54    7.85
   0  -2   6  112.97    7.49
  -1   2  -6  193.27   22.27
  -1   2  -6  244.82   17.59
  -1   2  -6  229.15   16.69
  -1   2  -6  243.82   17.57
  -1   2  -6  237.20   16.59
   1  -2   6  259.47   17.62
   1  -2   6  241.89   17.38
   1  -2   6  244.22   16.65
   1  -2   6  240.27   17.54
   1  -2   6  231.86   22.23
  -2   2  -6   19.14    2.14
  -2   2  -6   10.45    1.25
  -2   2  -6   14.79    1.17
  -2   2  -6   16.67    1.41
   2  -2   6   14.72    1.39
   2  -2   6   18.61    1.43
   2  -2   6   15.37    1.22
   2  -2   6   12.27    1.28
  -3   2  -6   54.65    5.54
  -3   2  -6   47.28    4.14
   3  -2   6   54.76    3.89
   3  -2   6   48.79    3.81
   3  -2   6   58.68    4.22
   3  -2   6   45.40    4.10
   4  -2   6    4.39    0.70
   4  -2   6    4.24    0.85
   5  -2   6    8.69    1.39
   6  -2   6    1.92    0.73
   7  -2   6    7.53    1.56
  -7  -1   6   14.95    2.23
   6   1  -6    3.50    0.89
  -6  -1   6    2.44    0.84
   5   1  -6   33.86    3.00
  -5  -1   6   35.16    3.07
  -5  -1   6   31.00    2.71
   4   1  -6  122.61    9.03
  -4  -1   6  124.98    8.52
  -4  -1   6   97.11    8.41
  -4  -1   6  128.64    9.10
   3   1  -6    1.16    0.23
   3   1  -6    1.45    0.42
  -3  -1   6    1.89    0.48
  -3  -1   6    0.94    0.24
  -3  -1   6    1.06    0.27
   2   1  -6  152.67   10.59
   2   1  -6  129.35   10.60
   2   1  -6  160.70   11.27
  -2  -1   6  156.56   11.29
  -2  -1   6  145.56   10.64
  -2  -1   6  160.04   10.66
   1   1  -6   -0.11    0.17
   1   1  -6   -0.09    0.10
   1   1  -6   -0.07    0.08
   1   1  -6    0.01    0.16
  -1  -1   6    0.27    0.23
  -1  -1   6   -0.07    0.10
  -1  -1   6    0.28    0.42
  -1  -1   6   -0.07    0.10
  -1  -1   6   -0.06    0.15
   0   1  -6    1.90    0.30
   0   1  -6    1.73    0.26
   0   1  -6    2.33    0.70
   0   1  -6    1.96    0.44
   0   1  -6    1.09    0.35
   0   1  -6    1.96    0.37
   0  -1   6    1.58    0.29
   0  -1   6    1.81    0.64
   0  -1   6    0.85    0.25
   0  -1   6    2.10    0.43
   0  -1   6    1.58    0.38
   0  -1   6    1.37    0.37
  -1   1  -6   21.62    1.72
  -1   1  -6   19.33    1.87
  -1   1  -6   17.98    1.86
  -1   1  -6   23.73    1.66
  -1   1  -6   25.21    1.74
  -1   1  -6   19.27    2.46
   1  -1   6   21.09    1.85
   1  -1   6   22.69    1.78
   1  -1   6   23.36    1.69
   1  -1   6   23.02    1.92
   1  -1   6   20.40    1.87
  -2   1  -6  127.85   10.41
  -2   1  -6  160.69   10.54
  -2   1  -6  126.62   13.22
  -2   1  -6  142.31   10.47
  -2   1  -6  136.18    9.81
  -2   1  -6  146.42   10.27
   2  -1   6  133.52   10.30
   2  -1   6  131.54   10.40
   2  -1   6  128.85    9.82
   2  -1   6  155.79   10.49
  -3   1  -6    5.05    0.82
  -3   1  -6    7.00    0.86
  -3   1  -6    6.59    0.71
   3  -1   6    4.20    0.73
   3  -1   6    5.14    0.68
   3  -1   6    4.50    0.61
   3  -1   6    4.87    0.79
  -4   1  -6  133.98    9.44
   4  -1   6  120.96    9.51
   4  -1   6  136.12   10.12
   4  -1   6  134.30    9.47
   5  -1   6   20.14    2.06
   6  -1   6    4.77    1.06
   7  -1   6   10.17    1.63
  -7   0   6    0.03    0.51
   6   0  -6    2.69    0.84
  -6   0   6    1.64    0.70
   5   0  -6    0.19    0.26
  -5   0   6   -0.14    0.27
   4   0  -6   22.67    2.07
   4   0  -6   19.67    1.74
  -4   0   6   22.65    1.86
  -4   0   6   22.13    2.12
  -4   0   6   21.89    1.82
   3   0  -6   55.34    3.94
   3   0  -6   52.77    3.95
   3   0  -6   55.17    4.30
  -3   0   6   56.15    4.36
  -3   0   6   44.56    3.94
  -3   0   6   59.27    4.05
   2   0  -6   44.72    3.44
   2   0  -6   54.67    3.49
   2   0  -6   45.47    3.74
  -2   0   6   43.47    3.75
  -2   0   6   46.72    3.48
   1   0  -6  214.46   14.91
   1   0  -6  208.14   14.11
   1   0  -6  202.51   14.91
  -1   0   6  203.68   14.92
  -1   0   6  190.95   14.87
  -1   0   6  182.93   14.02
  -1   0   6  204.05   14.13
   0   0  -6   98.73    6.71
   0   0  -6   96.78    7.20
   0   0  -6  100.24    7.25
   0   0  -6   80.68    9.04
   0   0  -6  103.69    6.78
   0   0  -6   99.11    7.24
   0   0   6   92.82    7.24
   0   0   6   99.86    7.24
   0   0   6   99.83    7.08
   0   0   6   84.46    7.23
   0   0   6   92.08    9.05
   0   0   6   94.17    6.79
  -1   0  -6   23.91    2.01
  -1   0  -6   25.71    1.79
  -1   0  -6   23.84    2.51
  -1   0  -6   25.28    2.04
  -1   0  -6   19.46    1.99
  -1   0  -6   23.94    1.88
   1   0   6   24.24    1.80
   1   0   6   23.17    1.98
   1   0   6   23.24    2.02
   1   0   6   20.75    1.88
   1   0   6   24.94    2.03
  -2   0  -6   14.57    1.40
  -2   0  -6   14.66    1.18
  -2   0  -6   11.92    1.23
  -2   0  -6   15.52    1.37
  -2   0  -6   12.05    1.35
   2   0   6   15.11    1.38
   2   0   6   15.06    1.22
   2   0   6   16.41    1.37
  -3   0  -6   15.65    1.32
  -3   0  -6   16.31    1.44
   3   0   6   14.70    1.51
   3   0   6   17.16    1.40
   3   0   6   16.62    1.56
   3   0   6   15.19    1.35
  -4   0  -6   21.39    1.79
  -4   0  -6   21.28    1.91
   4   0   6   21.40    1.86
   4   0   6   23.22    2.09
   4   0   6   21.11    1.81
   5   0   6    5.03    0.94
   6   0   6    0.90    0.60
   7   0   6    1.30    0.73
  -7   1   6    1.91    0.80
   6  -1  -6    3.13    0.90
  -6   1   6    1.68    0.68
   5  -1  -6    1.57    0.62
  -5   1   6    1.81    0.68
   4  -1  -6   12.25    1.17
   4  -1  -6   11.66    1.19
   4  -1  -6   13.50    1.67
  -4   1   6   16.08    1.58
  -4   1   6   14.29    1.28
   3  -1  -6    1.40    0.31
   3  -1  -6    1.28    0.43
   3  -1  -6    1.25    0.28
  -3   1   6    2.07    0.41
  -3   1   6    1.62    0.54
   2  -1  -6    1.95    0.32
   2  -1  -6    1.31    0.37
   2  -1  -6    1.27    0.38
   2  -1  -6    1.65    0.31
  -2   1   6    1.29    0.42
  -2   1   6    1.57    0.30
   1  -1  -6    0.23    0.21
   1  -1  -6    0.24    0.15
   1  -1  -6    0.50    0.29
  -1   1   6    0.58    0.28
  -1   1   6    0.44    0.17
  -1   1   6    0.59    0.26
  -1   1   6    0.26    0.24
   0  -1  -6   22.92    1.69
   0  -1  -6   23.06    1.90
   0  -1  -6   21.08    1.86
   0  -1  -6   23.96    1.92
   0   1   6   19.86    1.87
   0   1   6   21.73    1.87
   0   1   6   23.73    1.71
   0   1   6   19.67    2.16
   0   1   6   21.97    1.91
  -1  -1  -6    0.06    0.12
  -1  -1  -6    0.50    0.26
  -1  -1  -6    1.04    0.40
  -1  -1  -6    0.44    0.28
  -1  -1  -6    0.39    0.16
  -1  -1  -6   -0.10    0.14
   1   1   6    0.35    0.29
   1   1   6    0.26    0.24
   1   1   6    0.25    0.19
   1   1   6    0.24    0.22
   1   1   6    0.14    0.11
  -2  -1  -6   27.40    2.29
  -2  -1  -6   26.98    2.16
  -2  -1  -6   33.09    2.50
   2   1   6   26.19    2.28
   2   1   6   30.52    2.20
   2   1   6   30.24    2.42
   2   1   6   26.04    2.36
  -3  -1  -6   17.71    1.73
  -3  -1  -6   20.75    1.65
  -3  -1  -6   19.11    1.90
   3   1   6   20.18    1.87
   3   1   6   22.48    1.71
   3   1   6   20.71    1.87
   3   1   6   21.33    1.68
  -4  -1  -6  129.12    9.38
  -4  -1  -6  127.75    8.93
   4   1   6  116.41    8.92
   4   1   6  123.17    9.54
   4   1   6  123.09    8.98
   5   1   6   22.11    2.19
   6   1   6    7.90    1.42
   7   1   6   10.46    1.82
   6  -2  -6   15.68    2.23
  -6   2   6   16.46    2.42
   5  -2  -6    0.84    0.52
  -5   2   6   -0.18    0.38
   4  -2  -6   31.83    2.78
   4  -2  -6   38.40    3.11
  -4   2   6   34.58    3.13
  -4   2   6   33.60    2.76
   3  -2  -6    0.87    0.36
   3  -2  -6    0.77    0.24
   3  -2  -6    1.02    0.31
  -3   2   6    0.69    0.22
  -3   2   6    0.24    0.29
   2  -2  -6   19.25    1.52
   2  -2  -6   19.48    1.54
   2  -2  -6   16.85    1.71
  -2   2   6   19.07    1.77
   1  -2  -6    0.98    0.34
   1  -2  -6    0.63    0.20
   1  -2  -6    0.21    0.21
  -1   2   6    0.52    0.12
  -1   2   6    0.36    0.27
  -1   2   6    0.38    0.27
  -1   2   6    0.42    0.16
  -1   2   6    0.70    0.31
   0  -2  -6   49.10    3.61
   0  -2  -6   51.29    3.93
   0  -2  -6   46.07    3.88
   0   2   6   47.73    3.87
   0   2   6   52.33    3.61
   0   2   6   48.64    3.76
   0   2   6   49.61    3.94
  -1  -2  -6   11.20    1.02
  -1  -2  -6   10.70    1.14
  -1  -2  -6   11.17    1.16
   1   2   6   11.56    1.02
   1   2   6   11.11    0.96
   1   2   6   11.22    1.17
   1   2   6   11.77    1.15
   1   2   6   11.63    1.13
  -2  -2  -6    3.55    0.56
  -2  -2  -6    4.52    0.78
   2   2   6    3.60    0.65
   2   2   6    3.19    0.59
   2   2   6    6.38    0.66
   2   2   6    4.07    0.73
   2   2   6    3.98    0.54
  -3  -2  -6   19.80    1.83
  -3  -2  -6   21.64    1.72
  -3  -2  -6   24.46    2.05
   3   2   6   22.47    1.75
   3   2   6   21.67    1.94
   3   2   6   19.75    1.91
   3   2   6   21.21    1.76
  -4  -2  -6    0.00    0.16
  -4  -2  -6    0.42    0.31
   4   2   6    0.23    0.30
   4   2   6    0.01    0.20
   4   2   6    0.59    0.25
   5   2   6    2.10    0.66
   6   2   6    4.01    0.95
   7   2   6    0.94    0.58
   6  -3  -6    0.47    0.52
  -6   3   6    0.58    0.61
   5  -3  -6   14.21    1.93
  -5   3   6   12.65    1.88
   4  -3  -6   17.57    2.02
  -4   3   6   13.67    1.86
   3  -3  -6    2.62    0.46
   3  -3  -6    2.26    0.59
   3  -3  -6    4.22    0.62
  -3   3   6    4.26    0.84
  -3   3   6    4.63    0.66
   2  -3  -6    2.42    0.56
   2  -3  -6    2.38    0.39
   2  -3  -6    2.82    0.40
  -2   3   6    2.06    0.42
  -2   3   6    2.96    0.63
   1  -3  -6   10.39    1.12
   1  -3  -6   11.08    0.98
  -1   3   6   12.76    1.13
  -1   3   6   10.82    1.17
  -1   3   6   10.43    0.96
  -1   3   6   11.92    1.01
  -1   3   6   11.05    1.16
  -1   3   6   10.71    0.87
   0  -3  -6   15.06    1.37
   0  -3  -6   13.38    1.04
   0  -3  -6   14.41    1.17
   0  -3  -6   13.00    1.18
   0   3   6   14.01    1.14
   0   3   6   14.78    1.32
   0   3   6   12.78    1.33
   0   3   6   14.48    1.39
   0   3   6   14.03    1.20
  -1  -3  -6   19.08    1.55
  -1  -3  -6   20.63    1.64
  -1  -3  -6   18.35    1.75
   1   3   6   18.96    1.54
   1   3   6   20.75    1.76
   1   3   6   19.20    1.59
   1   3   6   20.27    1.77
   1   3   6   18.29    1.71
  -2  -3  -6    0.07    0.24
  -2  -3  -6    0.07    0.13
  -2  -3  -6   -0.01    0.13
   2   3   6   -0.10    0.08
   2   3   6   -0.05    0.16
   2   3   6    0.17    0.20
   2   3   6    0.24    0.15
   2   3   6    0.13    0.19
  -3  -3  -6    4.98    0.60
  -3  -3  -6    5.09    0.90
  -3  -3  -6    4.70    0.66
   3   3   6    4.91    0.75
   3   3   6    4.94    0.79
   3   3   6    4.71    0.60
   3   3   6    3.53    0.58
  -4  -3  -6   -0.06    0.12
  -4  -3  -6    0.05    0.22
   4   3   6    0.14    0.15
   4   3   6    0.36    0.28
   5   3   6    5.14    0.99
   6   3   6    6.97    1.21
   6  -4  -6    0.96    0.57
  -6   4   6    0.88    0.69
   5  -4  -6    5.67    1.20
  -5   4   6    7.02    1.35
   4  -4  -6   -0.17    0.24
  -4   4   6   -0.04    0.33
   3  -4  -6    9.31    0.89
   3  -4  -6   12.56    1.46
   3  -4  -6    7.92    1.00
  -3   4   6    7.09    0.90
  -3   4   6    7.38    1.21
   2  -4  -6   43.89    3.46
   2  -4  -6   46.21    3.80
   2  -4  -6   46.24    3.48
  -2   4   6   45.55    3.83
  -2   4   6   46.81    3.46
  -2   4   6   48.00    3.43
  -2   4   6   44.23    3.80
   1  -4  -6   32.50    2.55
   1  -4  -6   33.56    2.82
  -1   4   6   31.86    2.53
  -1   4   6   33.71    2.47
  -1   4   6   33.98    3.45
  -1   4   6   34.92    2.85
  -1   4   6   32.15    2.84
  -1   4   6   36.02    2.79
   0  -4  -6   30.75    2.22
   0  -4  -6   30.63    2.31
   0  -4  -6   22.88    2.49
   0  -4  -6   30.52    2.39
   0   4   6   32.56    3.07
   0   4   6   31.32    2.23
   0   4   6   29.90    2.59
   0   4   6   31.56    2.27
   0   4   6   27.54    2.48
   0   4   6   31.65    2.57
  -1  -4  -6   13.53    1.20
  -1  -4  -6   12.09    1.49
  -1  -4  -6   13.40    1.08
  -1  -4  -6   13.64    1.35
  -1  -4  -6   13.72    1.15
   1   4   6   12.64    1.31
   1   4   6   12.81    1.09
   1   4   6   13.26    1.28
   1   4   6   16.29    1.36
  -2  -4  -6  275.99   19.40
  -2  -4  -6  274.56   20.50
  -2  -4  -6  276.10   20.25
   2   4   6  248.30   19.36
   2   4   6  275.94   19.37
   2   4   6  285.82   20.54
   2   4   6  274.74   20.44
   2   4   6  293.96   20.44
  -3  -4  -6   41.03    3.65
  -3  -4  -6   57.83    4.14
  -3  -4  -6   50.20    3.89
   3   4   6   50.80    3.98
   3   4   6   53.36    3.98
   3   4   6   46.87    3.65
  -4  -4  -6   20.22    1.72
  -4  -4  -6   18.25    1.82
  -4  -4  -6   18.94    1.54
   4   4   6   18.98    1.78
   4   4   6   13.50    1.49
  -5  -4  -6   22.90    2.11
   5   4   6   19.87    2.08
   6   4   6    7.42    1.28
   6  -5  -6    5.96    1.30
  -6   5   6    5.03    0.90
   5  -5  -6   -0.03    0.32
  -5   5   6    0.72    0.27
  -5   5   6    0.57    0.62
   4  -5  -6    2.81    0.78
  -4   5   6    1.70    0.65
  -4   5   6    2.71    0.57
   3  -5  -6    2.81    0.67
  -3   5   6    3.49    0.60
  -3   5   6    3.64    0.85
  -3   5   6    2.13    0.66
   2  -5  -6    6.91    0.93
   2  -5  -6   12.73    1.49
  -2   5   6   10.51    1.34
  -2   5   6    9.65    1.29
  -2   5   6   11.55    1.74
  -2   5   6   10.32    0.92
  -2   5   6    9.14    0.89
   1  -5  -6   43.53    3.49
   1  -5  -6   45.68    3.81
  -1   5   6   45.69    3.43
  -1   5   6   51.58    3.48
  -1   5   6   45.47    3.85
  -1   5   6   47.89    3.76
  -1   5   6   45.76    3.83
  -1   5   6   47.66    4.81
   0  -5  -6   -0.04    0.20
   0  -5  -6   -0.01    0.11
   0  -5  -6    0.10    0.11
   0  -5  -6    0.18    0.17
   0   5   6    0.31    0.26
   0   5   6    0.03    0.19
   0   5   6    0.09    0.13
   0   5   6    0.54    0.23
   0   5   6   -0.03    0.27
   0   5   6    0.11    0.12
  -1  -5  -6   47.37    3.38
  -1  -5  -6   40.12    3.65
  -1  -5  -6   45.82    3.52
  -1  -5  -6   48.90    4.56
   1   5   6   46.42    3.60
   1   5   6   43.17    3.28
   1   5   6   47.09    3.65
   1   5   6   41.14    3.62
  -2  -5  -6   17.44    1.52
  -2  -5  -6   18.11    1.66
  -2  -5  -6   19.15    1.45
  -2  -5  -6   11.99    2.14
   2   5   6   17.77    1.60
   2   5   6   16.63    1.64
   2   5   6   16.55    1.54
  -3  -5  -6    7.02    0.85
  -3  -5  -6    7.91    0.98
  -3  -5  -6    8.85    1.21
   3   5   6    7.71    0.97
   3   5   6    6.43    1.07
   3   5   6    7.52    1.01
  -4  -5  -6    5.77    0.76
  -4  -5  -6    3.76    0.84
  -4  -5  -6    4.75    0.84
   4   5   6    5.80    0.91
   5   5   6    2.26    0.64
   6   5   6    0.92    0.50
   6  -6  -6    6.36    1.47
  -6   6   6    6.77    1.17
   5  -6  -6    5.33    1.18
  -5   6   6    4.39    0.84
  -5   6   6    5.74    1.25
  -5   6   6    5.01    1.56
   4  -6  -6    2.84    0.82
  -4   6   6    1.60    0.49
  -4   6   6    2.15    1.01
  -4   6   6    2.58    0.78
  -4   6   6    1.78    0.70
   3  -6  -6    8.86    1.48
  -3   6   6   14.44    2.37
  -3   6   6   14.87    1.79
  -3   6   6   14.84    1.89
  -3   6   6   14.23    1.27
   2  -6  -6    3.54    0.78
   2  -6  -6    2.84    0.54
  -2   6   6    4.39    0.91
  -2   6   6    4.88    1.24
  -2   6   6    5.57    0.91
  -2   6   6    4.77    0.64
   1  -6  -6   27.60    2.32
   1  -6  -6   23.59    2.01
  -1   6   6   27.59    2.02
  -1   6   6   19.92    2.23
  -1   6   6   23.37    2.25
  -1   6   6   28.11    2.23
  -1   6   6   26.90    3.01
   0  -6  -6   12.18    1.42
   0  -6  -6    9.47    0.90
   0  -6  -6    8.26    0.91
   0   6   6    9.17    0.99
   0   6   6   10.55    0.92
   0   6   6    9.87    1.34
   0   6   6   11.09    1.70
   0   6   6    8.89    1.13
  -1  -6  -6    7.51    0.74
  -1  -6  -6    8.36    1.31
  -1  -6  -6    5.73    0.98
  -1  -6  -6    6.68    0.87
   1   6   6    7.05    0.97
   1   6   6    6.44    0.81
   1   6   6    6.19    0.89
  -2  -6  -6    4.81    1.12
  -2  -6  -6    5.54    0.71
  -2  -6  -6    4.74    0.74
  -2  -6  -6    6.25    0.97
   2   6   6    5.72    0.84
   2   6   6    6.59    0.91
   2   6   6    4.82    0.69
  -3  -6  -6    0.07    0.13
  -3  -6  -6    0.37    0.24
  -3  -6  -6   -0.18    0.17
   3   6   6    0.00    0.19
  -4  -6  -6    0.21    0.26
  -4  -6  -6    0.41    0.32
  -4  -6  -6    0.00    0.11
   4   6   6    0.11    0.28
  -5  -6  -6   11.38    1.51
   5   6   6   10.43    1.44
   6   6   6    7.74    1.30
   5  -7  -6   21.31    2.67
  -5   7   6   16.84    3.28
  -5   7   6   17.57    1.77
  -5   7   6   19.86    2.45
  -5   7   6   18.26    2.52
   4  -7  -6    3.87    0.90
  -4   7   6    6.08    1.23
  -4   7   6    5.69    1.57
  -4   7   6    3.75    0.72
  -4   7   6    3.64    0.98
   3  -7  -6    1.20    0.42
   3  -7  -6    1.31    0.53
  -3   7   6    1.81    0.45
  -3   7   6    1.47    0.84
  -3   7   6    1.38    0.54
  -3   7   6    0.96    0.57
   2  -7  -6    0.48    0.34
   2  -7  -6    0.10    0.19
  -2   7   6    0.31    0.23
  -2   7   6    0.02    0.30
  -2   7   6    0.07    0.31
  -2   7   6    0.32    0.49
   1  -7  -6    3.51    0.72
   1  -7  -6    4.39    0.66
  -1   7   6    3.29    0.67
  -1   7   6    4.38    0.62
  -1   7   6    4.37    0.83
  -1   7   6    3.72    1.11
   0  -7  -6    4.97    0.67
   0  -7  -6    5.01    0.71
   0  -7  -6    5.61    0.94
   0   7   6    4.88    0.72
   0   7   6    6.23    0.98
   0   7   6    8.14    1.53
   0   7   6    4.52    0.68
  -1  -7  -6   18.04    1.48
  -1  -7  -6   15.90    1.66
  -1  -7  -6   17.28    1.52
  -1  -7  -6   15.99    2.13
   1   7   6   17.02    1.62
   1   7   6   17.43    1.46
  -2  -7  -6   15.28    1.38
  -2  -7  -6   14.93    1.49
  -2  -7  -6   16.60    2.40
  -2  -7  -6   12.46    1.25
   2   7   6   14.86    1.41
  -3  -7  -6    3.07    0.53
  -3  -7  -6    2.75    0.60
   3   7   6    1.64    0.46
  -4  -7  -6   13.11    1.37
   4   7   6   13.33    1.40
  -5  -7  -6    2.27    0.65
   5   7   6    2.60    0.65
   6   7   6    9.85    1.49
  -5   8   6    4.48    1.10
  -4   8   6    3.94    0.80
  -4   8   6    5.16    1.11
  -4   8   6    4.50    1.58
  -4   8   6    4.66    1.02
   3  -8  -6    6.57    1.33
  -3   8   6   12.24    1.72
  -3   8   6   11.96    1.34
  -3   8   6   11.04    1.50
  -3   8   6    9.72    2.22
   2  -8  -6    9.98    1.41
   2  -8  -6    7.90    1.02
  -2   8   6    8.58    1.05
  -2   8   6    6.44    1.18
  -2   8   6    6.52    1.73
  -2   8   6    6.14    1.06
   1  -8  -6    0.06    0.18
   1  -8  -6    0.31    0.33
  -1   8   6    0.16    0.22
  -1   8   6    0.29    0.49
  -1   8   6    0.25    0.28
  -1   8   6    0.46    0.24
   0  -8  -6   25.05    1.95
   0  -8  -6   23.25    2.21
   0   8   6   20.36    2.94
   0   8   6   21.53    2.15
   0   8   6   24.73    2.00
   0   8   6   23.97    1.91
  -1  -8  -6    4.59    0.84
  -1  -8  -6    4.30    0.65
  -1  -8  -6    3.73    0.68
   1   8   6    5.06    0.77
  -2  -8  -6    5.56    0.84
  -2  -8  -6    5.87    0.75
   2   8   6    6.85    0.90
  -3  -8  -6    1.53    0.44
  -3  -8  -6    0.53    0.24
   3   8   6    1.41    0.39
  -4  -8  -6    3.43    0.72
   4   8   6    3.88    0.72
  -5  -8  -6   -0.09    0.25
   5   8   6    0.10    0.28
   6   8   6    0.49    0.36
  -4   9   6    7.56    2.27
  -4   9   6    9.82    1.31
  -4   9   6    9.30    1.47
  -3   9   6   16.18    2.12
  -3   9   6   17.28    1.74
  -3   9   6   13.95    2.98
  -3   9   6   13.19    1.44
   2  -9  -6    0.32    0.16
  -2   9   6   -0.04    0.38
  -2   9   6    0.49    0.31
  -2   9   6    0.26    0.27
  -2   9   6    0.96    0.75
  -1   9   6   34.76    2.98
  -1   9   6   30.26    2.61
  -1   9   6   30.38    4.02
  -1   9   6   29.88    2.52
  -1   9   6   34.81    2.53
   0  -9  -6    2.23    0.47
   0   9   6    2.55    0.55
   0   9   6    2.38    1.02
   0   9   6    1.38    0.46
  -1  -9  -6    0.05    0.15
  -1  -9  -6    0.21    0.23
   1   9   6    0.64    0.30
  -2  -9  -6    3.00    0.64
  -2  -9  -6    2.96    0.54
   2   9   6    4.42    0.67
  -3  -9  -6    0.03    0.16
  -3  -9  -6    0.34    0.29
   3   9   6   -0.03    0.20
  -4  -9  -6    2.18    0.63
   4   9   6    3.53    0.66
  -5  -9  -6    1.21    0.52
   5   9   6    1.46    0.48
  -4  10   6    0.94    0.48
  -3  10   6    1.29    0.62
  -3  10   6    0.76    0.40
  -3  10   6    0.08    0.30
   2 -10  -6    0.79    0.35
  -2  10   6    0.20    0.75
  -2  10   6    0.88    0.55
  -2  10   6    0.41    0.38
  -1  10   6    5.51    1.67
  -1  10   6    9.31    1.39
  -1  10   6    8.99    1.15
   0 -10  -6   15.99    1.45
   0  10   6   14.77    1.55
  -1 -10  -6    7.94    1.11
  -1 -10  -6    9.54    1.14
   1  10   6    9.39    0.99
  -2 -10  -6    2.46    0.52
  -2 -10  -6    2.10    0.51
   2  10   6    2.12    0.46
  -3 -10  -6   14.82    1.64
   3  10   6   20.28    1.63
  -4 -10  -6    0.87    0.38
  -5 -10  -6    0.24    0.41
  -2  11   6    1.13    0.41
  -2  11   6    0.03    0.45
  -1  11   6    5.37    0.95
  -1  11   6    7.50    1.20
  -1 -11  -6   -0.06    0.23
  -2 -11  -6    6.37    0.99
  -3 -11  -6    0.79    0.37
  -4 -11  -6    0.03    0.21
  -2 -12  -6    0.23    0.28
  -3 -12  -6    0.24    0.29
   0  10  -7    0.43    0.43
  -1  10  -7    0.06    0.34
   1 -10   7    0.25    0.17
  -4  -9   7    0.51    0.19
   0   9  -7    4.31    0.89
   0   9  -7    2.88    1.37
  -1   9  -7   -0.26    0.26
   1  -9   7    0.17    0.20
   1  -9   7   -0.02    0.15
  -2   9  -7   15.91    1.90
   2  -9   7   11.82    1.17
   2  -9   7   11.38    1.11
   3  -9   7    1.24    0.37
  -4  -8   7   -0.18    0.17
  -4  -8   7   -0.01    0.12
   1   8  -7    1.03    0.44
   0   8  -7    3.38    0.70
   0   8  -7    1.41    1.00
  -1   8  -7   23.58    4.09
  -1   8  -7   20.85    1.88
   1  -8   7   16.58    1.51
   1  -8   7   18.95    1.48
  -2   8  -7    5.28    0.98
  -2   8  -7    4.02    1.82
   2  -8   7    4.91    0.72
   2  -8   7    5.98    0.76
  -3   8  -7    1.77    0.51
  -3   8  -7    1.99    0.63
   3  -8   7    1.76    0.44
  -4   8  -7    1.41    0.54
  -5  -7   7    2.29    0.51
  -4  -7   7    4.20    0.57
  -4  -7   7    3.79    0.57
  -3  -7   7   18.58    1.48
   1   7  -7    3.52    0.69
   0   7  -7    1.13    1.19
   0   7  -7    2.16    0.54
  -1   7  -7    8.09    1.12
  -1   7  -7    3.71    1.65
   1  -7   7    6.58    0.70
   1  -7   7    8.25    0.70
  -2   7  -7   24.15    4.02
  -2   7  -7   17.77    1.62
  -2   7  -7   14.74    1.38
   2  -7   7   13.18    1.28
   2  -7   7   15.72    1.37
  -3   7  -7   -0.37    0.26
  -3   7  -7   -0.02    0.25
  -3   7  -7   -0.45    0.60
   3  -7   7    0.25    0.20
  -4   7  -7   -0.09    0.30
  -4   7  -7   -0.06    0.27
   6   6  -7    2.98    0.73
  -6  -6   7    2.86    0.67
   5   6  -7    1.02    0.36
  -5  -6   7    1.27    0.39
  -4  -6   7   -0.02    0.17
  -4  -6   7    0.12    0.15
  -3  -6   7    2.65    0.41
  -3  -6   7    2.97    0.41
   1   6  -7   78.77    5.89
   0   6  -7   21.86    3.60
   0   6  -7   20.87    1.85
  -1   6  -7  131.44   13.40
  -1   6  -7  138.41    9.54
   1  -6   7  124.70    9.26
  -2   6  -7    4.04    1.68
  -2   6  -7    5.12    0.87
   2  -6   7    7.60    0.72
   2  -6   7    5.78    0.76
   2  -6   7    7.31    0.90
  -3   6  -7    1.68    0.55
  -3   6  -7    2.14    0.41
  -3   6  -7    2.41    1.15
   3  -6   7    1.95    0.44
   3  -6   7    1.42    0.37
  -4   6  -7   22.31    4.01
  -4   6  -7   16.52    1.98
   4  -6   7   17.10    1.60
  -5   6  -7    4.04    0.90
   6   5  -7    2.18    0.63
   5   5  -7    1.89    0.53
  -5  -5   7    1.40    0.42
   4   5  -7    0.22    0.18
  -4  -5   7    0.41    0.21
  -4  -5   7    0.09    0.15
   3   5  -7    6.87    0.72
  -3  -5   7    6.79    0.70
  -3  -5   7    6.91    0.66
  -2  -5   7   18.65    1.58
  -2  -5   7   18.74    1.43
   1   5  -7   30.30    2.45
   0   5  -7   28.48    2.31
   0   5  -7   18.68    3.65
   0  -5   7   30.97    2.24
  -1   5  -7   39.19    3.13
  -1   5  -7   38.95    4.77
   1  -5   7   40.74    3.16
   1  -5   7   39.00    3.09
   1  -5   7   40.56    2.94
  -2   5  -7   29.72    4.82
  -2   5  -7   30.01    2.79
   2  -5   7   35.38    2.66
   2  -5   7   37.34    2.89
   2  -5   7   31.80    2.68
   2  -5   7   41.09    2.88
  -3   5  -7    4.29    1.55
  -3   5  -7    3.61    0.74
   3  -5   7    4.79    0.74
   3  -5   7    5.14    0.68
   3  -5   7    4.38    0.82
  -4   5  -7    3.22    1.44
  -4   5  -7    2.64    0.72
   4  -5   7    2.62    0.52
   4  -5   7    1.91    0.56
  -5   5  -7   15.57    2.00
   6   4  -7    2.74    0.64
   5   4  -7    0.79    0.37
  -5  -4   7   -0.13    0.17
   4   4  -7   23.64    2.06
  -4  -4   7   23.02    1.87
  -4  -4   7   22.04    1.91
   3   4  -7   12.52    1.15
  -3  -4   7   12.49    1.03
  -3  -4   7   12.86    1.22
  -3  -4   7    9.84    1.03
   2   4  -7    1.80    0.36
  -2  -4   7    1.61    0.26
  -2  -4   7    1.48    0.26
  -2  -4   7    1.73    0.38
   1   4  -7   15.33    1.36
  -1  -4   7   15.70    1.34
   0   4  -7    6.30    1.63
   0   4  -7    6.72    0.81
   0   4  -7    6.25    0.64
   0  -4   7    7.31    0.67
   0  -4   7    6.02    0.54
  -1   4  -7   48.37    3.62
  -1   4  -7   49.54    5.41
  -1   4  -7   51.15    3.79
   1  -4   7   40.10    3.73
   1  -4   7   50.70    3.65
   1  -4   7   47.55    3.46
   1  -4   7   46.80    3.71
  -2   4  -7    3.68    0.66
  -2   4  -7    4.46    0.66
  -2   4  -7    3.03    1.10
  -2   4  -7    3.41    0.62
   2  -4   7    3.62    0.66
   2  -4   7    4.33    0.55
   2  -4   7    3.57    0.61
   2  -4   7    4.31    0.69
   2  -4   7    3.38    0.56
  -3   4  -7   30.45    2.88
  -3   4  -7   32.83    4.37
   3  -4   7   38.01    3.05
   3  -4   7   35.08    2.82
   3  -4   7   38.88    2.78
  -4   4  -7   33.94    4.15
  -4   4  -7   30.55    2.64
   4  -4   7   27.94    2.73
   4  -4   7   29.78    2.45
  -5   4  -7    0.43    0.43
  -5   4  -7    0.87    0.93
   5  -4   7    0.53    0.40
  -6   4  -7    0.32    0.47
   6  -4   7    0.15    0.46
   6   3  -7    1.94    0.65
   5   3  -7   34.27    2.90
  -5  -3   7   30.22    2.64
  -5  -3   7   33.03    3.11
   4   3  -7    8.49    1.13
  -4  -3   7    6.51    1.08
  -4  -3   7    7.15    0.87
  -4  -3   7    5.59    0.78
   3   3  -7   52.98    3.83
  -3  -3   7   42.97    3.53
  -3  -3   7   47.87    3.52
  -3  -3   7   47.22    3.84
   2   3  -7    7.28    0.86
  -2  -3   7    7.66    0.65
  -2  -3   7    7.04    0.88
  -2  -3   7    6.13    0.63
   1   3  -7   35.12    2.87
   1   3  -7   35.85    2.78
  -1  -3   7   36.18    4.22
  -1  -3   7   38.78    2.94
  -1  -3   7   36.98    2.68
   0   3  -7   46.08    4.54
   0   3  -7   39.94    2.96
   0   3  -7   31.64    3.03
   0   3  -7   41.02    3.09
   0  -3   7   39.92    2.85
   0  -3   7   39.95    3.08
   0  -3   7   42.23    3.14
   0  -3   7   37.58    4.27
  -1   3  -7    6.15    0.63
  -1   3  -7    6.17    1.42
  -1   3  -7    5.04    0.68
  -1   3  -7    6.08    0.78
  -1   3  -7    5.99    0.83
   1  -3   7    5.28    0.67
   1  -3   7    5.83    0.55
   1  -3   7    6.28    0.80
   1  -3   7    5.94    0.76
  -2   3  -7    3.86    0.61
  -2   3  -7    2.93    0.57
  -2   3  -7    2.76    0.54
  -2   3  -7    2.76    0.95
   2  -3   7    2.95    0.44
   2  -3   7    3.09    0.57
   2  -3   7    3.61    0.62
   2  -3   7    2.39    0.48
  -3   3  -7   60.25    4.36
  -3   3  -7   49.34    6.07
   3  -3   7   52.97    4.23
   3  -3   7   59.61    4.56
   3  -3   7   55.37    4.18
   3  -3   7   57.98    4.57
  -4   3  -7   27.04    3.56
   4  -3   7   26.76    2.21
   4  -3   7   26.53    2.47
  -5   3  -7    1.03    0.90
   5  -3   7    1.05    0.53
   6  -3   7   -0.14    0.33
   6   2  -7   11.87    1.64
   5   2  -7    0.43    0.29
  -5  -2   7    0.06    0.34
  -5  -2   7   -0.16    0.17
   4   2  -7    7.79    1.11
  -4  -2   7    7.04    0.90
  -4  -2   7    7.91    1.19
  -4  -2   7    7.92    0.90
   3   2  -7    5.05    0.82
  -3  -2   7    6.73    0.73
  -3  -2   7    4.80    0.81
  -3  -2   7    5.40    0.65
   2   2  -7    3.92    0.62
  -2  -2   7    4.11    0.53
  -2  -2   7    4.07    0.66
  -2  -2   7    5.03    0.58
   1   2  -7   41.28    3.04
   1   2  -7   39.15    3.00
  -1  -2   7   37.97    2.81
  -1  -2   7   28.86    4.00
  -1  -2   7   40.00    3.05
   0   2  -7    1.33    0.33
   0   2  -7    1.24    0.61
   0   2  -7    1.66    0.29
   0   2  -7    1.56    0.35
   0  -2   7    1.22    0.23
   0  -2   7    1.37    0.34
   0  -2   7    1.12    0.26
   0  -2   7    1.43    0.60
   0  -2   7    1.46    0.35
  -1   2  -7   16.16    1.41
  -1   2  -7   13.88    1.32
  -1   2  -7   16.54    1.26
  -1   2  -7   14.00    1.34
  -1   2  -7   16.20    2.05
   1  -2   7   15.64    1.86
   1  -2   7   15.05    1.26
   1  -2   7   14.50    1.18
   1  -2   7   10.79    1.31
   1  -2   7   15.20    1.34
  -2   2  -7    0.34    0.23
  -2   2  -7    0.32    0.23
  -2   2  -7    0.67    0.28
  -2   2  -7    0.65    0.55
   2  -2   7    0.39    0.16
   2  -2   7    0.63    0.29
   2  -2   7    0.19    0.20
   2  -2   7    0.28    0.21
  -3   2  -7   23.28    2.01
  -3   2  -7   18.68    2.63
   3  -2   7   18.64    1.72
   3  -2   7   20.09    1.92
   3  -2   7   20.93    1.92
   3  -2   7   21.39    1.70
  -4   2  -7   33.94    4.41
   4  -2   7   38.51    3.33
   4  -2   7   40.80    3.03
   5  -2   7    6.00    1.14
   6  -2   7   17.77    2.31
   6   1  -7    0.27    0.36
  -6  -1   7    0.37    0.41
   5   1  -7    2.89    0.75
  -5  -1   7    1.79    0.67
  -5  -1   7    1.54    0.45
   4   1  -7    8.91    1.22
  -4  -1   7    9.23    1.01
  -4  -1   7    7.94    1.21
  -4  -1   7    7.42    0.93
   3   1  -7    5.03    0.57
   3   1  -7    5.29    0.82
  -3  -1   7    4.93    0.64
  -3  -1   7    4.86    0.84
  -3  -1   7    4.38    0.59
   2   1  -7   22.98    2.15
   2   1  -7   26.20    1.91
  -2  -1   7   27.82    2.23
  -2  -1   7   24.87    1.97
   1   1  -7    0.77    0.18
   1   1  -7    0.43    0.27
   1   1  -7    1.00    0.24
   1   1  -7    1.26    0.32
  -1  -1   7    0.75    0.22
  -1  -1   7    0.88    0.29
  -1  -1   7    1.08    0.21
  -1  -1   7    1.17    0.61
  -1  -1   7    0.50    0.28
   0   1  -7   44.43    3.28
   0   1  -7   39.07    3.56
   0   1  -7   46.55    3.27
   0   1  -7   45.97    3.60
   0   1  -7   43.26    4.68
   0  -1   7   49.47    3.64
   0  -1   7   46.71    3.32
   0  -1   7   48.80    3.63
   0  -1   7   40.68    3.56
   0  -1   7   47.18    3.30
   0  -1   7   48.05    4.66
  -1   1  -7   45.71    3.55
  -1   1  -7   43.36    3.19
  -1   1  -7   39.83    3.23
  -1   1  -7   45.04    3.53
  -1   1  -7   48.05    4.60
   1  -1   7   42.16    3.24
   1  -1   7   39.64    3.51
   1  -1   7   47.62    4.47
   1  -1   7   48.05    3.51
   1  -1   7   43.28    3.39
  -2   1  -7  119.32    8.72
  -2   1  -7  121.23    8.13
  -2   1  -7  105.83    8.49
  -2   1  -7  135.81    8.82
  -2   1  -7  123.66    8.75
  -2   1  -7  122.19   11.13
   2  -1   7   92.35    8.65
   2  -1   7  106.14    8.16
   2  -1   7  113.47    8.67
   2  -1   7  110.44    8.54
  -3   1  -7    0.96    0.31
  -3   1  -7    1.75    0.48
  -3   1  -7    1.71    0.72
  -3   1  -7    1.27    0.32
   3  -1   7    1.31    0.42
   3  -1   7    1.35    0.34
   3  -1   7    2.23    0.54
   3  -1   7    1.42    0.34
   4  -1   7   33.41    2.79
   4  -1   7   38.29    3.14
   5  -1   7    2.01    0.64
   6  -1   7    0.04    0.36
   7  -1   7    6.28    1.47
  -7   0   7    2.63    1.06
   6   0  -7    0.45    0.47
  -6   0   7    0.15    0.41
   5   0  -7    2.20    0.66
  -5   0   7    3.78    0.87
   4   0  -7    0.56    0.35
   4   0  -7    0.05    0.18
  -4   0   7    0.23    0.16
  -4   0   7    0.44    0.40
  -4   0   7    0.87    0.34
   3   0  -7   10.03    1.35
   3   0  -7   12.11    1.04
   3   0  -7   13.29    1.09
  -3   0   7   13.58    1.36
  -3   0   7   10.32    1.08
   2   0  -7    0.29    0.15
   2   0  -7    0.13    0.12
   2   0  -7    0.03    0.19
   2   0  -7   -0.15    0.14
  -2   0   7    0.15    0.16
  -2   0   7   -0.12    0.17
   1   0  -7   17.21    1.53
   1   0  -7   17.07    1.54
   1   0  -7   18.38    1.37
   1   0  -7   17.62    1.34
  -1   0   7   15.37    1.52
  -1   0   7   19.40    1.39
  -1   0   7   15.54    1.26
  -1   0   7   15.57    1.54
   0   0  -7   -0.03    0.19
   0   0  -7    0.11    0.13
   0   0  -7   -0.19    0.14
   0   0  -7    0.27    0.10
   0   0  -7    0.19    0.31
   0   0  -7    0.02    0.20
   0   0   7    0.23    0.23
   0   0   7    0.10    0.22
   0   0   7   -0.04    0.12
   0   0   7   -0.04    0.30
   0   0   7    0.41    0.27
   0   0   7    0.08    0.14
  -1   0  -7  167.15   11.58
  -1   0  -7  133.53   11.50
  -1   0  -7  163.38   10.85
  -1   0  -7  167.40   11.33
  -1   0  -7  159.68   14.50
   1   0   7  140.84   10.86
   1   0   7  149.25   11.50
   1   0   7  154.39   11.35
   1   0   7  145.64   11.55
  -2   0  -7    0.17    0.16
  -2   0  -7    0.33    0.27
  -2   0  -7    0.24    0.17
  -2   0  -7    0.33    0.27
  -2   0  -7   -0.10    0.31
   2   0   7    0.22    0.24
   2   0   7   -0.07    0.06
   2   0   7   -0.03    0.18
   2   0   7    0.13    0.15
  -3   0  -7   13.33    1.20
  -3   0  -7   12.83    1.44
  -3   0  -7   12.33    1.27
   3   0   7   13.29    1.26
   3   0   7   16.54    1.27
   3   0   7   16.56    1.50
   3   0   7   13.99    1.41
  -4   0  -7    1.49    0.35
   4   0   7    1.31    0.50
   4   0   7    2.41    0.47
   4   0   7    2.63    0.61
   5   0   7    1.02    0.50
   6   0   7    4.33    1.04
   7   0   7    4.06    1.10
  -7   1   7    1.70    0.78
   6  -1  -7   13.17    1.93
  -6   1   7   19.35    2.45
   5  -1  -7   11.97    1.64
  -5   1   7   13.05    1.85
   4  -1  -7    9.97    1.39
  -4   1   7   10.27    1.18
  -4   1   7    7.63    1.37
   3  -1  -7   19.70    1.60
   3  -1  -7   18.21    1.83
   3  -1  -7   19.83    1.62
  -3   1   7   20.37    1.69
  -3   1   7   18.39    1.88
   2  -1  -7   22.53    1.93
   2  -1  -7   22.22    1.69
   2  -1  -7   20.58    1.69
  -2   1   7   18.42    1.90
  -2   1   7   21.76    1.72
   1  -1  -7    6.41    0.90
   1  -1  -7    7.29    0.99
   1  -1  -7    9.58    0.80
  -1   1   7    7.10    0.97
  -1   1   7    8.13    1.02
  -1   1   7    7.47    0.72
   0  -1  -7    6.21    0.87
   0  -1  -7    5.60    0.58
   0  -1  -7    4.01    0.72
   0  -1  -7    7.00    0.84
   0   1   7    5.66    0.73
   0   1   7    5.83    0.69
   0   1   7    7.46    0.89
   0   1   7    7.37    0.92
   0   1   7    4.38    0.75
  -1  -1  -7    3.07    0.48
  -1  -1  -7    4.29    0.71
  -1  -1  -7    5.54    0.79
  -1  -1  -7    4.15    0.72
  -1  -1  -7    5.53    0.51
  -1  -1  -7    5.51    0.77
   1   1   7    3.70    0.69
   1   1   7    2.89    0.59
   1   1   7    6.19    0.70
   1   1   7    5.77    0.78
   1   1   7    3.46    0.47
  -2  -1  -7   50.93    3.77
  -2  -1  -7   48.92    4.16
  -2  -1  -7   51.19    3.98
   2   1   7   50.90    4.10
   2   1   7   54.51    4.01
   2   1   7   51.15    3.80
   2   1   7   51.43    4.11
  -3  -1  -7   37.29    2.88
  -3  -1  -7   34.99    2.69
  -3  -1  -7   28.50    2.96
   3   1   7   36.54    2.74
   3   1   7   34.21    2.74
   3   1   7   36.60    2.98
   3   1   7   37.69    3.03
  -4  -1  -7    0.25    0.18
  -4  -1  -7    0.33    0.24
   4   1   7    0.43    0.33
   4   1   7    0.35    0.21
   4   1   7    0.54    0.37
   4   1   7    0.01    0.18
   5   1   7   19.41    2.02
   6   1   7    5.96    1.19
   7   1   7    1.46    0.69
   6  -2  -7    0.28    0.46
  -6   2   7    0.55    0.68
   5  -2  -7    0.65    0.45
  -5   2   7    1.23    0.64
   4  -2  -7   21.74    2.31
  -4   2   7   29.40    2.56
   3  -2  -7    0.08    0.21
   3  -2  -7   -0.06    0.09
   3  -2  -7   -0.27    0.09
  -3   2   7    0.08    0.16
  -3   2   7    0.29    0.32
   2  -2  -7  160.01   11.96
   2  -2  -7  162.88   11.26
   2  -2  -7  164.31   11.27
  -2   2   7  144.95   11.26
  -2   2   7  159.65   12.01
   1  -2  -7  157.81   12.20
  -1   2   7  162.44   12.23
  -1   2   7  164.17   11.34
  -1   2   7  164.11   12.24
   0  -2  -7   11.19    0.95
   0  -2  -7   11.28    1.12
   0  -2  -7   10.24    1.28
   0   2   7   10.22    1.09
   0   2   7   11.01    1.16
   0   2   7   10.89    0.94
   0   2   7   10.46    1.13
   0   2   7   10.20    0.98
  -1  -2  -7   51.83    3.92
  -1  -2  -7   50.65    4.10
  -1  -2  -7   51.95    5.05
  -1  -2  -7   57.44    4.32
   1   2   7   55.93    4.28
   1   2   7   52.53    3.94
   1   2   7   55.28    4.30
   1   2   7   55.94    4.13
   1   2   7   54.03    4.29
  -2  -2  -7    9.77    0.90
  -2  -2  -7    8.58    0.95
  -2  -2  -7    8.53    1.16
   2   2   7   10.78    1.25
   2   2   7   11.16    1.10
   2   2   7   12.47    1.02
   2   2   7    9.32    0.91
  -3  -2  -7   10.26    1.07
  -3  -2  -7   11.04    0.99
  -3  -2  -7    8.67    1.25
   3   2   7   11.98    1.22
   3   2   7    9.38    0.99
   3   2   7   11.17    1.00
   3   2   7   11.47    1.19
  -4  -2  -7   16.62    1.64
  -4  -2  -7   19.14    1.55
   4   2   7   16.27    1.75
   4   2   7   17.12    1.78
   4   2   7   19.74    1.61
   4   2   7   16.50    1.52
   5   2   7   -0.11    0.30
   6   2   7   -0.03    0.36
   6  -3  -7   17.10    2.17
  -6   3   7   11.87    2.07
   5  -3  -7   53.37    4.48
  -5   3   7   48.41    4.53
   4  -3  -7    6.38    1.08
  -4   3   7    6.02    1.13
   3  -3  -7   39.31    3.39
   3  -3  -7   45.76    3.82
   3  -3  -7   50.35    3.49
  -3   3   7   45.38    3.47
  -3   3   7   45.63    3.85
   2  -3  -7   58.72    4.46
   2  -3  -7   63.18    4.85
   2  -3  -7   56.50    4.45
  -2   3   7   55.73    4.85
  -2   3   7   65.76    4.50
  -2   3   7   62.18    4.86
   1  -3  -7    0.11    0.23
   1  -3  -7    0.04    0.07
  -1   3   7    0.51    0.31
  -1   3   7    0.36    0.11
  -1   3   7    0.25    0.17
  -1   3   7    0.30    0.28
  -1   3   7    0.28    0.15
   0  -3  -7   18.13    1.68
   0  -3  -7   20.73    1.51
   0  -3  -7   17.05    1.30
   0   3   7   19.27    1.65
   0   3   7   14.03    1.64
   0   3   7   17.77    1.43
   0   3   7   17.94    1.51
   0   3   7   18.64    1.69
  -1  -3  -7    3.16    0.65
  -1  -3  -7    3.11    0.49
  -1  -3  -7    3.63    0.47
   1   3   7    2.68    0.57
   1   3   7    4.04    0.53
   1   3   7    3.15    0.61
   1   3   7    2.85    0.59
   1   3   7    3.19    0.49
  -2  -3  -7   16.92    1.59
  -2  -3  -7   14.46    1.41
  -2  -3  -7   16.99    1.36
   2   3   7   15.48    1.50
   2   3   7   15.83    1.52
  -3  -3  -7   25.34    2.15
  -3  -3  -7   27.16    2.36
  -3  -3  -7   25.02    2.01
   3   3   7   21.88    2.19
   3   3   7   26.98    2.27
   3   3   7   23.72    2.01
   3   3   7   26.33    2.03
  -4  -3  -7    0.28    0.24
  -4  -3  -7    0.50    0.35
   4   3   7    0.46    0.32
   4   3   7    0.31    0.24
   5   3   7   42.55    3.72
   6   3   7   26.74    2.64
   6  -4  -7    1.24    0.76
  -6   4   7    0.82    0.73
   5  -4  -7    0.72    0.53
  -5   4   7    0.07    0.47
   4  -4  -7    0.46    0.43
  -4   4   7    0.33    0.45
   3  -4  -7    7.72    1.15
   3  -4  -7    7.19    0.86
   3  -4  -7    5.35    0.75
  -3   4   7    4.63    0.69
  -3   4   7    8.48    1.24
  -3   4   7    5.19    0.77
   2  -4  -7    1.80    0.39
   2  -4  -7    1.89    0.55
  -2   4   7    2.27    0.58
  -2   4   7    1.91    0.35
  -2   4   7    1.51    0.53
  -2   4   7    2.31    0.43
   1  -4  -7   11.02    1.19
   1  -4  -7    8.87    0.97
  -1   4   7   11.65    1.00
  -1   4   7   10.29    1.33
  -1   4   7   14.47    1.54
  -1   4   7   12.21    1.42
  -1   4   7   11.70    0.90
   0  -4  -7   37.78    3.04
   0  -4  -7   35.62    2.82
   0  -4  -7   36.55    2.60
   0  -4  -7   39.10    2.75
   0   4   7   34.59    3.47
   0   4   7   32.80    2.98
   0   4   7   32.22    2.66
   0   4   7   38.28    2.97
   0   4   7   35.38    3.04
  -1  -4  -7   35.27    2.58
  -1  -4  -7   37.61    2.81
  -1  -4  -7   35.07    2.99
  -1  -4  -7   34.48    2.67
  -1  -4  -7   34.40    3.44
   1   4   7   37.29    2.65
   1   4   7   33.64    2.91
   1   4   7   34.82    2.93
   1   4   7   31.99    2.93
  -2  -4  -7  395.02   28.39
  -2  -4  -7  393.90   27.20
  -2  -4  -7  421.37   28.74
   2   4   7  328.13   28.59
   2   4   7  392.06   27.18
   2   4   7  402.07   28.74
   2   4   7  380.08   28.62
  -3  -4  -7    0.95    0.28
  -3  -4  -7    1.04    0.44
  -3  -4  -7    0.93    0.33
   3   4   7    0.67    0.23
   3   4   7    0.76    0.35
   3   4   7    0.73    0.32
  -4  -4  -7   49.29    3.90
  -4  -4  -7   46.55    4.07
   4   4   7   47.50    3.99
   5   4   7    8.52    1.32
   6   4   7    2.47    0.73
   6  -5  -7    0.07    0.54
   5  -5  -7   17.10    2.28
  -5   5   7   13.92    1.66
  -5   5   7   14.29    2.18
   4  -5  -7    0.30    0.31
  -4   5   7    0.21    0.26
  -4   5   7    0.37    0.41
   3  -5  -7  106.83    8.25
   3  -5  -7  120.91    8.95
  -3   5   7  117.26    8.23
  -3   5   7  109.91    8.90
  -3   5   7  114.12    8.96
   2  -5  -7   29.46    2.63
   2  -5  -7   27.80    2.32
  -2   5   7   33.05    3.31
  -2   5   7   28.90    2.24
  -2   5   7   27.03    2.64
  -2   5   7   27.52    2.62
  -2   5   7   29.95    2.31
   1  -5  -7   -0.02    0.14
   1  -5  -7    0.17    0.23
  -1   5   7    0.11    0.32
  -1   5   7    0.20    0.30
  -1   5   7    0.26    0.33
  -1   5   7    0.46    0.17
  -1   5   7   -0.03    0.12
   0  -5  -7   54.85    4.31
   0  -5  -7   51.92    4.07
   0  -5  -7   55.79    3.94
   0  -5  -7   54.57    3.83
   0   5   7   58.01    4.24
   0   5   7   53.69    3.87
   0   5   7   45.83    5.15
   0   5   7   49.58    4.24
   0   5   7   49.07    4.29
  -1  -5  -7    2.63    0.61
  -1  -5  -7    2.25    0.45
  -1  -5  -7    4.08    0.59
  -1  -5  -7    2.36    0.61
   1   5   7    2.32    0.56
   1   5   7    2.85    0.59
   1   5   7    3.46    0.45
   1   5   7    2.48    0.53
  -2  -5  -7   48.41    3.90
  -2  -5  -7   51.68    3.73
  -2  -5  -7   48.92    4.08
  -2  -5  -7   45.80    5.04
   2   5   7   51.92    3.66
   2   5   7   52.50    4.11
   2   5   7   52.42    4.03
   2   5   7   44.96    3.94
  -3  -5  -7    5.08    1.01
  -3  -5  -7    5.32    0.74
  -3  -5  -7    5.37    0.88
   3   5   7    7.95    1.03
   3   5   7    6.53    0.88
  -4  -5  -7   -0.17    0.19
  -4  -5  -7   -0.06    0.28
   4   5   7   -0.34    0.22
   5   5   7    0.47    0.35
   6   5   7    2.02    0.65
   6  -6  -7   29.91    3.14
   5  -6  -7    3.43    0.95
  -5   6   7    5.18    0.83
  -5   6   7    5.97    1.25
  -5   6   7    2.09    1.13
  -5   6   7    1.88    0.88
   4  -6  -7   41.22    3.48
  -4   6   7   32.39    3.31
  -4   6   7   37.46    2.94
  -4   6   7   38.05    4.35
  -4   6   7   31.33    3.35
   3  -6  -7    0.82    0.44
   3  -6  -7    0.43    0.25
  -3   6   7    0.42    0.57
  -3   6   7    0.21    0.24
  -3   6   7    0.18    0.40
  -3   6   7   -0.22    0.32
   2  -6  -7    8.69    1.29
   2  -6  -7    8.21    1.03
  -2   6   7    7.16    0.86
  -2   6   7    7.34    1.19
  -2   6   7    6.89    1.47
  -2   6   7    8.86    1.33
   1  -6  -7   12.00    1.13
   1  -6  -7    9.69    1.48
  -1   6   7   13.58    1.59
  -1   6   7   11.94    1.08
  -1   6   7   13.51    1.76
  -1   6   7   14.09    1.42
   0  -6  -7    0.53    0.27
   0  -6  -7    0.07    0.17
   0  -6  -7    0.92    0.41
   0   6   7    0.62    0.30
   0   6   7    0.44    0.28
   0   6   7    0.19    0.28
   0   6   7    0.73    0.23
   0   6   7    0.83    0.42
  -1  -6  -7   -0.03    0.16
  -1  -6  -7    0.18    0.17
  -1  -6  -7    0.39    0.32
  -1  -6  -7   -0.06    0.18
   1   6   7    0.43    0.26
   1   6   7   -0.02    0.20
   1   6   7    0.50    0.20
  -2  -6  -7    1.63    0.49
  -2  -6  -7    2.12    0.47
  -2  -6  -7    2.53    0.47
  -2  -6  -7    1.97    0.66
   2   6   7    1.45    0.46
   2   6   7    2.25    0.48
   2   6   7    1.44    0.46
  -3  -6  -7    5.14    0.79
  -3  -6  -7    7.54    1.00
  -3  -6  -7    7.08    1.15
   3   6   7    7.93    1.05
   3   6   7    6.72    0.92
  -4  -6  -7   18.58    2.13
  -4  -6  -7   24.62    2.11
   4   6   7   24.56    2.16
   5   6   7   17.49    1.84
   6   6   7    4.03    0.93
   5  -7  -7    2.45    0.77
  -5   7   7    1.01    1.14
  -5   7   7    0.35    0.57
   4  -7  -7    1.00    0.60
  -4   7   7    0.94    0.85
  -4   7   7    1.44    0.68
  -4   7   7    0.80    0.61
  -4   7   7    1.03    0.42
   3  -7  -7    0.39    0.38
  -3   7   7    0.99    0.32
  -3   7   7    0.58    0.44
  -3   7   7    1.26    0.59
  -3   7   7    1.50    0.80
   2  -7  -7    4.20    0.91
  -2   7   7    2.86    0.52
  -2   7   7    2.21    0.66
  -2   7   7    3.73    0.84
  -2   7   7    4.61    1.27
   1  -7  -7    5.41    0.97
   1  -7  -7    5.33    0.75
  -1   7   7    5.74    0.94
  -1   7   7    6.70    1.10
  -1   7   7    6.16    0.76
  -1   7   7    6.05    1.36
   0  -7  -7   61.64    4.80
   0  -7  -7   61.38    4.38
   0   7   7   56.87    6.02
   0   7   7   55.88    4.32
   0   7   7   56.49    4.76
   0   7   7   57.60    4.64
  -1  -7  -7   12.51    1.13
  -1  -7  -7   13.46    1.37
  -1  -7  -7   12.28    1.59
  -1  -7  -7   10.33    1.13
   1   7   7   11.07    1.13
   1   7   7   11.62    1.43
  -2  -7  -7    3.18    0.64
  -2  -7  -7    5.76    0.78
  -2  -7  -7    6.57    1.31
  -2  -7  -7    5.81    0.94
   2   7   7    4.67    0.66
   2   7   7    4.87    0.82
  -3  -7  -7   11.58    1.10
  -3  -7  -7   10.76    1.18
  -3  -7  -7   10.24    1.48
   3   7   7   11.99    1.24
  -4  -7  -7    2.18    0.61
   4   7   7    1.74    0.53
  -5  -7  -7    0.03    0.23
   5   7   7    0.59    0.39
   6   7   7    7.48    1.23
  -4   8   7   17.30    2.35
  -4   8   7   20.22    1.87
  -4   8   7   22.94    3.77
  -4   8   7   21.45    2.65
   3  -8  -7    2.84    0.81
  -3   8   7    3.80    1.00
  -3   8   7    2.22    0.78
  -3   8   7    4.74    0.75
  -3   8   7    4.85    1.58
   2  -8  -7    0.21    0.37
  -2   8   7    0.09    0.18
  -2   8   7    0.86    0.71
  -2   8   7   -0.28    0.26
  -2   8   7    0.25    0.41
   1  -8  -7    3.91    0.61
   1  -8  -7    5.00    0.98
  -1   8   7    2.35    1.01
  -1   8   7    3.72    0.60
  -1   8   7    2.93    0.65
  -1   8   7    3.70    0.84
   0  -8  -7    1.84    0.59
   0  -8  -7    2.31    0.48
   0   8   7    0.73    0.43
   0   8   7    1.35    0.38
   0   8   7    1.80    0.82
   0   8   7    2.31    0.47
  -1  -8  -7    0.81    0.28
  -1  -8  -7    1.56    0.52
  -1  -8  -7    1.10    0.37
   1   8   7    0.86    0.38
   1   8   7    0.95    0.26
  -2  -8  -7    0.95    0.35
  -2  -8  -7    1.00    0.33
   2   8   7    0.97    0.37
  -3  -8  -7    0.17    0.18
  -3  -8  -7   -0.10    0.20
   3   8   7   -0.03    0.22
  -4  -8  -7    5.09    0.89
   4   8   7    6.04    0.96
  -5  -8  -7    8.65    1.36
   5   8   7    9.13    1.30
   6   8   7    6.37    1.13
  -4   9   7    0.93    0.56
  -3   9   7    1.51    0.65
  -3   9   7    2.08    0.65
  -3   9   7    2.01    0.53
  -3   9   7    3.29    1.45
   2  -9  -7    1.82    0.44
  -2   9   7    2.29    0.53
  -2   9   7    0.87    0.54
  -2   9   7    2.09    0.59
  -2   9   7    1.38    0.90
  -1   9   7   -0.08    0.19
  -1   9   7    0.05    0.32
  -1   9   7    0.61    0.64
  -1   9   7    0.30    0.26
   0  -9  -7   14.89    1.40
   0   9   7   15.14    1.63
  -1  -9  -7   13.61    1.27
  -1  -9  -7   11.13    1.26
   1   9   7   15.24    1.41
  -2  -9  -7    2.12    0.45
  -2  -9  -7    1.42    0.45
   2   9   7    3.11    0.61
  -3  -9  -7    4.68    0.84
   3   9   7    4.18    0.74
  -4  -9  -7    2.33    0.60
   4   9   7    2.85    0.65
  -5  -9  -7    3.86    0.91
   5   9   7    3.55    0.73
  -4  10   7    2.21    0.65
  -3  10   7    0.78    0.40
  -3  10   7    0.78    0.43
  -2  10   7    0.70    0.32
  -2  10   7    0.65    0.30
  -2  10   7    0.65    0.48
  -1  10   7    3.72    0.74
  -1  10   7    4.03    0.95
   0  10   7    1.25    0.47
  -1 -10  -7    9.99    1.30
   1  10   7   11.56    1.19
  -2 -10  -7    8.36    1.16
   2  10   7    7.86    1.04
  -3 -10  -7    7.72    1.19
   3  10   7   10.59    1.06
  -4 -10  -7    1.72    0.62
   4  10   7    3.23    0.64
  -2  11   7    2.32    0.82
  -1  11   7    5.17    1.05
  -1  11   7    4.69    0.91
   0  11   7   15.31    1.58
  -1 -11  -7    5.89    0.93
  -2 -11  -7    1.39    0.49
  -3 -11  -7    5.40    0.95
  -4 -11  -7    1.36    0.52
  -2 -12  -7    1.23    0.42
  -3 -12  -7    0.00    0.25
   0  10  -8    1.54    0.51
   1 -10   8   -0.17    0.17
   0   9  -8   20.59    2.03
  -1   9  -8   36.80    3.18
   1  -9   8   35.54    2.74
   1  -9   8   36.64    2.80
  -2   9  -8    3.73    0.89
   2  -9   8    2.77    0.51
   2  -9   8    2.84    0.57
  -4  -8   8    7.27    0.73
  -4  -8   8    6.44    0.82
   1   8  -8    9.63    1.32
   0   8  -8    2.23    1.48
   0   8  -8    2.39    0.59
  -1   8  -8    4.45    0.84
  -1   8  -8    4.30    1.88
   1  -8   8    4.56    0.58
   1  -8   8    4.29    0.61
  -2   8  -8    2.25    0.66
   2  -8   8    3.22    0.50
   2  -8   8    1.43    0.40
  -3   8  -8    2.34    0.66
  -3   8  -8    1.92    0.51
   3  -8   8    4.24    0.63
  -4   8  -8    0.04    0.32
  -5  -7   8   -0.17    0.18
  -4  -7   8   -0.01    0.13
  -4  -7   8    0.01    0.19
  -3  -7   8    1.08    0.27
  -3  -7   8    1.57    0.30
   1   7  -8    1.81    0.52
   0   7  -8    0.42    0.29
   0   7  -8   -0.56    0.69
  -1   7  -8   10.48    1.37
  -1   7  -8   12.62    2.78
   1  -7   8   11.77    1.00
  -2   7  -8    0.31    0.88
  -2   7  -8    2.01    0.42
  -2   7  -8    2.37    0.59
   2  -7   8    1.66    0.38
   2  -7   8    1.68    0.40
   2  -7   8    2.07    0.47
  -3   7  -8   16.99    3.73
  -3   7  -8   19.01    1.91
   3  -7   8   18.84    1.65
  -4   7  -8    1.45    0.60
  -5  -6   8   13.75    1.34
  -4  -6   8    4.24    0.66
  -4  -6   8    4.26    0.61
  -3  -6   8    1.98    0.35
  -3  -6   8    1.25    0.27
   1   6  -8    0.08    0.24
   0   6  -8    0.30    0.20
   0   6  -8   -0.97    0.50
  -1   6  -8   11.57    2.52
  -1   6  -8    8.71    1.13
   1  -6   8    9.36    0.80
   1  -6   8    7.69    0.85
  -2   6  -8    4.37    0.82
  -2   6  -8    5.63    1.83
   2  -6   8    3.30    0.53
   2  -6   8    4.51    0.64
   2  -6   8    3.06    0.62
  -3   6  -8    0.66    0.39
  -3   6  -8   -0.65    0.64
   3  -6   8    0.62    0.27
  -4   6  -8   -0.45    0.34
  -5   6  -8   21.40    2.63
   6   5  -8    5.95    1.07
   5   5  -8    7.52    1.14
  -5  -5   8    8.79    1.05
   4   5  -8    0.44    0.29
  -4  -5   8    0.67    0.24
  -4  -5   8    0.83    0.30
   3   5  -8    3.23    0.52
  -3  -5   8    2.61    0.44
  -3  -5   8    3.38    0.47
  -2  -5   8    4.31    0.44
  -2  -5   8    4.38    0.50
   1   5  -8    6.44    0.86
  -1  -5   8    6.39    0.64
   0   5  -8    0.47    0.77
   0   5  -8    0.78    0.31
   0  -5   8    0.71    0.22
  -1   5  -8    4.67    0.73
  -1   5  -8    4.54    1.48
   1  -5   8    4.34    0.51
   1  -5   8    3.32    0.55
   1  -5   8    4.30    0.64
  -2   5  -8   10.05    2.27
  -2   5  -8    9.87    1.21
   2  -5   8    8.76    1.18
   2  -5   8    9.37    1.04
   2  -5   8   10.03    0.94
   2  -5   8   11.64    1.02
  -3   5  -8    0.04    0.26
  -3   5  -8   -0.73    0.45
   3  -5   8    0.27    0.22
   3  -5   8   -0.17    0.17
   3  -5   8    0.14    0.25
  -4   5  -8   17.06    1.70
  -4   5  -8   12.88    3.01
   4  -5   8   16.27    1.49
  -5   5  -8    1.66    0.67
   6   4  -8    9.25    1.46
   5   4  -8    0.09    0.30
  -5  -4   8   -0.17    0.17
   4   4  -8    9.63    1.25
  -4  -4   8   10.86    1.00
  -4  -4   8    8.99    1.10
   3   4  -8   59.71    4.74
  -3  -4   8   59.39    4.80
  -3  -4   8   58.70    4.46
  -3  -4   8   64.40    4.46
   2   4  -8   20.00    1.73
  -2  -4   8   20.25    1.79
  -2  -4   8   21.87    1.62
  -2  -4   8   20.15    1.60
   1   4  -8   59.00    4.19
   1   4  -8   56.08    4.23
  -1  -4   8   58.62    4.33
  -1  -4   8   51.07    4.00
   0   4  -8   50.50    4.70
   0   4  -8   36.10    2.85
   0   4  -8   34.65    2.86
   0  -4   8   36.02    2.91
   0  -4   8   36.56    2.70
   0  -4   8   37.86    3.00
  -1   4  -8   36.50    2.75
  -1   4  -8   28.26    3.92
  -1   4  -8   34.03    2.61
   1  -4   8   33.86    2.66
   1  -4   8   29.00    2.56
   1  -4   8   31.68    2.44
   1  -4   8   35.54    2.75
  -2   4  -8   50.37    5.85
  -2   4  -8   55.50    4.08
  -2   4  -8   46.37    3.93
   2  -4   8   48.69    4.09
   2  -4   8   53.04    4.04
   2  -4   8   52.45    3.81
  -3   4  -8    2.30    1.14
  -3   4  -8    4.59    0.82
   3  -4   8    3.47    0.64
   3  -4   8    2.44    0.65
   3  -4   8    3.14    0.55
  -4   4  -8    0.14    0.66
  -4   4  -8    0.43    0.36
   4  -4   8    0.36    0.23
   4  -4   8    0.19    0.27
  -5   4  -8    0.43    0.90
  -5   4  -8   -0.32    0.30
   5  -4   8    0.03    0.36
   6   3  -8    0.60    0.38
   5   3  -8   22.29    2.12
  -5  -3   8   20.24    1.88
   4   3  -8   21.78    2.00
  -4  -3   8   22.47    1.81
  -4  -3   8   19.59    1.83
  -4  -3   8   21.81    2.07
   3   3  -8   -0.23    0.15
  -3  -3   8    0.05    0.16
  -3  -3   8   -0.02    0.12
  -3  -3   8    0.12    0.24
   2   3  -8   28.68    2.56
  -2  -3   8   31.40    2.37
  -2  -3   8   34.27    2.63
   1   3  -8    7.48    0.81
   1   3  -8    8.49    0.81
   1   3  -8    8.57    0.80
  -1  -3   8    8.58    0.89
  -1  -3   8    7.37    0.71
  -1  -3   8    8.10    0.83
   0   3  -8    2.69    0.47
   0   3  -8    2.03    0.41
   0   3  -8    2.94    0.48
   0   3  -8    3.74    1.12
   0  -3   8    3.12    0.51
   0  -3   8    2.58    0.37
   0  -3   8    2.55    0.50
  -1   3  -8    2.44    0.49
  -1   3  -8    2.99    0.48
  -1   3  -8    2.59    0.56
  -1   3  -8    3.17    0.46
  -1   3  -8    2.29    0.93
   1  -3   8    3.42    0.58
   1  -3   8    2.82    0.46
   1  -3   8    2.25    0.35
   1  -3   8    1.99    0.43
  -2   3  -8    1.39    0.75
  -2   3  -8    1.30    0.43
  -2   3  -8    1.21    0.38
  -2   3  -8    0.84    0.34
   2  -3   8    1.05    0.35
   2  -3   8    1.13    0.37
   2  -3   8    1.21    0.27
   2  -3   8    0.88    0.30
  -3   3  -8   40.31    5.07
  -3   3  -8   42.20    3.53
   3  -3   8   44.16    3.73
   3  -3   8   47.12    3.42
   3  -3   8   45.06    3.72
   3  -3   8   46.69    3.48
   3  -3   8   44.04    3.59
  -4   3  -8   33.35    4.28
  -4   3  -8   27.16    2.80
   4  -3   8   39.07    2.79
   4  -3   8   37.22    3.08
  -5   3  -8    5.73    1.68
   5  -3   8    4.65    0.97
   6  -3   8   15.15    2.20
   6   2  -8   19.04    2.33
   5   2  -8   11.85    1.72
  -5  -2   8   14.18    1.89
  -5  -2   8   16.16    1.47
   4   2  -8   -0.05    0.23
  -4  -2   8    0.20    0.19
  -4  -2   8    0.30    0.17
  -4  -2   8    0.17    0.31
   3   2  -8    1.69    0.48
  -3  -2   8    1.80    0.36
  -3  -2   8    1.62    0.48
  -3  -2   8    1.50    0.36
   2   2  -8    6.59    0.90
  -2  -2   8    6.59    0.91
  -2  -2   8    6.90    0.75
   1   2  -8   16.10    1.55
   1   2  -8   17.33    1.53
  -1  -2   8   16.11    1.54
  -1  -2   8   19.92    1.42
  -1  -2   8   16.53    1.59
  -1  -2   8   19.58    2.35
   0   2  -8  103.50    7.71
   0   2  -8  110.32    7.27
   0   2  -8   89.36    9.98
   0   2  -8   99.97    7.70
   0  -2   8  102.51    7.24
   0  -2   8  109.24   10.00
   0  -2   8   92.14    7.72
   0  -2   8  103.65    7.73
  -1   2  -8   20.04    1.75
  -1   2  -8   22.76    1.82
  -1   2  -8   21.69    1.73
  -1   2  -8   15.64    2.37
  -1   2  -8   18.24    1.57
   1  -2   8   18.62    1.71
   1  -2   8   20.23    2.33
   1  -2   8   18.24    1.53
   1  -2   8   20.39    1.79
   1  -2   8   19.50    1.63
  -2   2  -8   11.19    1.08
  -2   2  -8   11.09    1.19
  -2   2  -8   11.86    1.20
  -2   2  -8   10.56    1.93
  -2   2  -8   10.69    1.17
   2  -2   8   12.53    1.18
   2  -2   8    7.95    1.18
   2  -2   8   11.49    1.00
   2  -2   8   11.58    1.09
  -3   2  -8   39.37    4.67
   3  -2   8   38.20    3.16
   3  -2   8   45.67    3.27
   3  -2   8   44.75    3.52
   3  -2   8   44.60    3.39
   3  -2   8   37.01    3.46
  -4   2  -8    3.55    1.16
   4  -2   8    4.76    0.85
   4  -2   8    3.86    0.63
   4  -2   8    3.88    0.80
  -5   2  -8   39.13    4.97
   5  -2   8   43.91    3.74
   6  -2   8    3.82    0.99
   6   1  -8    0.06    0.36
  -6  -1   8    0.25    0.44
   5   1  -8   19.46    2.03
  -5  -1   8   19.21    2.44
   4   1  -8   38.59    3.55
  -4  -1   8   42.28    3.64
  -4  -1   8   43.50    3.31
  -4  -1   8   42.54    3.27
   3   1  -8    5.73    0.91
  -3  -1   8    4.59    0.84
  -3  -1   8    7.02    0.85
   2   1  -8   35.15    2.62
   2   1  -8   37.91    2.96
   2   1  -8   39.84    2.95
  -2  -1   8   29.77    2.63
  -2  -1   8   36.83    2.70
  -2  -1   8   36.81    2.99
   1   1  -8  103.19    7.37
   1   1  -8  102.10    7.92
   1   1  -8  111.13    7.37
   1   1  -8  107.90    7.90
  -1  -1   8   95.51   10.12
  -1  -1   8  100.04    7.36
  -1  -1   8   96.24    7.90
  -1  -1   8  104.63    7.94
  -1  -1   8  112.46    7.45
   0   1  -8   24.72    3.25
   0   1  -8   32.35    2.22
   0   1  -8   26.82    2.48
   0   1  -8   31.42    2.51
   0   1  -8   31.88    2.24
   0  -1   8   32.69    2.25
   0  -1   8   29.67    2.28
   0  -1   8   31.54    3.28
   0  -1   8   26.93    2.51
   0  -1   8   31.44    2.36
   0  -1   8   25.83    2.50
  -1   1  -8   59.41    4.37
  -1   1  -8   64.42    4.76
  -1   1  -8   58.13    6.09
  -1   1  -8   60.88    4.33
  -1   1  -8   64.83    4.79
   1  -1   8   57.80    4.58
   1  -1   8   55.33    4.74
   1  -1   8   57.83    4.70
   1  -1   8   61.41    4.38
   1  -1   8   61.20    5.97
  -2   1  -8   43.13    3.32
  -2   1  -8   40.79    3.67
  -2   1  -8   46.50    3.71
  -2   1  -8   46.15    3.50
  -2   1  -8   46.29    4.81
  -2   1  -8   43.56    3.71
   2  -1   8   45.74    3.55
   2  -1   8   50.24    3.73
   2  -1   8   45.41    3.65
   2  -1   8   44.40    3.37
  -3   1  -8   15.40    1.52
  -3   1  -8   16.25    1.33
  -3   1  -8   13.92    2.21
   3  -1   8   14.56    1.35
   3  -1   8   11.20    1.20
   3  -1   8   13.57    1.45
   3  -1   8   11.25    1.23
   3  -1   8   18.16    1.52
   4  -1   8   23.49    2.22
   4  -1   8   22.32    1.92
   4  -1   8   21.54    2.16
   5  -1   8    5.40    1.05
   6  -1   8    0.73    0.50
  -7   0   8    0.56    0.67
   6   0  -8   14.34    1.92
  -6   0   8   11.04    1.93
   5   0  -8   11.69    1.61
  -5   0   8   11.17    1.72
   4   0  -8    0.35    0.27
  -4   0   8    0.49    0.23
  -4   0   8    0.46    0.39
   3   0  -8  110.67    8.96
   3   0  -8  126.21    8.38
  -3   0   8  117.03    8.44
  -3   0   8  110.33    9.00
   2   0  -8   -0.04    0.18
   2   0  -8    0.19    0.13
   2   0  -8    0.16    0.13
   2   0  -8    0.24    0.24
  -2   0   8    0.12    0.15
  -2   0   8    0.22    0.24
   1   0  -8  119.97    8.23
   1   0  -8  117.02    8.79
   1   0  -8  122.78    8.78
  -1   0   8  109.39    8.12
  -1   0   8  109.32    8.79
  -1   0   8  113.78    8.25
  -1   0   8  109.53   11.08
  -1   0   8  124.40    8.81
   0   0  -8    8.42    0.88
   0   0  -8    7.91    0.79
   0   0  -8    7.69    1.05
   0   0  -8    9.16    1.08
   0   0  -8    8.31    0.66
   0   0  -8    9.83    1.23
   0   0   8    6.96    0.77
   0   0   8    9.12    1.14
   0   0   8    6.14    0.95
   0   0   8    8.52    1.12
   0   0   8    8.52    0.83
  -1   0  -8   17.20    1.76
  -1   0  -8   20.53    1.53
  -1   0  -8   20.34    1.61
  -1   0  -8   19.39    1.78
  -1   0  -8   19.52    1.81
  -1   0  -8   20.15    1.54
  -1   0  -8   18.57    2.22
   1   0   8   20.37    1.58
   1   0   8   19.19    1.76
   1   0   8   20.80    1.83
   1   0   8   18.55    1.65
  -2   0  -8    4.62    0.79
  -2   0  -8    5.27    0.87
  -2   0  -8    5.20    0.61
  -2   0  -8    4.24    0.94
  -2   0  -8    4.28    0.63
   2   0   8    4.30    0.73
   2   0   8    4.27    0.75
   2   0   8    4.04    0.55
  -3   0  -8    1.92    0.40
  -3   0  -8    1.39    0.46
  -3   0  -8    1.95    0.47
   3   0   8    2.05    0.44
   3   0   8    2.90    0.49
   3   0   8    1.20    0.37
   3   0   8    1.85    0.47
   3   0   8    2.20    0.55
   4   0   8    6.92    0.87
   4   0   8    4.67    0.90
   4   0   8    5.61    0.99
   5   0   8   21.83    2.23
   6   0   8    4.78    1.06
  -7   1   8    8.55    1.70
   6  -1  -8   19.08    2.49
  -6   1   8   16.37    2.48
   5  -1  -8    0.75    0.51
  -5   1   8    1.50    0.70
   4  -1  -8   52.36    4.29
  -4   1   8   48.39    3.90
  -4   1   8   51.44    4.34
   3  -1  -8   19.31    1.55
   3  -1  -8   16.50    1.53
   3  -1  -8   20.20    1.85
  -3   1   8   17.80    1.59
  -3   1   8   19.53    1.89
   2  -1  -8    0.08    0.14
   2  -1  -8    0.12    0.21
   2  -1  -8    0.13    0.13
  -2   1   8   -0.10    0.22
  -2   1   8   -0.12    0.08
   1  -1  -8   73.13    5.38
   1  -1  -8   71.26    5.75
   1  -1  -8   74.32    5.79
  -1   1   8   70.45    5.37
  -1   1   8   78.12    5.20
  -1   1   8   72.97    5.81
  -1   1   8   76.88    5.81
   0  -1  -8    7.62    0.95
   0  -1  -8    5.15    0.86
   0  -1  -8    8.60    0.82
   0  -1  -8    8.86    1.09
   0   1   8    7.92    1.10
   0   1   8    8.10    0.90
   0   1   8    6.51    0.95
   0   1   8    7.00    0.91
  -1  -1  -8  101.48    7.21
  -1  -1  -8   95.86    7.41
  -1  -1  -8   94.55    7.42
  -1  -1  -8   96.03    9.12
  -1  -1  -8   81.36    7.38
   1   1   8   90.86    6.91
   1   1   8  107.76    7.25
   1   1   8   96.26    7.39
   1   1   8   99.77    7.44
  -2  -1  -8   43.36    3.21
  -2  -1  -8   40.01    3.38
  -2  -1  -8   48.03    3.65
   2   1   8   42.50    3.40
   2   1   8   39.37    3.22
   2   1   8   49.45    3.60
   2   1   8   42.60    3.53
  -3  -1  -8   14.50    1.56
  -3  -1  -8   14.13    1.39
  -3  -1  -8   14.75    1.29
   3   1   8   12.65    1.30
   3   1   8   15.77    1.34
   3   1   8   17.97    1.60
   3   1   8   15.47    1.53
   4   1   8   24.28    2.16
   4   1   8   26.58    2.45
   4   1   8   27.65    2.45
   5   1   8   11.88    1.68
   6   1   8    0.57    0.44
   6  -2  -8    0.02    0.53
  -6   2   8    0.23    0.47
   5  -2  -8   27.28    2.61
  -5   2   8   23.91    2.63
   4  -2  -8   16.44    2.03
  -4   2   8   17.36    2.07
   3  -2  -8  100.28    7.46
   3  -2  -8   95.85    6.89
   3  -2  -8   86.90    6.84
  -3   2   8   97.71    7.48
   2  -2  -8   81.18    6.08
   2  -2  -8   75.04    5.61
   2  -2  -8   70.78    5.58
  -2   2   8   81.92    6.12
  -2   2   8   78.30    6.07
   1  -2  -8    0.02    0.13
   1  -2  -8    0.21    0.23
  -1   2   8    0.02    0.25
  -1   2   8    0.18    0.13
  -1   2   8    0.13    0.25
   0  -2  -8   48.37    3.41
   0  -2  -8   45.10    3.74
   0   2   8   44.03    3.75
   0   2   8   45.86    3.55
   0   2   8   45.66    3.40
   0   2   8   43.48    3.73
  -1  -2  -8   20.12    1.89
  -1  -2  -8   20.49    1.62
  -1  -2  -8   19.38    1.70
  -1  -2  -8   18.28    2.03
   1   2   8   21.63    1.74
   1   2   8   20.78    1.88
   1   2   8   22.86    1.67
   1   2   8   20.02    1.88
  -2  -2  -8    0.44    0.20
  -2  -2  -8    0.69    0.18
  -2  -2  -8    0.55    0.37
   2   2   8    0.47    0.29
   2   2   8    0.80    0.25
   2   2   8    0.40    0.28
   2   2   8    0.20    0.17
  -3  -2  -8    9.52    1.37
  -3  -2  -8    9.25    0.89
  -3  -2  -8    9.83    1.00
   3   2   8    7.64    1.14
   3   2   8    9.25    0.93
   3   2   8    9.44    1.22
   3   2   8    8.87    0.90
  -4  -2  -8   14.46    1.45
  -4  -2  -8   16.93    2.03
   4   2   8   11.97    1.61
   4   2   8   15.98    1.61
   5   2   8    8.08    1.31
   6   2   8    0.70    0.48
   6  -3  -8   13.96    2.09
  -6   3   8   18.95    2.65
   5  -3  -8    1.63    0.71
  -5   3   8    0.92    0.64
   4  -3  -8    1.92    0.66
  -4   3   8    1.51    0.63
   3  -3  -8    0.40    0.23
   3  -3  -8   -0.16    0.27
   3  -3  -8   -0.24    0.07
  -3   3   8    0.22    0.33
  -3   3   8    0.02    0.15
   2  -3  -8   14.38    1.27
   2  -3  -8   14.68    1.26
   2  -3  -8   15.13    1.51
  -2   3   8   14.98    1.56
  -2   3   8   14.32    1.70
  -2   3   8   12.39    1.23
   1  -3  -8   14.65    1.41
   1  -3  -8   14.06    1.19
  -1   3   8   13.10    1.41
  -1   3   8   12.25    1.13
  -1   3   8   13.03    1.20
  -1   3   8   13.26    0.98
  -1   3   8   12.52    1.38
   0  -3  -8    0.49    0.18
   0  -3  -8    0.38    0.28
   0  -3  -8    0.36    0.08
   0   3   8    0.34    0.17
   0   3   8    0.52    0.32
   0   3   8    0.71    0.34
   0   3   8    0.38    0.21
  -1  -3  -8    2.03    0.41
  -1  -3  -8    1.82    0.55
   1   3   8    1.32    0.43
   1   3   8    2.31    0.43
   1   3   8    2.00    0.39
   1   3   8    2.01    0.51
  -2  -3  -8   32.28    2.79
  -2  -3  -8   32.47    2.62
   2   3   8   28.23    2.68
   2   3   8   34.82    2.76
  -3  -3  -8   -0.12    0.12
  -3  -3  -8   -0.15    0.24
  -3  -3  -8    0.01    0.06
   3   3   8    0.22    0.28
   3   3   8   -0.08    0.11
   3   3   8    0.45    0.21
   3   3   8   -0.05    0.21
  -4  -3  -8   69.18    5.77
  -4  -3  -8   82.66    6.09
   4   3   8   75.42    5.96
   4   3   8   70.93    5.91
   5   3   8   15.31    1.92
   6   3   8   -0.06    0.32
   6  -4  -8    0.75    0.73
  -6   4   8    1.94    0.96
   5  -4  -8    3.54    0.94
  -5   4   8    5.39    1.14
   4  -4  -8    4.24    1.00
  -4   4   8    2.76    0.83
   3  -4  -8   19.30    1.98
   3  -4  -8   18.86    1.67
  -3   4   8   21.60    2.11
  -3   4   8   19.99    2.01
  -3   4   8   18.37    1.60
   2  -4  -8   52.75    4.10
   2  -4  -8   60.47    4.56
  -2   4   8   52.98    4.11
  -2   4   8   51.34    4.49
  -2   4   8   54.91    4.55
  -2   4   8   55.70    3.97
   1  -4  -8    1.20    0.40
   1  -4  -8    0.77    0.24
  -1   4   8    2.23    0.58
  -1   4   8    1.06    0.44
  -1   4   8    1.57    0.23
  -1   4   8    1.06    0.30
  -1   4   8    1.57    0.43
   0  -4  -8   44.53    3.30
   0  -4  -8   44.19    3.11
   0  -4  -8   44.26    3.63
   0   4   8   43.47    3.24
   0   4   8   44.86    3.67
   0   4   8   37.58    3.56
  -1  -4  -8   52.23    3.90
  -1  -4  -8   52.42    3.78
  -1  -4  -8   52.57    4.30
  -1  -4  -8   48.09    4.06
   1   4   8   56.18    4.28
   1   4   8   53.93    3.87
   1   4   8   48.48    4.24
   1   4   8   56.57    4.39
  -2  -4  -8    1.95    0.51
  -2  -4  -8    2.45    0.47
  -2  -4  -8    1.39    0.35
   2   4   8    1.46    0.44
   2   4   8    1.92    0.48
   2   4   8    1.65    0.34
  -3  -4  -8   10.04    1.16
  -3  -4  -8   12.30    1.55
  -3  -4  -8   11.48    1.09
   3   4   8   10.92    1.07
   3   4   8   13.85    1.33
   3   4   8   12.88    1.30
  -4  -4  -8    0.00    0.25
  -4  -4  -8   -0.12    0.21
   4   4   8    0.22    0.30
   4   4   8    0.51    0.36
   5   4   8   10.35    1.49
   6   4   8    4.21    0.99
   6  -5  -8    1.09    0.65
   5  -5  -8    0.58    0.43
  -5   5   8    0.44    0.52
  -5   5   8   -0.08    0.29
   4  -5  -8   27.19    2.60
  -4   5   8   25.41    2.13
  -4   5   8   25.37    2.56
  -4   5   8   21.95    2.84
   3  -5  -8   61.13    4.55
   3  -5  -8   62.12    5.02
  -3   5   8   61.90    5.10
  -3   5   8   55.07    4.98
  -3   5   8   59.37    4.46
   2  -5  -8   16.75    1.83
   2  -5  -8   17.39    1.58
  -2   5   8   19.55    1.49
  -2   5   8   19.22    1.93
  -2   5   8   15.75    2.01
  -2   5   8   18.84    2.23
  -2   5   8   18.62    1.58
   1  -5  -8    3.52    0.57
   1  -5  -8    5.13    0.93
  -1   5   8    6.22    0.74
  -1   5   8    5.14    0.51
  -1   5   8    6.04    0.99
  -1   5   8    6.78    1.06
  -1   5   8    3.35    0.78
   0  -5  -8    5.88    0.56
   0  -5  -8    6.01    1.04
   0  -5  -8    7.68    0.89
   0   5   8    5.77    1.03
   0   5   8    6.10    0.73
   0   5   8    4.76    0.89
  -1  -5  -8    1.81    0.36
  -1  -5  -8    1.96    0.57
  -1  -5  -8    2.15    0.44
  -1  -5  -8    1.31    0.35
   1   5   8    1.26    0.38
   1   5   8    1.42    0.46
   1   5   8    1.51    0.51
   1   5   8    1.52    0.32
  -2  -5  -8   20.83    1.92
  -2  -5  -8   19.74    2.23
  -2  -5  -8   17.54    1.60
  -2  -5  -8   19.57    1.73
   2   5   8   18.30    1.56
   2   5   8   20.84    1.85
   2   5   8   19.31    1.80
  -3  -5  -8   30.08    2.47
  -3  -5  -8   24.04    2.04
   3   5   8   26.39    2.26
   3   5   8   21.42    2.21
  -4  -5  -8    1.61    0.51
  -4  -5  -8    0.65    0.46
   4   5   8    0.58    0.41
   5   5   8    4.15    0.90
   6   5   8   -0.03    0.38
  -6   6   8    0.72    0.65
   5  -6  -8    0.57    0.53
  -5   6   8    1.25    1.00
  -5   6   8    1.97    0.74
  -5   6   8    1.62    0.73
   4  -6  -8    1.08    0.52
  -4   6   8    2.46    0.83
  -4   6   8    1.08    0.59
  -4   6   8    0.60    0.31
  -4   6   8    1.31    0.91
   3  -6  -8    6.05    1.20
  -3   6   8    7.93    1.63
  -3   6   8    6.08    0.83
  -3   6   8    8.40    1.40
  -3   6   8    6.10    1.17
   2  -6  -8   11.15    1.57
  -2   6   8   11.36    0.97
  -2   6   8    8.33    1.36
  -2   6   8    7.20    1.33
  -2   6   8   12.28    1.93
   1  -6  -8    1.74    0.49
   1  -6  -8    1.61    0.42
  -1   6   8    1.01    0.56
  -1   6   8    1.68    0.55
  -1   6   8    1.18    0.49
  -1   6   8    1.86    0.34
   0  -6  -8  106.05    8.08
   0  -6  -8  112.74    7.52
   0   6   8  101.50    8.00
   0   6   8   90.28    8.02
  -1  -6  -8   43.57    3.38
  -1  -6  -8   43.11    4.38
  -1  -6  -8   44.60    3.54
  -1  -6  -8   42.67    3.74
   1   6   8   48.12    3.66
   1   6   8   45.80    3.67
   1   6   8   41.67    3.69
  -2  -6  -8   68.51    7.54
  -2  -6  -8   78.93    5.94
  -2  -6  -8   76.54    6.14
  -2  -6  -8   80.00    5.68
   2   6   8   73.80    5.98
   2   6   8   84.40    6.30
   2   6   8   77.75    6.06
  -3  -6  -8   21.57    2.05
  -3  -6  -8   20.81    1.85
  -3  -6  -8   16.12    1.67
   3   6   8   20.85    1.92
   3   6   8   21.59    1.87
  -4  -6  -8    0.23    0.29
  -4  -6  -8   -0.13    0.27
   4   6   8   -0.15    0.23
   5   6   8    0.63    0.44
   6   6   8    0.89    0.49
   5  -7  -8    3.02    0.99
  -5   7   8    4.06    1.04
   4  -7  -8   19.34    2.43
  -4   7   8   25.02    3.53
  -4   7   8   21.77    2.55
  -4   7   8   16.16    1.68
  -4   7   8   19.30    2.50
   3  -7  -8    2.29    0.74
  -3   7   8    1.58    0.69
  -3   7   8    1.24    0.40
  -3   7   8    0.53    0.53
  -3   7   8    0.89    0.73
   2  -7  -8   11.09    1.63
  -2   7   8   14.02    1.89
  -2   7   8   12.53    1.72
  -2   7   8   14.45    1.24
  -2   7   8   13.66    2.28
   1  -7  -8   34.24    3.10
   1  -7  -8   34.29    2.76
  -1   7   8   35.75    3.89
  -1   7   8   38.24    3.21
  -1   7   8   33.18    3.05
  -1   7   8   33.62    2.67
   0  -7  -8    9.01    1.09
   0  -7  -8    8.76    1.35
   0   7   8   10.93    1.32
   0   7   8    9.53    1.42
  -1  -7  -8    7.19    1.16
  -1  -7  -8    7.31    0.89
  -1  -7  -8    6.65    0.92
   1   7   8    5.95    0.89
   1   7   8    7.94    1.16
  -2  -7  -8    0.49    0.26
  -2  -7  -8   -0.02    0.17
  -2  -7  -8    0.35    0.33
   2   7   8    0.58    0.31
   2   7   8    0.00    0.23
  -3  -7  -8    2.38    0.57
  -3  -7  -8    2.62    0.52
  -3  -7  -8    2.33    0.64
   3   7   8    2.07    0.56
  -4  -7  -8    0.82    0.47
  -4  -7  -8    0.54    0.33
   4   7   8    0.73    0.41
   5   7   8   -0.27    0.27
   6   7   8    0.18    0.34
  -5   8   8    2.99    1.01
  -4   8   8    1.32    0.65
  -4   8   8    0.33    0.56
   3  -8  -8    0.85    0.38
  -3   8   8   -0.07    0.44
  -3   8   8   -0.15    0.60
  -3   8   8   -0.03    0.38
  -3   8   8    0.10    0.20
   2  -8  -8    3.22    0.86
  -2   8   8    3.20    0.58
  -2   8   8    1.60    0.92
  -2   8   8    2.45    0.78
  -2   8   8    1.98    0.66
   1  -8  -8    1.59    0.58
  -1   8   8    0.46    0.64
  -1   8   8    2.02    0.45
  -1   8   8    2.14    0.56
  -1   8   8    1.01    0.55
   0  -8  -8    1.53    0.39
   0  -8  -8    0.61    0.46
   0   8   8    1.29    0.41
   0   8   8    1.16    0.48
  -1  -8  -8    1.09    0.38
  -1  -8  -8    1.24    0.36
  -1  -8  -8    1.96    0.59
   1   8   8    0.76    0.29
   1   8   8    1.13    0.42
  -2  -8  -8    1.38    0.42
  -2  -8  -8    2.46    0.52
  -2  -8  -8    2.47    0.67
   2   8   8    2.23    0.55
   2   8   8    1.99    0.41
  -3  -8  -8    2.84    0.67
   3   8   8    3.12    0.65
  -4  -8  -8    0.46    0.27
   4   8   8   -0.11    0.26
   5   8   8    0.31    0.37
  -4   9   8   -0.32    0.47
  -3   9   8   -0.10    0.44
  -3   9   8    0.26    0.50
  -2   9   8   11.70    1.33
  -2   9   8   10.08    1.49
  -2   9   8   12.37    1.81
  -1   9   8   11.00    1.38
  -1   9   8   12.55    1.73
  -1   9   8   10.55    1.25
   0   9   8   -0.15    0.16
   0   9   8    0.28    0.37
  -1  -9  -8   21.82    2.07
  -1  -9  -8   24.92    2.19
   1   9   8   25.69    2.30
   1   9   8   25.79    1.96
  -2  -9  -8    7.99    1.14
   2   9   8   11.00    1.33
  -3  -9  -8    0.21    0.29
   3   9   8    0.05    0.28
  -4  -9  -8   -0.24    0.20
   4   9   8    0.53    0.34
   5   9   8    0.50    0.40
  -3  10   8    5.60    1.05
  -2  10   8    9.10    1.22
  -2  10   8   10.05    1.66
  -1  10   8    1.70    0.70
  -1  10   8    2.04    0.37
  -1  10   8    1.99    0.50
   0  10   8   12.66    1.69
  -1 -10  -8    2.32    0.54
   1  10   8    1.28    0.48
  -2 -10  -8    0.54    0.33
   2  10   8    1.61    0.45
  -3 -10  -8    2.10    0.58
   3  10   8    2.66    0.60
  -4 -10  -8   -0.08    0.22
   4  10   8   -0.02    0.25
   5  10   8    6.53    1.01
  -2  11   8    5.43    1.20
  -1  11   8    2.28    0.79
   0  11   8    2.01    0.60
   1  11   8   18.32    1.76
  -2 -11  -8    2.85    0.66
  -3 -11  -8    0.32    0.31
  -4 -11  -8    3.04    0.75
  -2 -12  -8    2.48    0.66
  -3 -12  -8    0.60    0.39
   0   9  -9    3.36    0.80
  -1   9  -9    0.24    0.31
   1  -9   9    0.00    0.17
   1  -9   9   -0.21    0.14
  -2   9  -9    6.71    1.18
  -4  -8   9    5.96    0.76
   1   8  -9    0.73    0.39
   0   8  -9    1.60    0.56
   0   8  -9    3.17    1.45
  -1   8  -9   10.09    2.84
  -1   8  -9   13.51    1.73
   1  -8   9   13.33    1.18
   1  -8   9   15.13    1.25
  -2   8  -9    4.12    0.90
   2  -8   9    3.59    0.65
   2  -8   9    6.71    0.77
  -3   8  -9    4.07    0.92
   3  -8   9    5.62    0.79
  -4   8  -9    7.58    1.15
  -5  -7   9    3.20    0.70
  -4  -7   9    0.56    0.27
  -4  -7   9    0.02    0.14
  -3  -7   9   23.80    1.81
  -3  -7   9   21.98    1.81
   1   7  -9    8.84    1.21
   0   7  -9   16.66    1.64
   0   7  -9   18.74    3.52
  -1   7  -9    1.02    0.44
  -1   7  -9    1.78    1.16
   1  -7   9    1.31    0.31
   1  -7   9    1.30    0.36
  -2   7  -9   17.98    3.76
  -2   7  -9   20.21    2.04
   2  -7   9   21.90    1.94
   2  -7   9   21.19    1.84
   2  -7   9   23.74    1.82
  -3   7  -9    3.61    0.84
  -4   7  -9   -0.02    0.41
  -5  -6   9   15.64    1.48
  -4  -6   9   22.58    1.97
  -4  -6   9   24.12    1.93
  -3  -6   9    6.16    0.63
  -3  -6   9    5.61    0.69
  -2  -6   9   25.14    1.92
   1   6  -9    3.43    0.68
   0   6  -9   16.24    3.42
   0   6  -9   22.48    1.91
   0  -6   9   21.38    1.63
  -1   6  -9    2.72    0.63
  -1   6  -9    2.61    1.39
   1  -6   9    2.75    0.49
   1  -6   9    3.31    0.45
  -2   6  -9   14.29    3.03
  -2   6  -9   11.29    1.40
   2  -6   9   10.93    1.07
   2  -6   9   11.00    1.16
   2  -6   9   10.63    1.02
  -3   6  -9    7.59    1.07
  -3   6  -9    3.02    1.59
   3  -6   9    4.82    0.72
  -4   6  -9    7.79    1.21
   6   5  -9    6.11    1.05
   5   5  -9   -0.19    0.25
  -5  -5   9    0.17    0.26
   4   5  -9    1.64    0.49
  -4  -5   9    2.49    0.45
  -4  -5   9    2.42    0.50
   3   5  -9    0.44    0.19
  -3  -5   9    0.26    0.19
  -3  -5   9    0.21    0.15
  -2  -5   9    0.01    0.13
   1   5  -9    0.40    0.29
  -1  -5   9    0.66    0.19
   0   5  -9  103.74    7.29
   0   5  -9   78.65   10.17
   0  -5   9  100.05    7.47
   0  -5   9  104.64    7.07
  -1   5  -9    7.65    1.95
  -1   5  -9    7.42    0.97
   1  -5   9    8.19    0.96
   1  -5   9    7.19    0.87
   1  -5   9    6.21    0.67
  -2   5  -9   36.71    3.21
  -2   5  -9   41.74    5.10
   2  -5   9   46.11    3.30
   2  -5   9   37.40    3.04
  -3   5  -9    3.46    1.48
  -3   5  -9    4.47    0.85
   3  -5   9    5.58    0.73
  -4   5  -9    0.18    0.75
  -4   5  -9    0.52    0.37
  -5   5  -9    9.79    1.52
   6   4  -9    2.80    0.72
   5   4  -9   12.30    1.56
  -5  -4   9   10.14    1.30
   4   4  -9   33.96    2.89
  -4  -4   9   32.01    2.65
  -4  -4   9   35.28    2.72
   3   4  -9   34.81    2.79
  -3  -4   9   31.89    2.56
  -3  -4   9   33.47    2.58
   2   4  -9    7.71    0.81
  -2  -4   9    6.82    0.69
  -2  -4   9    7.80    0.98
   1   4  -9  127.33    9.43
   1   4  -9  138.47    9.44
   1   4  -9  126.50    9.11
  -1  -4   9  132.66    8.98
  -1  -4   9  105.85    9.48
   0   4  -9   28.54    2.31
   0   4  -9   27.47    2.29
   0   4  -9   28.67    3.70
   0  -4   9   26.82    2.42
   0  -4   9   29.99    2.17
   0  -4   9   29.52    2.35
  -1   4  -9   82.78    8.22
  -1   4  -9   74.40    5.66
  -1   4  -9   79.84    5.97
   1  -4   9   73.77    5.52
   1  -4   9   76.12    5.88
   1  -4   9   76.17    5.80
  -2   4  -9    1.20    0.81
  -2   4  -9    1.77    0.40
  -2   4  -9    0.61    0.31
   2  -4   9    1.01    0.36
   2  -4   9    1.14    0.40
   2  -4   9    0.95    0.28
  -3   4  -9    2.45    0.58
  -3   4  -9    1.13    0.85
   3  -4   9    1.30    0.35
   3  -4   9    1.47    0.50
   3  -4   9    1.17    0.36
  -4   4  -9    1.56    0.53
  -4   4  -9    1.69    1.12
   4  -4   9    2.20    0.47
   4  -4   9    2.58    0.75
  -5   4  -9    0.58    0.44
   5  -4   9    0.20    0.24
   6   3  -9   26.71    2.63
   5   3  -9    9.49    1.36
  -5  -3   9    8.46    1.12
   4   3  -9    2.05    0.56
  -4  -3   9    1.48    0.54
  -4  -3   9    2.39    0.45
  -4  -3   9    2.77    0.56
   3   3  -9   16.62    1.71
  -3  -3   9   20.27    1.59
  -3  -3   9   18.84    1.80
   2   3  -9    2.15    0.49
  -2  -3   9    2.10    0.38
  -2  -3   9    2.00    0.46
   1   3  -9   17.68    1.47
   1   3  -9   15.75    1.47
  -1  -3   9   15.53    1.32
  -1  -3   9   16.66    1.51
  -1  -3   9   16.88    1.54
   0   3  -9    6.60    0.85
   0   3  -9    5.71    1.52
   0   3  -9    7.60    0.91
   0   3  -9    7.30    0.72
   0  -3   9    6.96    0.92
   0  -3   9    7.31    0.89
   0  -3   9    6.04    0.63
  -1   3  -9    0.52    0.57
  -1   3  -9    0.39    0.26
  -1   3  -9    0.82    0.28
  -1   3  -9    0.62    0.23
  -1   3  -9    0.76    0.27
   1  -3   9    0.72    0.29
   1  -3   9    0.79    0.29
   1  -3   9    0.48    0.19
   1  -3   9    0.31    0.22
  -2   3  -9    8.83    1.90
  -2   3  -9   11.46    1.33
  -2   3  -9    7.55    1.07
  -2   3  -9   10.48    1.00
   2  -3   9    8.55    1.16
   2  -3   9    8.56    0.86
   2  -3   9    8.34    1.09
   2  -3   9    8.72    0.95
  -3   3  -9   30.94    4.91
  -3   3  -9   48.66    3.57
   3  -3   9   44.36    3.44
   3  -3   9   46.06    3.72
   3  -3   9   45.55    3.39
   3  -3   9   44.74    3.59
  -4   3  -9   16.90    2.94
  -4   3  -9   13.20    1.61
   4  -3   9   14.36    1.80
   4  -3   9   15.04    1.41
  -5   3  -9    5.67    1.03
  -5   3  -9    5.40    1.76
   5  -3   9    9.22    1.37
  -6   3  -9   27.49    2.68
   6  -3   9   28.62    2.95
   6   2  -9    1.95    0.66
   5   2  -9    0.68    0.39
  -5  -2   9    0.75    0.49
  -5  -2   9    0.80    0.34
   4   2  -9    9.47    1.30
  -4  -2   9    7.83    1.28
  -4  -2   9   10.31    1.22
   3   2  -9    1.36    0.45
  -3  -2   9    2.32    0.56
  -3  -2   9    1.15    0.31
   2   2  -9   79.61    6.90
   2   2  -9   92.22    6.98
  -2  -2   9   97.17    6.55
  -2  -2   9   93.48    7.02
   1   2  -9  118.59    8.67
   1   2  -9  112.18    8.70
  -1  -2   9  112.51    8.74
  -1  -2   9  113.91    8.19
  -1  -2   9  115.40   11.29
  -1  -2   9  115.11    8.71
   0   2  -9   -0.05    0.17
   0   2  -9    0.05    0.12
   0   2  -9   -0.14    0.42
   0   2  -9    0.17    0.19
   0  -2   9    0.26    0.41
   0  -2   9    0.01    0.13
   0  -2   9    0.12    0.13
   0  -2   9   -0.02    0.17
   0  -2   9    0.13    0.19
  -1   2  -9   35.35    2.59
  -1   2  -9   31.24    2.83
  -1   2  -9   35.73    2.85
  -1   2  -9   33.99    3.88
  -1   2  -9   34.02    2.77
   1  -2   9   33.35    3.66
   1  -2   9   38.45    2.59
   1  -2   9   28.26    2.65
   1  -2   9   31.43    2.84
   1  -2   9   34.98    2.80
  -2   2  -9    1.05    0.63
  -2   2  -9    0.76    0.36
  -2   2  -9    1.00    0.34
  -2   2  -9    0.76    0.30
  -2   2  -9    1.92    0.48
   2  -2   9    0.68    0.23
   2  -2   9    0.97    0.35
   2  -2   9    0.91    0.33
   2  -2   9    0.70    0.35
  -3   2  -9   10.91    2.15
  -3   2  -9    7.79    1.19
   3  -2   9   12.90    1.34
   3  -2   9   12.73    1.18
   3  -2   9   14.22    1.18
   3  -2   9   10.26    1.18
   3  -2   9   14.14    1.40
  -4   2  -9   14.81    2.63
   4  -2   9   13.43    1.37
   4  -2   9   15.71    1.86
   4  -2   9   15.49    1.64
  -5   2  -9    0.00    0.71
   5  -2   9    0.30    0.37
   6  -2   9    4.39    1.07
   6   1  -9   27.97    2.85
  -6  -1   9   29.42    2.97
   5   1  -9   46.80    4.32
  -5  -1   9   54.89    4.48
   4   1  -9    0.09    0.28
  -4  -1   9    0.27    0.42
  -4  -1   9    0.11    0.21
   3   1  -9   44.26    3.75
  -3  -1   9   47.11    3.48
  -3  -1   9   43.32    3.78
   2   1  -9   20.40    1.50
   2   1  -9   18.98    1.73
   2   1  -9   17.25    1.74
  -2  -1   9   17.89    1.78
  -2  -1   9   18.85    1.56
   1   1  -9   10.44    1.29
   1   1  -9   11.07    0.88
   1   1  -9   10.72    1.09
  -1  -1   9   10.69    0.95
  -1  -1   9   10.69    1.29
  -1  -1   9   10.10    1.73
  -1  -1   9    9.76    0.87
  -1  -1   9   10.95    1.12
   0   1  -9    1.96    0.70
   0   1  -9    1.47    0.27
   0   1  -9    1.53    0.42
   0   1  -9    1.39    0.42
   0  -1   9    1.47    0.27
   0  -1   9    1.44    0.41
   0  -1   9    1.88    0.51
   0  -1   9    2.46    0.71
   0  -1   9    1.44    0.30
   0  -1   9    1.57    0.36
  -1   1  -9    0.04    0.17
  -1   1  -9   -0.01    0.12
  -1   1  -9   -0.07    0.09
  -1   1  -9   -0.01    0.10
  -1   1  -9    0.03    0.23
  -1   1  -9   -0.36    0.24
   1  -1   9    0.17    0.14
   1  -1   9   -0.18    0.27
   1  -1   9    0.23    0.23
   1  -1   9    0.09    0.15
   1  -1   9    0.05    0.19
  -2   1  -9   11.54    1.38
  -2   1  -9    9.37    1.01
  -2   1  -9    9.04    1.29
  -2   1  -9   11.67    1.91
   2  -1   9   12.48    1.12
   2  -1   9   11.57    1.04
   2  -1   9   12.08    1.25
   2  -1   9   10.61    1.37
  -3   1  -9    2.54    0.88
  -3   1  -9    1.52    0.52
   3  -1   9    2.18    0.53
   3  -1   9    2.25    0.53
   3  -1   9    2.84    0.50
   3  -1   9    2.04    0.46
   3  -1   9    2.60    0.61
  -4   1  -9    2.07    0.96
   4  -1   9    2.67    0.54
   4  -1   9    3.14    0.74
   4  -1   9    5.15    0.92
  -5   1  -9   41.57    5.18
   5  -1   9   47.46    3.98
   6  -1   9    0.39    0.43
   6   0  -9    4.59    1.06
  -6   0   9    4.01    1.15
   5   0  -9    0.89    0.46
  -5   0   9   -0.15    0.44
   4   0  -9    0.47    0.39
  -4   0   9    0.71    0.30
  -4   0   9    0.63    0.40
   3   0  -9   47.04    3.38
   3   0  -9   47.49    3.79
  -3   0   9   44.40    3.46
  -3   0   9   39.70    3.76
   2   0  -9   14.30    1.43
   2   0  -9   14.50    1.40
   2   0  -9   13.16    1.15
  -2   0   9   13.08    1.44
  -2   0   9   13.78    1.22
  -2   0   9   14.81    1.13
   1   0  -9    0.55    0.20
   1   0  -9    0.38    0.27
   1   0  -9    0.99    0.35
  -1   0   9    0.58    0.14
  -1   0   9    0.62    0.34
  -1   0   9    0.48    0.22
  -1   0   9    1.34    0.56
  -1   0   9    1.37    0.40
   0   0  -9    2.05    0.25
   0   0  -9    2.37    0.36
   0   0  -9    1.25    0.43
   0   0  -9    1.70    0.46
   0   0  -9    1.64    0.40
   0   0   9    1.30    0.46
   0   0   9    2.05    0.55
   0   0   9    1.39    0.32
   0   0   9    1.54    0.46
   0   0   9    1.22    0.30
  -1   0  -9    7.08    1.09
  -1   0  -9    8.79    0.78
  -1   0  -9    7.83    0.75
  -1   0  -9    8.03    1.16
  -1   0  -9    9.18    1.12
  -1   0  -9    8.75    1.39
   1   0   9    8.45    0.82
   1   0   9    9.74    1.13
   1   0   9    8.44    0.86
   1   0   9   10.25    1.23
  -2   0  -9  106.64    7.47
  -2   0  -9   97.17    6.83
  -2   0  -9   98.84    9.31
  -2   0  -9   83.12    7.12
  -2   0  -9  101.23    7.45
   2   0   9   92.70    6.87
   2   0   9   85.10    7.35
   2   0   9  100.38    7.37
  -3   0  -9    3.29    0.71
  -3   0  -9    3.25    0.95
  -3   0  -9    3.38    0.59
  -3   0  -9    3.28    0.49
   3   0   9    2.27    0.50
   3   0   9    2.70    0.51
   3   0   9    2.94    0.63
   3   0   9    3.33    0.73
   3   0   9    5.05    0.74
   4   0   9   29.15    2.57
   4   0   9   30.52    2.77
   4   0   9   31.00    2.79
   5   0   9    8.23    1.26
   6   0   9    0.72    0.54
  -7   1   9    0.18    0.55
   6  -1  -9   14.42    2.12
  -6   1   9   15.66    2.26
   5  -1  -9   15.11    2.08
  -5   1   9   15.01    2.10
   4  -1  -9   19.30    1.86
  -4   1   9   15.78    1.52
  -4   1   9   14.00    1.90
   3  -1  -9   93.21    7.44
   3  -1  -9   80.13    6.86
   3  -1  -9  109.17    6.91
  -3   1   9  100.19    6.97
  -3   1   9   91.39    7.48
   2  -1  -9   25.02    2.31
   2  -1  -9   31.30    2.67
   2  -1  -9   32.11    2.39
  -2   1   9   35.21    2.77
  -2   1   9   31.08    2.68
  -2   1   9   31.43    2.39
   1  -1  -9   35.79    2.49
   1  -1  -9   31.31    2.76
  -1   1   9   34.84    3.41
  -1   1   9   32.90    2.28
  -1   1   9   30.37    2.76
  -1   1   9   30.10    2.77
  -1   1   9   28.50    2.45
   0  -1  -9    0.75    0.33
   0  -1  -9    0.04    0.15
   0  -1  -9    0.35    0.22
   0  -1  -9    0.39    0.27
   0   1   9    0.23    0.24
   0   1   9    0.43    0.21
   0   1   9    0.71    0.37
   0   1   9    0.45    0.35
  -1  -1  -9    9.68    1.26
  -1  -1  -9   12.23    0.98
  -1  -1  -9   10.39    1.32
  -1  -1  -9   10.41    0.99
  -1  -1  -9    8.52    1.21
   1   1   9   10.71    1.02
   1   1   9    8.69    1.21
   1   1   9   10.00    0.96
   1   1   9   14.35    1.31
  -2  -1  -9   11.65    0.94
  -2  -1  -9   10.43    1.35
  -2  -1  -9    8.62    0.95
  -2  -1  -9    9.58    1.29
   2   1   9   10.16    0.95
   2   1   9   11.15    1.03
   2   1   9   10.76    1.35
   2   1   9    6.57    1.09
  -3  -1  -9   59.23    4.87
  -3  -1  -9   61.88    5.13
  -3  -1  -9   66.94    4.64
   3   1   9   56.74    5.02
   3   1   9   63.60    4.89
   3   1   9   64.52    5.05
   3   1   9   63.51    4.70
  -4  -1  -9   26.74    2.60
   4   1   9   25.67    2.50
   4   1   9   29.38    2.59
   5   1   9   23.45    2.37
   6   1   9    7.09    1.38
   6  -2  -9    0.49    0.42
  -6   2   9    0.00    0.51
   5  -2  -9    5.50    1.14
  -5   2   9    6.50    1.34
   4  -2  -9    5.16    1.08
  -4   2   9    3.05    0.90
   3  -2  -9    3.37    0.56
   3  -2  -9    3.73    0.65
   3  -2  -9    3.41    0.76
  -3   2   9    3.87    0.85
  -3   2   9    3.48    0.65
   2  -2  -9   21.32    1.97
   2  -2  -9   21.50    1.70
   2  -2  -9   18.89    1.70
  -2   2   9   18.64    1.69
  -2   2   9   21.74    2.04
  -2   2   9   22.80    2.02
   1  -2  -9   44.63    3.20
   1  -2  -9   43.70    3.52
  -1   2   9   46.80    3.20
  -1   2   9   38.21    3.49
  -1   2   9   34.42    3.47
   0  -2  -9   15.48    1.23
   0   2   9   12.84    1.44
   0   2   9    9.58    1.46
   0   2   9   16.37    1.31
   0   2   9   13.88    1.22
  -1  -2  -9    9.34    0.88
  -1  -2  -9    7.69    1.13
  -1  -2  -9    9.30    1.08
  -1  -2  -9    9.80    0.94
   1   2   9    9.19    1.25
   1   2   9   10.40    1.31
   1   2   9   10.37    0.93
   1   2   9    9.96    0.97
  -2  -2  -9    8.78    1.19
  -2  -2  -9    8.62    0.92
  -2  -2  -9    8.90    0.85
   2   2   9    8.88    1.16
   2   2   9    6.37    1.06
   2   2   9    9.63    0.90
   2   2   9    9.68    0.95
  -3  -2  -9   -0.01    0.27
  -3  -2  -9    0.16    0.14
  -3  -2  -9   -0.02    0.16
   3   2   9    0.02    0.26
   3   2   9   -0.01    0.13
   3   2   9    0.15    0.17
   3   2   9   -0.32    0.16
  -4  -2  -9    0.76    0.44
   4   2   9    0.19    0.37
   4   2   9    1.34    0.51
   5   2   9    0.43    0.40
   6  -3  -9    1.80    0.75
  -6   3   9    1.35    0.78
   5  -3  -9    4.09    0.92
  -5   3   9    4.49    1.15
   4  -3  -9    0.55    0.46
  -4   3   9    0.86    0.53
   3  -3  -9    1.91    0.40
   3  -3  -9    2.90    0.71
  -3   3   9    3.35    0.84
  -3   3   9    3.29    0.59
   2  -3  -9    0.58    0.20
   2  -3  -9    0.08    0.27
   2  -3  -9    0.36    0.21
  -2   3   9    1.00    0.44
  -2   3   9    0.98    0.45
  -2   3   9    0.47    0.17
  -2   3   9    0.41    0.20
   1  -3  -9    8.35    0.84
   1  -3  -9    7.95    1.11
  -1   3   9    9.16    0.88
  -1   3   9    9.93    1.26
  -1   3   9    7.17    1.15
  -1   3   9    6.61    0.85
   0  -3  -9    3.98    0.77
   0  -3  -9    5.10    0.63
   0   3   9    4.30    0.60
   0   3   9    4.56    0.83
   0   3   9    4.46    0.64
   0   3   9    5.24    0.86
  -1  -3  -9    5.04    0.71
  -1  -3  -9    4.16    0.59
  -1  -3  -9    3.86    0.79
   1   3   9    3.88    0.58
   1   3   9    2.53    0.62
   1   3   9    4.45    0.65
   1   3   9    3.23    0.70
  -2  -3  -9    1.99    0.55
  -2  -3  -9    1.89    0.41
  -2  -3  -9    2.06    0.44
   2   3   9    1.78    0.49
   2   3   9    2.62    0.59
   2   3   9    2.37    0.46
  -3  -3  -9    3.48    0.54
  -3  -3  -9    6.45    1.11
  -3  -3  -9    4.75    0.75
   3   3   9    2.51    0.63
   3   3   9    3.43    0.56
   3   3   9    4.81    0.83
   3   3   9    2.76    0.50
  -4  -3  -9    0.06    0.31
   4   3   9   -0.03    0.30
   4   3   9    0.50    0.35
   5   3   9    9.28    1.41
   6   3   9   11.55    1.75
   6  -4  -9   -0.43    0.39
  -6   4   9   -0.34    0.50
   5  -4  -9   23.98    2.72
  -5   4   9   30.79    2.95
   4  -4  -9   13.63    1.84
  -4   4   9    7.27    1.41
   3  -4  -9   16.88    2.10
  -3   4   9   24.60    2.34
  -3   4   9   22.90    1.78
  -3   4   9   24.08    2.28
   2  -4  -9   57.49    4.69
   2  -4  -9   52.16    4.26
  -2   4   9   58.77    4.76
  -2   4   9   58.02    4.10
  -2   4   9   59.64    4.75
  -2   4   9   55.13    4.26
   1  -4  -9   19.54    2.04
  -1   4   9   20.37    2.08
  -1   4   9   23.48    2.28
  -1   4   9   20.41    1.76
  -1   4   9   22.58    2.11
  -1   4   9   22.13    1.60
   0  -4  -9    2.44    0.68
   0  -4  -9    2.33    0.27
   0  -4  -9    3.05    0.51
   0   4   9    2.30    0.39
   0   4   9    1.47    0.52
   0   4   9    1.70    0.58
  -1  -4  -9    4.41    0.68
  -1  -4  -9    4.90    0.69
  -1  -4  -9    5.65    0.49
  -1  -4  -9    5.50    0.92
   1   4   9    4.54    0.88
   1   4   9    3.25    0.75
   1   4   9    5.17    0.64
  -2  -4  -9    0.15    0.15
  -2  -4  -9    0.49    0.25
  -2  -4  -9    0.26    0.26
   2   4   9    0.23    0.31
   2   4   9    0.36    0.14
   2   4   9    0.27    0.30
  -3  -4  -9    2.16    0.68
  -3  -4  -9    1.67    0.44
  -3  -4  -9    1.50    0.41
   3   4   9    1.34    0.47
   3   4   9    1.11    0.31
   3   4   9    2.65    0.63
  -4  -4  -9    5.32    1.01
  -4  -4  -9    6.13    1.10
   4   4   9    5.71    1.00
   4   4   9    7.10    1.10
   5   4   9    1.01    0.49
   6   4   9    2.39    0.74
   5  -5  -9    5.29    1.22
  -5   5   9    5.19    1.20
   4  -5  -9   15.87    2.02
  -4   5   9   11.98    1.26
  -4   5   9   17.43    2.10
  -4   5   9   12.74    1.94
   3  -5  -9    0.19    0.40
  -3   5   9   -0.16    0.35
  -3   5   9    0.29    0.18
  -3   5   9    0.11    0.37
   2  -5  -9   12.13    1.61
  -2   5   9    7.53    1.31
  -2   5   9   11.20    1.66
  -2   5   9   10.37    0.90
  -2   5   9   11.86    1.62
  -2   5   9   10.07    1.17
   1  -5  -9   37.61    3.35
   1  -5  -9   44.18    3.06
  -1   5   9   38.21    3.38
  -1   5   9   37.42    3.89
  -1   5   9   36.60    2.95
  -1   5   9   37.72    2.82
  -1   5   9   39.07    3.40
   0  -5  -9    1.32    0.35
   0  -5  -9    2.03    0.62
   0  -5  -9    1.53    0.25
   0   5   9    0.91    0.43
   0   5   9    0.98    0.26
   0   5   9    0.69    0.41
  -1  -5  -9    3.04    0.58
  -1  -5  -9    4.50    0.50
  -1  -5  -9    4.63    0.63
  -1  -5  -9    3.78    0.81
   1   5   9    2.57    0.66
   1   5   9    3.04    0.66
   1   5   9    3.37    0.50
  -2  -5  -9   11.51    1.12
  -2  -5  -9   10.91    1.20
  -2  -5  -9   13.22    1.53
  -2  -5  -9   13.38    1.66
   2   5   9   11.29    1.09
   2   5   9   11.83    1.47
   2   5   9   13.63    1.35
  -3  -5  -9   28.97    2.42
  -3  -5  -9   24.89    2.57
  -3  -5  -9   28.96    2.27
   3   5   9   33.57    2.60
   3   5   9   29.02    2.52
   3   5   9   21.98    2.22
  -4  -5  -9   -0.17    0.30
  -4  -5  -9    0.27    0.26
   4   5   9   -0.16    0.31
   4   5   9   -0.10    0.22
   5   5   9    2.93    0.74
   6   5   9    3.55    0.95
  -6   6   9    1.59    0.86
   5  -6  -9    1.50    0.73
  -5   6   9    1.33    0.76
  -5   6   9    1.27    0.71
   4  -6  -9    3.73    1.03
  -4   6   9    4.91    1.23
  -4   6   9    5.14    1.13
   3  -6  -9    0.12    0.38
  -3   6   9   -0.01    0.38
  -3   6   9    0.13    0.20
  -3   6   9    0.08    0.45
  -3   6   9   -0.08    0.43
   2  -6  -9   49.77    4.14
  -2   6   9   51.78    4.24
  -2   6   9   52.07    5.12
  -2   6   9   44.72    4.11
  -2   6   9   44.62    3.55
   1  -6  -9    2.66    0.68
   1  -6  -9    1.72    0.39
  -1   6   9    2.84    0.73
  -1   6   9    2.58    0.40
  -1   6   9    2.43    0.67
  -1   6   9    3.18    0.58
  -1   6   9    1.73    0.63
   0  -6  -9    0.31    0.18
   0  -6  -9    0.10    0.28
   0  -6  -9    0.15    0.16
   0   6   9    0.22    0.29
   0   6   9    0.12    0.36
  -1  -6  -9    2.12    0.49
  -1  -6  -9    1.74    0.62
  -1  -6  -9    2.21    0.44
  -1  -6  -9    2.29    0.48
   1   6   9    1.59    0.55
   1   6   9    1.16    0.44
  -2  -6  -9    9.62    1.37
  -2  -6  -9   12.06    1.14
  -2  -6  -9   10.69    1.03
  -2  -6  -9    9.84    1.51
   2   6   9    7.64    1.16
   2   6   9    9.93    1.33
  -3  -6  -9   70.60    5.67
  -3  -6  -9   70.56    5.43
   3   6   9   69.22    5.47
   3   6   9   64.36    5.50
  -4  -6  -9   18.32    1.85
  -4  -6  -9   17.65    2.24
   4   6   9   20.87    1.97
  -5  -6  -9    1.31    0.55
   5   6   9    1.59    0.58
   6   6   9    3.77    0.96
   5  -7  -9   20.24    2.67
  -5   7   9   17.60    2.52
   4  -7  -9    1.51    0.75
  -4   7   9    0.40    0.54
  -4   7   9    0.29    0.55
  -4   7   9    0.96    0.81
   3  -7  -9   16.19    2.28
  -3   7   9   21.70    2.51
  -3   7   9   22.26    2.88
  -3   7   9   22.11    2.32
  -3   7   9   20.29    1.74
   2  -7  -9   13.99    1.90
  -2   7   9   12.33    1.14
  -2   7   9   13.83    2.18
  -2   7   9   11.79    1.76
  -2   7   9   10.58    1.64
   1  -7  -9   10.25    1.51
  -1   7   9    8.29    0.83
  -1   7   9    7.96    1.27
  -1   7   9    7.10    1.31
  -1   7   9    9.36    1.55
   0  -7  -9    9.76    1.14
   0  -7  -9    5.15    1.07
   0   7   9    6.67    1.08
   0   7   9    6.73    1.20
  -1  -7  -9   -0.18    0.13
  -1  -7  -9    0.22    0.35
  -1  -7  -9    0.06    0.19
   1   7   9   -0.15    0.18
   1   7   9   -0.01    0.27
  -2  -7  -9   19.43    1.71
  -2  -7  -9   21.86    2.05
  -2  -7  -9   19.42    1.81
   2   7   9   20.08    1.92
   2   7   9   18.08    1.80
  -3  -7  -9    0.03    0.26
  -3  -7  -9    0.22    0.30
   3   7   9    0.50    0.31
   3   7   9    0.71    0.32
  -4  -7  -9    0.19    0.30
  -4  -7  -9    0.86    0.52
   4   7   9    0.08    0.30
   5   7   9    2.53    0.70
  -5   8   9    0.77    0.62
   4  -8  -9    0.60    0.53
  -4   8   9    1.50    0.83
  -4   8   9    1.30    0.70
   3  -8  -9    0.38    0.52
  -3   8   9    0.68    0.54
  -3   8   9    0.57    0.46
   2  -8  -9    4.51    1.00
  -2   8   9    2.38    0.49
  -2   8   9    1.63    0.62
  -2   8   9    1.51    0.69
   1  -8  -9    3.52    0.84
  -1   8   9    4.40    0.96
  -1   8   9    3.11    0.54
  -1   8   9    4.25    0.86
  -1   8   9    3.20    1.09
   0  -8  -9    9.68    1.48
   0   8   9    6.47    1.21
   0   8   9    7.03    1.07
  -1  -8  -9   14.82    1.43
  -1  -8  -9   13.25    1.46
  -1  -8  -9   16.20    2.05
   1   8   9   15.99    1.66
   1   8   9   17.63    1.54
  -2  -8  -9    0.18    0.25
  -2  -8  -9    0.58    0.39
   2   8   9    0.10    0.30
   2   8   9    0.45    0.27
  -3  -8  -9    0.80    0.35
   3   8   9    0.51    0.34
  -4  -8  -9    1.97    0.60
   4   8   9    1.49    0.54
   5   8   9    0.54    0.42
  -4   9   9    4.09    1.11
  -3   9   9    1.33    0.74
  -3   9   9    3.59    0.89
  -2   9   9    0.13    0.38
  -2   9   9    0.29    0.45
  -1   9   9    0.99    0.46
  -1   9   9    1.95    0.45
  -1   9   9    2.34    0.78
   0   9   9    1.15    0.54
   0   9   9    0.33    0.27
  -1  -9  -9    2.39    0.59
   1   9   9    2.69    0.71
   1   9   9    2.74    0.51
  -2  -9  -9    1.85    0.55
   2   9   9    1.73    0.55
  -3  -9  -9    2.68    0.64
   3   9   9    1.70    0.52
  -4  -9  -9    0.22    0.30
   4   9   9    0.18    0.30
  -3  10   9    0.30    0.40
  -2  10   9    1.05    0.54
  -2  10   9    1.73    0.61
  -1  10   9    0.92    0.36
  -1  10   9   -0.26    0.37
   0  10   9    0.19    0.30
   0  10   9   -0.02    0.14
  -1 -10  -9    5.21    0.86
   1  10   9    4.64    0.88
  -2 -10  -9    2.93    0.66
   2  10   9    3.28    0.69
  -3 -10  -9    1.69    0.58
   3  10   9    2.90    0.66
  -4 -10  -9    1.12    0.43
   4  10   9    1.63    0.54
  -2  11   9   11.16    1.05
  -1  11   9    0.33    0.48
   0  11   9   28.43    2.68
   1  11   9    0.53    0.33
  -2 -11  -9    0.78    0.39
   2  11   9    1.53    0.44
  -3 -11  -9   -0.20    0.22
  -2 -12  -9    5.36    0.98
  -3 -12  -9    0.82    0.43
   0   9 -10    0.33    0.41
  -1   9 -10    0.84    0.43
   1  -9  10    1.28    0.38
   1  -9  10    1.38    0.43
  -3  -8  10   13.27    1.19
   0   8 -10   16.87    1.82
   0   8 -10    8.78    2.69
  -1   8 -10    0.04    0.37
   1  -8  10    0.01    0.16
   1  -8  10    0.11    0.22
  -2   8 -10   14.99    1.81
   2  -8  10   11.80    1.16
  -3   8 -10   14.48    2.07
   3  -8  10   12.67    1.27
  -4  -7  10   15.25    1.41
  -3  -7  10    0.48    0.20
   1   7 -10    4.64    0.82
   0   7 -10    3.69    0.73
   0   7 -10    3.09    1.54
   0  -7  10    4.29    0.53
  -1   7 -10   -0.34    0.70
  -1   7 -10    0.68    0.39
   1  -7  10    0.20    0.23
   1  -7  10    0.22    0.16
  -2   7 -10    0.60    0.93
  -2   7 -10   -0.38    0.23
   2  -7  10    0.00    0.16
   2  -7  10    0.22    0.23
   2  -7  10    0.66    0.31
  -3   7 -10   11.85    1.58
   3  -7  10   11.77    1.19
  -5  -6  10    9.87    1.21
  -4  -6  10    0.03    0.22
  -4  -6  10    0.37    0.22
  -3  -6  10   -0.20    0.15
  -2  -6  10    0.08    0.14
   1   6 -10    7.95    1.10
  -1  -6  10    7.68    0.72
   0   6 -10    1.86    1.15
   0   6 -10    3.14    0.63
   0  -6  10    3.03    0.43
  -1   6 -10    0.15    0.58
  -1   6 -10   -0.22    0.20
   1  -6  10   -0.03    0.13
   1  -6  10    0.12    0.20
  -2   6 -10   10.70    2.67
  -2   6 -10    9.55    1.26
   2  -6  10    8.06    1.04
   2  -6  10   11.78    1.34
   2  -6  10    8.99    0.92
  -3   6 -10   10.79    1.44
  -3   6 -10    9.61    2.55
   3  -6  10   10.94    1.09
  -4   6 -10    2.50    0.67
   6   5 -10    0.18    0.37
   5   5 -10    1.61    0.50
  -5  -5  10    1.25    0.42
   4   5 -10   15.05    1.45
  -4  -5  10   13.26    1.33
  -4  -5  10   14.90    1.33
   3   5 -10    1.98    0.44
  -3  -5  10    2.78    0.44
  -2  -5  10    7.96    0.77
   1   5 -10   36.47    2.94
  -1  -5  10   36.96    2.75
   0   5 -10   41.20    3.49
   0   5 -10   33.61    5.19
   0  -5  10   49.89    3.36
   0  -5  10   47.83    3.49
  -1   5 -10    0.14    0.25
  -1   5 -10    0.02    0.64
   1  -5  10    0.32    0.24
   1  -5  10    0.15    0.14
  -2   5 -10    2.63    1.19
  -2   5 -10    3.03    0.69
   2  -5  10    2.84    0.58
   2  -5  10    2.34    0.45
  -3   5 -10    1.16    0.44
  -3   5 -10    1.28    1.10
   3  -5  10    0.98    0.34
  -4   5 -10    0.17    0.92
  -4   5 -10    0.58    0.40
  -5   5 -10    1.24    0.60
   6   4 -10    4.66    0.97
   5   4 -10   27.00    2.46
  -5  -4  10   25.18    2.25
   4   4 -10    0.30    0.29
  -4  -4  10    0.04    0.24
   3   4 -10   -0.15    0.21
  -3  -4  10    0.22    0.20
   2   4 -10    9.08    0.96
  -2  -4  10   11.57    1.13
  -2  -4  10    7.89    0.83
   1   4 -10    3.91    0.56
   1   4 -10    3.48    0.61
  -1  -4  10    2.89    0.45
  -1  -4  10    3.50    0.62
   0   4 -10  114.24    8.53
   0   4 -10  102.74    8.46
   0   4 -10  137.86   11.80
   0   4 -10  110.93    8.15
   0  -4  10  111.68    8.03
   0  -4  10  110.62    8.36
   0  -4  10  114.08    8.51
  -1   4 -10    7.85    1.98
  -1   4 -10    8.14    0.98
   1  -4  10    7.53    0.94
   1  -4  10    7.83    1.01
   1  -4  10    6.70    0.80
  -2   4 -10   38.60    3.00
  -2   4 -10   31.73    2.93
  -2   4 -10   38.52    4.69
   2  -4  10   37.56    3.09
   2  -4  10   39.10    3.03
   2  -4  10   35.74    2.83
  -3   4 -10   10.55    2.40
  -3   4 -10    9.52    1.20
   3  -4  10    8.77    1.27
   3  -4  10    7.02    0.96
  -4   4 -10    2.05    1.11
  -4   4 -10    1.13    0.53
   4  -4  10    0.53    0.36
  -5   4 -10    8.88    1.34
   6   3 -10    1.53    0.53
   5   3 -10    1.02    0.48
  -5  -3  10    0.37    0.28
   4   3 -10   -0.05    0.25
  -4  -3  10    0.16    0.22
  -3  -3  10    0.81    0.41
  -3  -3  10    1.13    0.30
   2   3 -10    0.83    0.33
  -2  -3  10    1.18    0.28
  -2  -3  10    0.44    0.32
   1   3 -10   28.28    2.50
   1   3 -10   31.58    2.50
  -1  -3  10   33.95    2.61
  -1  -3  10   32.80    2.59
  -1  -3  10   25.99    2.29
   0   3 -10    0.94    0.34
   0   3 -10   -0.04    0.43
   0   3 -10    0.59    0.29
   0   3 -10    0.64    0.25
   0  -3  10    0.53    0.21
   0  -3  10    0.59    0.28
   0  -3  10    0.48    0.30
   0  -3  10    0.51    0.23
  -1   3 -10    2.66    0.45
  -1   3 -10    2.44    0.99
  -1   3 -10    1.93    0.44
  -1   3 -10    2.53    0.60
  -1   3 -10    2.12    0.52
   1  -3  10    2.82    0.52
   1  -3  10    2.67    0.53
   1  -3  10    2.66    0.60
   1  -3  10    2.30    0.42
  -2   3 -10   12.98    1.35
  -2   3 -10   14.43    1.31
  -2   3 -10   12.98    2.48
   2  -3  10   13.53    1.44
   2  -3  10   12.91    1.30
   2  -3  10   13.77    1.21
   2  -3  10   13.07    1.36
  -3   3 -10   16.52    1.72
  -3   3 -10   21.27    3.41
   3  -3  10   18.36    1.68
   3  -3  10   19.49    1.86
   3  -3  10   19.22    1.65
  -4   3 -10    8.56    1.21
  -4   3 -10    4.91    1.66
   4  -3  10    7.87    1.28
  -5   3 -10    0.15    0.75
  -5   3 -10    0.89    0.52
   5  -3  10   -0.03    0.33
  -6   3 -10   -0.25    0.34
   6  -3  10    0.58    0.51
   6   2 -10    0.44    0.46
   5   2 -10    0.55    0.39
   4   2 -10    0.44    0.31
  -4  -2  10    0.56    0.28
   3   2 -10   46.97    3.87
  -3  -2  10   48.00    3.94
  -3  -2  10   45.33    3.55
   2   2 -10   39.46    2.90
   2   2 -10   28.92    2.86
  -2  -2  10   38.63    2.99
  -2  -2  10   32.09    2.63
   1   2 -10    0.06    0.22
   1   2 -10    0.06    0.17
  -1  -2  10   -0.04    0.11
  -1  -2  10    0.22    0.24
  -1  -2  10    0.13    0.22
   0   2 -10    5.63    0.81
   0   2 -10    3.15    0.64
   0   2 -10    5.17    0.61
   0   2 -10    5.11    1.31
   0  -2  10    5.53    0.82
   0  -2  10    5.35    0.63
   0  -2  10    3.59    0.69
   0  -2  10    4.04    1.07
   0  -2  10    3.98    0.59
  -1   2 -10    3.44    1.10
  -1   2 -10    3.40    0.52
  -1   2 -10    3.84    0.73
  -1   2 -10    3.17    0.67
  -1   2 -10    3.63    0.62
   1  -2  10    4.27    0.75
   1  -2  10    3.79    0.52
   1  -2  10    3.40    0.60
   1  -2  10    4.86    0.74
  -2   2 -10    4.34    0.78
  -2   2 -10    3.41    0.70
  -2   2 -10    3.45    1.11
  -2   2 -10    4.14    0.69
   2  -2  10    6.13    0.76
   2  -2  10    3.58    0.63
   2  -2  10    5.90    0.87
   2  -2  10    3.91    0.69
  -3   2 -10    3.62    1.22
  -3   2 -10    4.65    0.77
   3  -2  10    4.90    0.84
   3  -2  10    5.63    0.95
   3  -2  10    3.99    0.69
   3  -2  10    4.62    0.66
  -4   2 -10    4.14    1.36
   4  -2  10    6.86    1.20
   4  -2  10    6.56    1.21
  -5   2 -10    4.63    1.57
   5  -2  10    6.96    1.27
   6  -2  10    0.09    0.39
   6   1 -10    1.80    0.64
   5   1 -10   17.87    2.18
  -5  -1  10   15.37    2.18
   4   1 -10   -0.09    0.28
  -4  -1  10    0.52    0.39
  -4  -1  10    0.32    0.27
   3   1 -10    8.98    1.20
  -3  -1  10   10.21    1.34
  -3  -1  10    7.43    0.96
   2   1 -10    6.26    0.99
   2   1 -10    5.14    0.85
  -2  -1  10    7.84    0.76
  -2  -1  10    9.48    1.23
   1   1 -10    0.16    0.22
   1   1 -10    0.73    0.27
   1   1 -10    0.11    0.11
  -1  -1  10   -0.23    0.22
  -1  -1  10    0.00    0.12
  -1  -1  10    0.32    0.30
  -1  -1  10    0.60    0.15
  -1  -1  10    0.59    0.49
   0   1 -10   23.26    2.05
   0   1 -10   21.66    2.05
   0   1 -10   22.66    1.75
   0   1 -10   28.26    2.89
   0  -1  10   24.40    1.84
   0  -1  10   19.57    2.60
   0  -1  10   24.30    2.13
   0  -1  10   21.42    2.08
   0  -1  10   22.08    1.89
  -1   1 -10   46.42    3.77
  -1   1 -10   46.35    4.90
  -1   1 -10   46.20    3.39
  -1   1 -10   48.54    3.82
   1  -1  10   45.19    3.43
   1  -1  10   41.82    3.77
   1  -1  10   44.10    4.68
   1  -1  10   49.63    3.76
   1  -1  10   44.08    3.60
  -2   1 -10   16.04    2.17
  -2   1 -10   15.00    1.59
  -2   1 -10   15.37    1.38
  -2   1 -10   16.37    1.62
   2  -1  10   15.73    1.37
   2  -1  10   15.05    1.59
   2  -1  10   15.73    1.46
   2  -1  10   16.65    1.58
  -3   1 -10    0.87    0.63
  -3   1 -10    0.23    0.27
   3  -1  10    0.47    0.23
   3  -1  10    0.16    0.31
   3  -1  10    0.51    0.24
   3  -1  10    0.63    0.36
  -4   1 -10   38.99    4.63
   4  -1  10   39.33    3.51
   4  -1  10   41.13    3.55
  -5   1 -10   25.78    3.56
   5  -1  10   28.13    2.70
   6  -1  10    1.86    0.78
   6   0 -10    4.63    1.07
  -6   0  10    2.56    0.87
   5   0 -10   -0.23    0.24
  -5   0  10   -0.02    0.35
   4   0 -10    4.94    0.98
  -4   0  10    3.64    0.66
  -4   0  10    4.46    0.94
   3   0 -10    7.52    1.22
   3   0 -10   11.90    0.95
  -3   0  10   11.67    1.49
  -3   0  10    7.32    0.99
   2   0 -10    2.33    0.59
   2   0 -10    1.82    0.34
  -2   0  10    3.31    0.68
  -2   0  10    2.39    0.58
  -2   0  10    2.44    0.33
  -2   0  10    2.15    0.41
   1   0 -10   22.48    2.08
   1   0 -10   23.75    1.85
   1   0 -10   22.44    2.13
  -1   0  10   23.67    1.73
  -1   0  10   22.18    1.88
  -1   0  10   22.59    2.69
  -1   0  10   25.45    2.18
  -1   0  10   25.98    2.23
   0   0 -10  155.32   11.85
   0   0 -10  164.84   11.11
   0   0 -10  150.08   10.99
   0   0 -10  157.87   11.89
   0   0 -10  159.10   11.80
   0   0  10  154.54   14.82
   0   0  10  170.40   11.95
   0   0  10  155.31   11.62
   0   0  10  153.27   11.91
   0   0  10  148.51   11.16
  -1   0 -10   21.91    1.66
  -1   0 -10   20.52    1.99
  -1   0 -10   23.48    1.70
  -1   0 -10   15.32    2.37
  -1   0 -10   19.42    1.93
   1   0  10   22.91    1.76
   1   0  10   22.92    1.85
   1   0  10   20.55    1.96
   1   0  10   23.76    2.07
  -2   0 -10   10.69    1.33
  -2   0 -10    7.37    0.77
  -2   0 -10   11.08    0.91
  -2   0 -10    7.11    1.40
  -2   0 -10    5.90    1.07
   2   0  10    8.91    1.01
   2   0  10    7.54    0.97
   2   0  10    7.00    1.10
   2   0  10    7.78    1.11
  -3   0 -10    4.05    1.07
  -3   0 -10    3.90    0.89
  -3   0 -10    5.29    0.74
  -3   0 -10    6.64    0.88
   3   0  10    4.53    0.85
   3   0  10    3.94    0.63
   3   0  10    6.36    1.01
   3   0  10    4.28    0.80
  -4   0 -10    8.81    1.73
   4   0  10   10.31    1.45
   4   0  10    8.38    1.30
   5   0  10    6.12    1.20
   6   0  10    0.54    0.45
   6  -1 -10   -0.22    0.40
  -6   1  10    0.27    0.56
   5  -1 -10   14.40    1.88
  -5   1  10   11.79    1.79
   4  -1 -10    7.18    1.29
  -4   1  10   10.35    1.59
   3  -1 -10   11.56    1.07
   3  -1 -10   13.04    1.65
  -3   1  10   12.34    1.60
  -3   1  10   10.60    1.14
   2  -1 -10   23.29    1.76
   2  -1 -10   23.05    1.71
   2  -1 -10   19.34    1.96
  -2   1  10   21.80    2.05
  -2   1  10   19.73    1.98
  -2   1  10   17.18    1.69
   1  -1 -10    6.71    1.17
   1  -1 -10   10.72    0.91
  -1   1  10    9.73    1.46
  -1   1  10    9.65    0.90
  -1   1  10    7.19    1.14
  -1   1  10    9.81    1.36
   0  -1 -10    0.05    0.13
   0  -1 -10    0.04    0.27
   0  -1 -10    0.17    0.21
   0   1  10    0.06    0.28
   0   1  10   -0.06    0.24
   0   1  10   -0.04    0.07
   0   1  10   -0.11    0.09
   0   1  10    0.18    0.22
  -1  -1 -10   39.36    3.21
  -1  -1 -10   42.76    3.10
  -1  -1 -10   43.66    3.00
  -1  -1 -10   36.18    4.11
  -1  -1 -10   41.57    3.47
  -1  -1 -10   36.55    3.40
   1   1  10   42.81    3.14
   1   1  10   38.77    3.25
   1   1  10   44.59    3.48
   1   1  10   43.96    3.52
  -2  -1 -10    0.77    0.25
  -2  -1 -10    1.07    0.43
  -2  -1 -10    0.90    0.26
  -2  -1 -10    0.67    0.42
   2   1  10    0.84    0.39
   2   1  10    0.47    0.24
   2   1  10    0.67    0.34
   2   1  10    0.93    0.34
  -3  -1 -10   28.18    2.99
  -3  -1 -10   24.94    2.20
  -3  -1 -10   26.49    2.07
  -3  -1 -10   24.26    2.43
   3   1  10   26.49    2.12
   3   1  10   27.27    2.32
   3   1  10   24.36    2.35
   3   1  10   22.70    2.31
   3   1  10   24.09    2.11
  -4  -1 -10   11.12    1.69
   4   1  10   15.89    1.64
   4   1  10   15.52    1.84
   5   1  10    1.57    0.62
   6   1  10    0.28    0.47
   6  -2 -10   -0.04    0.49
  -6   2  10    0.00    0.47
   5  -2 -10    0.15    0.44
  -5   2  10   -0.03    0.43
   4  -2 -10    0.70    0.48
  -4   2  10    1.04    0.56
   3  -2 -10   23.92    2.29
   3  -2 -10   23.34    1.99
  -3   2  10   23.50    1.99
  -3   2  10   21.40    2.30
   2  -2 -10   16.25    1.75
   2  -2 -10   16.80    1.48
  -2   2  10   19.49    1.84
  -2   2  10   18.59    1.86
   1  -2 -10    0.57    0.37
   1  -2 -10    0.15    0.13
  -1   2  10    0.07    0.27
  -1   2  10   -0.12    0.12
  -1   2  10    0.00    0.24
  -1   2  10    0.11    0.15
   0  -2 -10   84.00    6.30
   0  -2 -10   74.82    5.74
   0   2  10   81.98    6.32
   0   2  10   79.24    5.77
   0   2  10   80.86    6.02
   0   2  10   73.13    6.24
  -1  -2 -10   10.42    1.40
  -1  -2 -10    7.81    0.86
  -1  -2 -10    7.66    1.01
  -1  -2 -10   10.03    0.86
   1   2  10    8.19    1.01
   1   2  10    8.64    0.91
   1   2  10    9.99    1.30
   1   2  10    8.80    1.20
  -2  -2 -10   40.67    3.55
  -2  -2 -10   43.30    3.33
  -2  -2 -10   39.49    4.15
  -2  -2 -10   43.94    3.17
   2   2  10   34.96    3.45
   2   2  10   42.59    3.20
   2   2  10   42.34    3.33
   2   2  10   42.70    3.51
  -3  -2 -10   16.07    1.35
  -3  -2 -10   16.91    1.73
  -3  -2 -10   16.29    1.47
   3   2  10   15.27    1.45
   3   2  10   14.48    1.37
   3   2  10   14.17    1.57
   3   2  10   11.61    1.63
   3   2  10   14.03    1.36
  -4  -2 -10    0.82    0.50
   4   2  10    0.75    0.44
   4   2  10    1.27    0.52
   5   2  10    0.46    0.42
   6   2  10    1.34    0.65
   6  -3 -10    1.62    0.76
  -6   3  10    0.01    0.48
   5  -3 -10    2.65    0.91
  -5   3  10    1.36    0.73
   4  -3 -10   11.40    1.71
  -4   3  10    8.67    1.55
   3  -3 -10    0.13    0.34
  -3   3  10    0.73    0.45
  -3   3  10    0.41    0.42
   2  -3 -10   39.20    2.89
   2  -3 -10   37.25    3.24
   2  -3 -10   34.25    2.88
  -2   3  10   28.28    2.82
  -2   3  10   43.48    3.38
  -2   3  10   38.64    2.68
  -2   3  10   40.80    3.32
   1  -3 -10    1.36    0.51
   1  -3 -10    1.71    0.35
  -1   3  10    1.87    0.60
  -1   3  10    0.79    0.24
  -1   3  10    1.87    0.57
  -1   3  10    2.09    0.43
   0  -3 -10    6.61    0.77
   0   3  10    5.41    0.68
   0   3  10    7.00    0.84
   0   3  10    5.07    0.97
   0   3  10    6.05    0.99
  -1  -3 -10    3.36    0.53
  -1  -3 -10    3.69    0.83
  -1  -3 -10    3.87    0.66
   1   3  10    4.61    0.85
   1   3  10    3.68    0.60
   1   3  10    3.60    0.59
   1   3  10    3.73    0.77
  -2  -3 -10    1.08    0.32
  -2  -3 -10    0.94    0.42
  -2  -3 -10    0.80    0.24
   2   3  10    0.95    0.42
   2   3  10    1.03    0.44
   2   3  10    0.65    0.26
  -3  -3 -10    3.61    0.62
  -3  -3 -10    2.49    0.70
  -3  -3 -10    3.74    0.66
   3   3  10    1.69    0.59
   3   3  10    3.21    0.60
   3   3  10    3.70    0.59
   3   3  10    2.80    0.69
  -4  -3 -10   15.94    1.96
   4   3  10   14.92    1.86
   4   3  10   14.67    1.83
   5   3  10    7.33    1.25
   6   3  10    2.83    0.86
   5  -4 -10    3.71    0.99
  -5   4  10    2.64    0.94
   4  -4 -10    1.64    0.72
  -4   4  10    1.56    0.67
  -4   4  10    1.81    0.69
   3  -4 -10    1.24    0.59
  -3   4  10    1.19    0.58
  -3   4  10    0.96    0.26
  -3   4  10    0.55    0.47
   2  -4 -10    4.81    0.94
   2  -4 -10    4.14    0.69
  -2   4  10    5.35    1.01
  -2   4  10    4.72    0.46
  -2   4  10    5.02    0.97
  -2   4  10    4.75    0.69
   1  -4 -10   28.60    2.18
   1  -4 -10   25.94    2.45
  -1   4  10   25.49    2.62
  -1   4  10   25.36    2.49
  -1   4  10   25.12    2.46
   0  -4 -10   53.93    4.02
   0  -4 -10   62.31    4.55
   0   4  10   50.30    3.96
   0   4  10   53.97    4.45
   0   4  10   47.80    4.43
  -1  -4 -10    0.03    0.25
  -1  -4 -10    0.01    0.16
  -1  -4 -10   -0.12    0.06
  -1  -4 -10    0.13    0.10
   1   4  10    0.28    0.18
   1   4  10    0.55    0.39
   1   4  10    0.50    0.34
  -2  -4 -10   16.10    1.60
  -2  -4 -10   14.95    1.35
   2   4  10   15.65    1.52
   2   4  10   10.81    1.19
   2   4  10   13.14    1.45
  -3  -4 -10   18.46    1.82
  -3  -4 -10   14.30    1.48
   3   4  10   15.33    1.61
   3   4  10   14.29    1.40
   3   4  10   15.22    1.61
  -4  -4 -10    1.03    0.53
   4   4  10    1.39    0.54
   4   4  10    0.96    0.47
  -5  -4 -10   13.67    1.96
   5   4  10   15.05    1.94
   6   4  10   -0.44    0.40
  -6   5  10    2.79    1.03
   5  -5 -10    0.44    0.59
  -5   5  10    1.02    0.72
  -5   5  10    0.86    0.68
   4  -5 -10   19.14    2.74
  -4   5  10   28.42    2.75
  -4   5  10   31.06    2.87
   3  -5 -10   16.78    2.33
  -3   5  10   19.99    2.36
  -3   5  10   19.96    1.58
  -3   5  10   17.61    2.35
   2  -5 -10   15.35    1.95
  -2   5  10   13.25    1.81
  -2   5  10   12.77    1.79
  -2   5  10   13.17    1.12
  -2   5  10   15.45    1.81
   1  -5 -10   38.36    3.23
   1  -5 -10   33.81    2.81
  -1   5  10   33.01    3.19
  -1   5  10   40.79    2.83
  -1   5  10   36.27    3.58
  -1   5  10   33.06    2.58
   0  -5 -10    0.10    0.10
   0  -5 -10    0.23    0.32
   0  -5 -10    0.18    0.21
   0   5  10    0.20    0.33
   0   5  10    0.17    0.18
   0   5  10   -0.06    0.26
  -1  -5 -10   20.57    1.52
  -1  -5 -10   19.13    1.99
  -1  -5 -10   20.00    1.68
  -1  -5 -10   19.78    1.75
   1   5  10   17.68    1.60
   1   5  10   18.65    1.95
   1   5  10   20.05    1.96
  -2  -5 -10   16.17    1.88
  -2  -5 -10   13.10    1.20
  -2  -5 -10   11.00    1.24
  -2  -5 -10   12.30    1.48
   2   5  10   13.36    1.41
   2   5  10   13.75    1.44
   2   5  10   12.43    1.17
  -3  -5 -10    5.60    1.07
  -3  -5 -10    4.71    0.82
   3   5  10    5.62    0.95
   3   5  10    7.33    1.09
  -4  -5 -10    1.43    0.64
   4   5  10    1.54    0.54
   4   5  10    1.01    0.47
  -5  -5 -10    1.27    0.56
   5   5  10    0.54    0.46
   6   5  10    8.24    1.44
   5  -6 -10    2.71    0.90
  -5   6  10    2.58    0.93
  -5   6  10    2.86    1.09
   4  -6 -10    0.44    0.46
  -4   6  10   -0.29    0.49
  -4   6  10    0.24    0.53
  -4   6  10    0.28    0.52
   3  -6 -10    8.19    1.50
  -3   6  10    7.98    1.47
  -3   6  10    8.49    1.47
  -3   6  10   10.08    1.81
   2  -6 -10    0.45    0.38
  -2   6  10    0.23    0.37
  -2   6  10    0.31    0.40
  -2   6  10    0.09    0.13
  -2   6  10   -0.25    0.36
   1  -6 -10    4.12    0.88
  -1   6  10    4.39    0.91
  -1   6  10    5.27    0.95
  -1   6  10    3.54    0.92
  -1   6  10    4.27    0.52
   0  -6 -10    1.43    0.40
   0  -6 -10    1.51    0.63
   0  -6 -10    0.73    0.21
   0   6  10    1.17    0.52
   0   6  10    1.24    0.31
   0   6  10    0.55    0.36
  -1  -6 -10   13.75    1.80
  -1  -6 -10   12.55    1.20
  -1  -6 -10   12.24    1.24
   1   6  10   11.84    1.63
   1   6  10   11.69    1.52
  -2  -6 -10    2.39    0.57
  -2  -6 -10    1.77    0.57
  -2  -6 -10    2.08    0.51
   2   6  10    1.89    0.52
   2   6  10    1.20    0.53
  -3  -6 -10  177.09   13.05
  -3  -6 -10  164.73   12.71
   3   6  10  182.43   12.93
   3   6  10  153.54   12.82
  -4  -6 -10    6.13    1.20
   4   6  10    5.94    1.03
   4   6  10    5.37    0.97
  -5  -6 -10   23.78    2.45
   5   6  10   22.49    2.34
   6   6  10    6.02    1.34
   5  -7 -10    0.95    0.65
  -5   7  10    1.05    0.74
   4  -7 -10    2.94    0.88
  -4   7  10    8.73    1.61
  -4   7  10    3.51    1.05
   3  -7 -10   -0.06    0.33
  -3   7  10   -0.02    0.41
  -3   7  10   -0.18    0.41
   2  -7 -10   52.06    4.29
  -2   7  10   43.72    4.19
  -2   7  10   48.16    5.26
  -2   7  10   46.68    4.26
  -2   7  10   48.49    3.66
   1  -7 -10   17.11    2.20
  -1   7  10   19.89    1.53
  -1   7  10   16.82    2.23
  -1   7  10   18.01    1.96
  -1   7  10   19.37    2.41
   0  -7 -10    0.70    0.49
   0   7  10    1.80    0.57
   0   7  10    1.49    0.62
  -1  -7 -10   36.28    3.13
  -1  -7 -10   31.85    2.81
  -1  -7 -10   31.69    2.70
   1   7  10   35.62    2.98
   1   7  10   34.13    3.06
  -2  -7 -10   14.52    2.08
  -2  -7 -10   17.95    1.73
   2   7  10   18.74    1.79
   2   7  10   20.93    1.91
  -3  -7 -10   16.01    1.60
  -3  -7 -10   13.23    1.87
   3   7  10   17.01    1.71
   3   7  10   15.36    1.59
  -4  -7 -10    1.76    0.66
   4   7  10    4.45    0.84
   5   7  10   -0.03    0.34
  -5   8  10   27.52    3.38
   4  -8 -10    0.34    0.53
  -4   8  10   -0.11    0.48
   3  -8 -10   27.34    2.85
  -3   8  10   30.64    3.02
  -3   8  10   26.82    2.85
   2  -8 -10    1.33    0.58
  -2   8  10    1.81    0.73
  -2   8  10    1.29    0.55
   1  -8 -10    2.81    0.86
  -1   8  10    2.90    0.87
  -1   8  10    2.84    0.57
  -1   8  10    4.26    0.94
   0  -8 -10   18.63    2.14
   0   8  10   25.31    2.33
  -1  -8 -10    2.25    0.53
  -1  -8 -10    0.97    0.55
   1   8  10    2.22    0.65
   1   8  10    1.31    0.47
  -2  -8 -10    0.33    0.26
  -2  -8 -10   -0.15    0.29
   2   8  10    1.96    0.56
   2   8  10    1.21    0.42
  -3  -8 -10    0.54    0.41
   3   8  10    0.45    0.30
   3   8  10    0.12    0.27
   4   8  10    0.45    0.34
   5   8  10    4.70    0.94
  -4   9  10    8.12    1.59
  -3   9  10    1.85    0.72
  -3   9  10    2.46    0.85
  -2   9  10    1.38    0.68
  -2   9  10    1.51    0.64
  -1   9  10    0.36    0.41
  -1   9  10    0.18    0.36
   0   9  10    0.29    0.33
   0   9  10    0.40    0.39
  -1  -9 -10   14.82    1.63
   1   9  10   19.31    1.66
   1   9  10   17.89    1.84
  -2  -9 -10    8.13    1.23
   2   9  10    7.13    0.93
   2   9  10    6.89    1.13
  -3  -9 -10   -0.22    0.24
   3   9  10   -0.19    0.21
   4   9  10    3.86    0.84
   5   9  10    3.20    0.81
  -3  10  10    6.10    1.24
  -2  10  10    0.83    0.46
  -2  10  10    0.23    0.53
  -1  10  10    0.50    0.50
  -1  10  10   -0.04    0.28
   0  10  10    0.15    0.21
   0  10  10    0.95    0.51
   1  10  10    0.32    0.18
   1  10  10    0.58    0.37
  -2 -10 -10    1.71    0.55
   2  10  10    2.53    0.61
  -3 -10 -10    0.08    0.25
   3  10  10    0.03    0.31
   4  10  10    0.62    0.44
  -2  11  10   -0.47    0.21
  -1  11  10    0.04    0.46
   0  11  10    0.27    0.44
   1  11  10    1.01    0.49
  -2 -11 -10    0.05    0.33
   2  11  10    0.51    0.39
  -3 -11 -10    0.25    0.24
   3  11  10    0.12    0.31
   0   9 -11   21.83    2.18
  -1   9 -11    0.45    0.42
   1  -9  11    0.90    0.37
   1  -9  11    0.46    0.25
   0  -8  11    0.90    0.26
  -1   8 -11    1.02    0.47
   1  -8  11    2.34    0.50
   1  -8  11    1.59    0.32
  -2   8 -11    1.95    0.68
   2  -8  11    2.78    0.53
   3  -8  11    0.98    0.42
  -4  -7  11    0.81    0.37
  -3  -7  11    0.01    0.19
  -2  -7  11    0.90    0.26
  -1  -7  11   14.06    1.18
   0   7 -11   20.23    4.16
   0   7 -11   23.35    2.13
   0  -7  11   23.84    1.85
  -1   7 -11    2.15    0.62
  -1   7 -11    2.71    1.47
   1  -7  11    2.48    0.53
   1  -7  11    2.82    0.49
  -2   7 -11   22.13    2.16
   2  -7  11   23.12    2.06
   2  -7  11   23.09    1.92
  -3   7 -11    2.10    0.68
   3  -7  11    1.81    0.46
  -5  -6  11    3.44    0.68
  -4  -6  11    7.48    0.95
  -3  -6  11    8.39    0.93
  -2  -6  11   50.88    3.77
   1   6 -11    5.59    0.88
  -1  -6  11    4.25    0.54
   0   6 -11    9.03    1.26
   0   6 -11   12.03    2.71
   0  -6  11   10.59    0.99
   0  -6  11   10.05    0.92
  -1   6 -11   11.21    2.64
  -1   6 -11    9.02    1.27
   1  -6  11   11.48    0.99
   1  -6  11    9.43    1.05
  -2   6 -11    7.73    1.15
  -2   6 -11   11.31    2.72
   2  -6  11    8.13    0.95
   2  -6  11    7.86    1.11
  -3   6 -11   -0.01    0.93
  -3   6 -11    0.91    0.44
   3  -6  11    0.22    0.22
  -4   6 -11   -0.34    0.27
   5   5 -11    1.78    0.58
  -5  -5  11    1.83    0.49
   4   5 -11    5.73    0.89
  -4  -5  11    5.82    0.82
   3   5 -11   21.23    1.89
  -3  -5  11   22.11    1.80
   2   5 -11    0.74    0.24
  -2  -5  11    1.14    0.29
   1   5 -11    2.17    0.51
  -1  -5  11    1.67    0.34
   0   5 -11    0.17    0.78
   0   5 -11    0.76    0.33
   0  -5  11    1.06    0.29
   0  -5  11    0.58    0.21
  -1   5 -11    0.05    0.54
  -1   5 -11    0.01    0.20
   1  -5  11    0.26    0.21
   1  -5  11   -0.04    0.16
  -2   5 -11    6.58    1.00
  -2   5 -11   10.84    2.50
   2  -5  11    8.36    1.07
   2  -5  11    6.14    0.86
  -3   5 -11    8.07    2.33
  -3   5 -11    8.17    1.16
   3  -5  11    8.19    1.07
  -4   5 -11    9.04    1.36
   6   4 -11    0.76    0.54
   5   4 -11    0.49    0.39
  -5  -4  11    0.88    0.38
   4   4 -11    1.17    0.47
  -4  -4  11    0.88    0.34
   3   4 -11    4.98    0.85
  -3  -4  11    5.09    0.70
   2   4 -11    3.95    0.67
  -2  -4  11    3.40    0.54
   1   4 -11   15.26    1.38
  -1  -4  11   14.06    1.49
  -1  -4  11   15.28    1.29
   0   4 -11    0.04    0.18
   0   4 -11   -0.10    0.55
   0   4 -11    0.10    0.20
   0  -4  11    0.02    0.18
   0  -4  11    0.05    0.17
   0  -4  11    0.11    0.16
  -1   4 -11   21.43    3.55
  -1   4 -11   23.82    2.01
  -1   4 -11   25.24    1.95
   1  -4  11   24.75    1.97
   1  -4  11   24.52    2.02
   1  -4  11   16.94    1.77
  -2   4 -11    3.92    1.43
  -2   4 -11    5.09    0.72
  -2   4 -11    5.40    0.81
   2  -4  11    3.85    0.61
   2  -4  11    5.98    0.94
   2  -4  11    3.66    0.70
  -3   4 -11    8.08    1.15
  -3   4 -11    7.82    2.08
   3  -4  11    8.32    1.24
   3  -4  11    9.02    1.10
  -4   4 -11    2.05    1.16
  -4   4 -11    1.44    0.52
  -5   4 -11    0.09    0.31
   6   3 -11    0.11    0.35
   5   3 -11    6.61    1.19
   4   3 -11    8.54    1.34
  -4  -3  11   11.90    1.14
   3   3 -11    7.62    1.21
  -3  -3  11   11.19    1.02
  -3  -3  11   10.71    1.44
   2   3 -11    0.59    0.36
  -2  -3  11    1.56    0.49
  -2  -3  11    1.52    0.37
   1   3 -11    7.38    0.99
  -1  -3  11    6.54    0.99
   0   3 -11   97.59    6.84
   0   3 -11   91.99    7.23
   0   3 -11   99.08    7.25
   0   3 -11  108.57    9.89
   0  -3  11   92.51    6.80
   0  -3  11   91.81    7.24
   0  -3  11   85.74    7.06
  -1   3 -11    2.40    1.08
  -1   3 -11    2.75    0.57
  -1   3 -11    2.31    0.47
   1  -3  11    2.35    0.43
   1  -3  11    2.75    0.53
   1  -3  11    2.37    0.57
  -2   3 -11    0.71    0.72
  -2   3 -11    0.32    0.25
  -2   3 -11    0.40    0.33
   2  -3  11    0.64    0.37
   2  -3  11    1.21    0.34
   2  -3  11    0.97    0.38
  -3   3 -11    6.70    1.05
  -3   3 -11    9.19    2.08
   3  -3  11    7.51    1.22
   3  -3  11    8.76    0.99
  -4   3 -11    0.93    0.46
  -4   3 -11    0.59    0.72
   4  -3  11    0.78    0.44
  -5   3 -11    5.28    1.80
  -5   3 -11    8.96    1.36
   5  -3  11    9.40    1.50
   6   2 -11   12.25    1.87
   5   2 -11    9.59    1.51
   4   2 -11    2.86    0.74
  -4  -2  11    3.19    0.83
  -4  -2  11    3.04    0.59
   3   2 -11   10.75    1.37
  -3  -2  11    9.22    1.38
  -3  -2  11    9.21    0.97
   2   2 -11   24.44    2.16
  -2  -2  11   23.48    2.18
  -2  -2  11   21.16    2.13
  -2  -2  11   23.55    1.89
   1   2 -11   10.15    1.34
   1   2 -11   12.29    1.18
  -1  -2  11   10.54    1.04
  -1  -2  11   10.71    1.40
  -1  -2  11   12.50    1.44
   0   2 -11    6.55    1.74
   0   2 -11    9.87    1.26
   0   2 -11    9.43    1.23
   0   2 -11   10.75    0.93
   0  -2  11   11.19    0.97
   0  -2  11   10.85    1.34
   0  -2  11    9.41    0.97
   0  -2  11   10.40    1.28
  -1   2 -11   44.53    3.73
  -1   2 -11   42.34    4.96
  -1   2 -11   50.10    3.67
  -1   2 -11   43.80    3.75
  -1   2 -11   43.76    3.37
   1  -2  11   46.13    3.40
   1  -2  11   47.20    3.81
   1  -2  11   49.08    3.72
   1  -2  11   38.22    3.53
  -2   2 -11    0.45    0.25
  -2   2 -11    0.56    0.60
  -2   2 -11    0.33    0.28
   2  -2  11    0.17    0.26
   2  -2  11    0.03    0.26
   2  -2  11    0.19    0.23
   2  -2  11    0.03    0.20
  -3   2 -11   23.74    3.96
  -3   2 -11   28.00    2.45
   3  -2  11   33.30    2.78
   3  -2  11   29.49    2.65
   3  -2  11   29.65    2.41
  -4   2 -11   15.67    1.64
  -4   2 -11   15.22    2.84
   4  -2  11   18.35    1.85
  -5   2 -11    0.00    0.67
   5  -2  11    0.54    0.40
   6  -2  11    5.44    1.21
   6   1 -11    3.50    0.93
   5   1 -11    6.90    1.27
  -5  -1  11    7.59    1.43
   4   1 -11    0.37    0.31
  -4  -1  11    0.71    0.31
  -4  -1  11    1.40    0.62
   3   1 -11   13.34    1.70
  -3  -1  11   13.00    1.26
  -3  -1  11   14.87    1.82
   2   1 -11   10.20    1.41
   2   1 -11   11.57    1.18
  -2  -1  11    9.30    1.31
  -2  -1  11   13.86    1.61
  -2  -1  11    9.61    1.00
   1   1 -11   25.61    2.27
   1   1 -11   23.55    2.30
  -1  -1  11   24.46    2.33
  -1  -1  11   27.28    2.40
  -1  -1  11   26.45    3.07
  -1  -1  11   25.63    2.07
  -1  -1  11   26.69    1.96
   0   1 -11   41.85    2.95
   0   1 -11   42.43    3.35
   0   1 -11   38.95    3.35
   0   1 -11   45.14    4.47
   0  -1  11   36.56    4.23
   0  -1  11   32.23    3.31
   0  -1  11   42.22    3.06
   0  -1  11   37.54    3.37
   0  -1  11   40.41    3.17
  -1   1 -11   -0.05    0.19
  -1   1 -11    0.23    0.16
  -1   1 -11    0.03    0.23
  -1   1 -11   -0.05    0.36
   1  -1  11   -0.35    0.23
   1  -1  11   -0.17    0.15
   1  -1  11    0.03    0.25
   1  -1  11   -0.13    0.21
   1  -1  11    0.06    0.20
  -2   1 -11   -0.13    0.32
  -2   1 -11    0.20    0.31
  -2   1 -11   -0.01    0.17
   2  -1  11    0.00    0.25
   2  -1  11   -0.01    0.25
   2  -1  11   -0.05    0.19
   2  -1  11   -0.02    0.13
  -3   1 -11    0.40    0.38
  -3   1 -11   -0.27    0.38
   3  -1  11    0.14    0.30
   3  -1  11    0.55    0.40
   3  -1  11    0.13    0.20
  -4   1 -11   21.09    3.35
   4  -1  11   22.32    2.28
   4  -1  11   25.63    2.38
  -5   1 -11    7.08    1.88
   5  -1  11   11.78    1.68
   6  -1  11    1.69    0.73
   6   0 -11   15.94    2.34
  -6   0  11   16.80    2.47
   5   0 -11    2.37    0.76
  -5   0  11    2.47    0.83
   4   0 -11   22.17    2.36
  -4   0  11   26.81    2.20
  -4   0  11   22.95    2.43
   3   0 -11    2.19    0.62
  -3   0  11    1.99    0.66
  -3   0  11    2.43    0.48
   2   0 -11   11.28    1.02
   2   0 -11   10.26    1.47
  -2   0  11    7.81    1.77
  -2   0  11   15.18    1.72
  -2   0  11   11.92    1.50
  -2   0  11   12.92    1.12
  -2   0  11   11.70    0.95
   1   0 -11   13.65    1.68
  -1   0  11   19.02    2.25
  -1   0  11   17.96    1.52
  -1   0  11   18.52    1.79
  -1   0  11   18.47    1.34
  -1   0  11   17.53    1.81
   0   0 -11    2.48    0.33
   0   0 -11    3.08    0.69
   0   0  11    2.99    0.75
   0   0  11    2.85    0.46
   0   0  11    4.02    0.61
   0   0  11    3.14    0.68
   0   0  11    2.44    0.66
  -1   0 -11   22.05    1.73
  -1   0 -11   23.59    1.83
  -1   0 -11   21.44    2.62
  -1   0 -11   21.11    2.10
  -1   0 -11   21.93    2.08
   1   0  11   24.03    1.97
   1   0  11   21.52    2.13
   1   0  11   23.22    1.86
   1   0  11   22.11    2.09
  -2   0 -11   14.20    2.14
  -2   0 -11   13.02    1.27
  -2   0 -11   16.68    1.61
  -2   0 -11   13.18    1.23
  -2   0 -11   12.58    1.65
   2   0  11   14.70    1.37
   2   0  11   15.35    1.56
   2   0  11   13.67    1.27
   2   0  11   14.42    1.50
  -3   0 -11   -0.14    0.28
  -3   0 -11    0.32    0.56
   3   0  11   -0.04    0.26
   3   0  11    0.71    0.33
   3   0  11    0.50    0.34
  -4   0 -11   24.55    3.06
   4   0  11   22.03    2.27
   4   0  11   24.00    2.37
  -5   0 -11   12.19    2.27
   5   0  11   10.62    1.64
   5   0  11   10.79    1.59
  -6   0 -11   32.62    4.33
   6   0  11   31.96    3.18
  -6   1  11    5.15    1.29
   5  -1 -11   -0.41    0.39
  -5   1  11    0.32    0.47
   4  -1 -11    0.80    0.50
  -4   1  11    0.96    0.52
   3  -1 -11   12.19    1.72
  -3   1  11   18.34    1.83
  -3   1  11   15.34    1.44
   2  -1 -11    9.88    0.97
   2  -1 -11   11.27    1.43
  -2   1  11   11.34    1.53
  -2   1  11   10.48    0.83
  -2   1  11   10.10    1.38
  -2   1  11   10.46    1.03
   1  -1 -11    5.57    0.96
   1  -1 -11    4.82    0.64
  -1   1  11    6.04    1.05
  -1   1  11    5.10    0.95
  -1   1  11    4.69    0.86
  -1   1  11    3.06    0.57
   0  -1 -11   92.67    6.83
   0  -1 -11   93.79    6.34
   0   1  11   87.33    8.34
   0   1  11   92.78    6.96
   0   1  11   84.53    6.38
   0   1  11   72.10    6.84
  -1  -1 -11    0.24    0.19
  -1  -1 -11    0.20    0.31
  -1  -1 -11    0.29    0.27
  -1  -1 -11   -0.03    0.22
  -1  -1 -11    0.18    0.12
   1   1  11    0.09    0.27
   1   1  11    0.01    0.14
   1   1  11   -0.35    0.21
   1   1  11    0.12    0.21
  -2  -1 -11   45.75    4.71
  -2  -1 -11   43.92    3.40
  -2  -1 -11   42.23    3.83
  -2  -1 -11   43.91    3.58
   2   1  11   46.38    3.81
   2   1  11   46.86    3.86
   2   1  11   49.82    3.66
   2   1  11   43.06    3.46
  -3  -1 -11   78.74    6.27
  -3  -1 -11   74.31    7.69
  -3  -1 -11   74.32    5.65
   3   1  11   77.45    6.16
   3   1  11   78.33    6.20
   3   1  11   78.26    5.72
  -4  -1 -11    0.08    0.35
  -4  -1 -11    1.59    0.80
   4   1  11    1.54    0.55
   4   1  11    1.68    0.62
   5   1  11   27.90    2.82
   5   1  11   29.23    2.82
   6   1  11    4.13    1.05
  -6   2  11    1.62    0.83
   5  -2 -11    6.00    1.36
  -5   2  11    6.70    1.40
   4  -2 -11   15.73    1.99
  -4   2  11   14.31    2.00
   3  -2 -11    0.13    0.32
  -3   2  11    0.17    0.39
  -3   2  11    0.36    0.39
  -3   2  11    0.13    0.18
   2  -2 -11   91.19    6.82
   2  -2 -11   87.16    6.21
   2  -2 -11   79.51    6.24
  -2   2  11   81.93    6.80
  -2   2  11   83.23    6.23
  -2   2  11   87.42    6.81
   1  -2 -11   21.86    1.72
  -1   2  11   17.86    1.67
  -1   2  11   22.22    1.79
  -1   2  11   19.71    2.22
  -1   2  11   20.11    2.02
  -1   2  11   18.78    2.01
   0  -2 -11   22.66    1.73
   0  -2 -11   22.43    2.08
   0   2  11   20.98    2.06
   0   2  11   19.21    1.78
   0   2  11   18.14    1.70
   0   2  11   21.57    2.08
  -1  -2 -11   -0.01    0.12
  -1  -2 -11   -0.14    0.12
  -1  -2 -11    0.08    0.30
  -1  -2 -11   -0.08    0.18
   1   2  11   -0.11    0.27
   1   2  11   -0.05    0.15
   1   2  11    0.04    0.15
   1   2  11   -0.44    0.23
  -2  -2 -11   30.55    2.39
  -2  -2 -11   28.05    3.15
  -2  -2 -11   30.83    2.77
  -2  -2 -11   29.50    2.51
   2   2  11   30.57    2.74
   2   2  11   31.12    2.43
   2   2  11   32.11    2.73
   2   2  11   29.27    2.52
  -3  -2 -11    4.86    1.04
  -3  -2 -11    4.07    0.96
   3   2  11    4.06    0.90
   3   2  11    5.79    0.98
   3   2  11    5.54    0.86
  -4  -2 -11    2.78    0.83
   4   2  11    3.27    0.79
   4   2  11    4.44    0.90
   5   2  11    0.91    0.50
   5   2  11    0.69    0.51
   6   2  11   11.78    1.89
  -6   3  11   10.64    1.94
   5  -3 -11   31.50    3.06
  -5   3  11   26.86    3.42
   4  -3 -11    0.11    0.46
  -4   3  11    0.17    0.44
   3  -3 -11   85.83    7.01
  -3   3  11   88.04    7.10
  -3   3  11   86.54    7.06
   2  -3 -11    1.28    0.48
   2  -3 -11    2.59    0.50
   2  -3 -11    2.71    0.56
  -2   3  11    3.03    0.60
  -2   3  11    2.34    0.72
  -2   3  11    2.82    0.30
  -2   3  11    2.84    0.80
   1  -3 -11    4.60    0.97
   1  -3 -11    5.46    0.72
  -1   3  11    4.53    0.65
  -1   3  11    4.16    0.92
  -1   3  11    6.60    0.90
  -1   3  11    5.09    0.93
   0  -3 -11   37.78    2.91
   0  -3 -11   35.25    3.28
   0   3  11   36.40    2.89
   0   3  11   39.08    3.36
   0   3  11   36.85    3.03
   0   3  11   39.20    3.33
  -1  -3 -11    1.07    0.30
  -1  -3 -11    2.01    0.62
  -1  -3 -11    1.11    0.30
   1   3  11    1.80    0.60
   1   3  11    2.67    0.54
   1   3  11    1.93    0.46
   1   3  11    1.57    0.56
  -2  -3 -11   28.73    2.17
  -2  -3 -11   26.34    2.71
  -2  -3 -11   23.34    2.45
  -2  -3 -11   23.38    2.23
   2   3  11   25.43    2.16
   2   3  11   27.49    2.48
   2   3  11   29.73    2.50
  -3  -3 -11   97.34    7.78
  -3  -3 -11   91.45    7.44
   3   3  11   96.64    7.65
   3   3  11  103.08    7.68
  -4  -3 -11    5.65    1.20
   4   3  11    4.86    0.96
   4   3  11    6.51    1.12
   5   3  11   11.94    1.66
   5   3  11    9.35    1.52
   6   3  11   10.93    1.70
   5  -4 -11    6.08    1.32
  -5   4  11    6.63    1.44
  -5   4  11    5.87    1.34
   4  -4 -11    7.40    1.45
  -4   4  11   10.06    1.67
  -4   4  11   10.69    1.65
   3  -4 -11   46.24    3.89
  -3   4  11   44.95    3.94
  -3   4  11   39.59    3.23
  -3   4  11   45.08    3.91
   2  -4 -11   22.72    2.75
  -2   4  11   27.78    2.88
  -2   4  11   37.12    3.07
  -2   4  11   34.06    2.28
   1  -4 -11   65.27    6.13
   1  -4 -11   73.94    5.68
  -1   4  11   78.79    7.20
  -1   4  11   81.84    6.27
  -1   4  11   82.46    6.31
   0  -4 -11    5.76    0.75
   0  -4 -11    2.86    0.74
   0   4  11    3.57    0.83
   0   4  11    4.06    0.91
   0   4  11    3.55    0.59
  -1  -4 -11   23.38    2.16
  -1  -4 -11   27.82    2.12
  -1  -4 -11   25.20    2.45
  -1  -4 -11   26.97    1.88
   1   4  11   24.90    2.43
   1   4  11   24.53    2.07
   1   4  11   22.85    2.37
  -2  -4 -11   24.30    2.16
  -2  -4 -11   27.88    2.33
  -2  -4 -11   29.10    2.60
  -2  -4 -11   26.88    2.65
   2   4  11   25.29    2.19
   2   4  11   27.22    2.49
   2   4  11   27.21    2.51
  -3  -4 -11    6.65    0.95
  -3  -4 -11    5.37    1.17
   3   4  11    6.36    1.05
   3   4  11    4.61    0.93
  -4  -4 -11    0.27    0.43
   4   4  11   -0.23    0.28
   4   4  11    0.28    0.40
  -5  -4 -11    5.36    1.16
   5   4  11    6.79    1.17
   6   4  11    4.75    1.11
  -6   5  11    1.30    0.77
   5  -5 -11   19.94    2.58
  -5   5  11   14.67    2.29
  -5   5  11   12.51    2.21
   4  -5 -11    0.81    0.55
  -4   5  11    0.18    0.53
  -4   5  11    0.83    0.56
   3  -5 -11    0.55    0.50
  -3   5  11    0.34    0.52
  -3   5  11    0.41    0.49
   2  -5 -11    0.33    0.37
  -2   5  11    0.45    0.15
  -2   5  11   -0.19    0.34
  -2   5  11    0.74    0.47
  -2   5  11    0.51    0.38
   1  -5 -11   -0.26    0.23
  -1   5  11   -0.02    0.13
  -1   5  11   -0.48    0.25
  -1   5  11    0.23    0.21
  -1   5  11    0.27    0.36
   0  -5 -11   -0.04    0.15
   0  -5 -11    0.05    0.28
   0   5  11    0.11    0.36
   0   5  11    0.03    0.34
   0   5  11   -0.23    0.12
  -1  -5 -11    0.04    0.23
  -1  -5 -11    0.23    0.34
  -1  -5 -11   -0.06    0.12
  -1  -5 -11    0.15    0.11
   1   5  11   -0.02    0.31
   1   5  11    0.23    0.18
   1   5  11    0.17    0.31
  -2  -5 -11    0.09    0.30
  -2  -5 -11   -0.16    0.15
  -2  -5 -11   -0.02    0.17
   2   5  11   -0.01    0.25
   2   5  11    0.36    0.30
   2   5  11   -0.10    0.28
  -3  -5 -11    8.05    1.33
  -3  -5 -11   10.29    1.31
   3   5  11   10.42    1.42
   3   5  11    7.64    1.23
  -4  -5 -11    6.02    1.16
   4   5  11    6.36    1.08
   4   5  11    4.13    0.92
  -5  -5 -11   22.16    2.36
   5   5  11   20.67    2.23
   6   5  11   20.42    2.53
   5  -6 -11    6.66    1.42
  -5   6  11    6.47    1.43
   4  -6 -11    0.77    0.48
  -4   6  11    0.79    0.63
  -4   6  11    0.38    0.66
   3  -6 -11   22.71    2.32
  -3   6  11   19.58    2.55
  -3   6  11   19.30    2.61
   2  -6 -11    7.70    1.38
  -2   6  11    4.03    0.99
  -2   6  11    6.89    1.28
  -2   6  11    6.95    1.26
   1  -6 -11    9.04    1.42
  -1   6  11    7.77    1.42
  -1   6  11    6.61    1.23
  -1   6  11    7.67    1.18
   0  -6 -11    0.02    0.25
   0   6  11    0.21    0.30
   0   6  11    0.62    0.47
  -1  -6 -11    4.61    0.84
  -1  -6 -11    2.82    0.58
  -1  -6 -11    3.57    0.84
   1   6  11    3.82    0.88
   1   6  11    3.14    0.75
  -2  -6 -11   15.01    2.01
  -2  -6 -11   14.55    1.47
   2   6  11   14.18    1.81
   2   6  11   14.42    1.57
  -3  -6 -11    2.63    0.73
  -3  -6 -11    2.87    0.63
   3   6  11    2.65    0.70
   3   6  11    2.73    0.69
  -4  -6 -11    0.01    0.34
   4   6  11   -0.09    0.33
   4   6  11    0.39    0.39
  -5  -6 -11    2.85    0.96
   5   6  11    2.27    0.74
   5  -7 -11    1.20    0.62
  -5   7  11    0.06    0.57
   4  -7 -11    3.15    1.01
  -4   7  11    1.96    0.82
  -4   7  11    1.59    0.88
   3  -7 -11    1.92    0.84
  -3   7  11    2.71    0.89
  -3   7  11    0.80    0.62
   2  -7 -11   21.58    2.19
  -2   7  11   18.89    2.37
  -2   7  11   15.87    2.25
   1  -7 -11    1.10    0.49
  -1   7  11    0.18    0.48
  -1   7  11    2.09    0.76
   0  -7 -11    1.60    0.52
   0   7  11    0.86    0.47
   0   7  11    2.09    0.72
  -1  -7 -11    1.68    0.46
  -1  -7 -11    1.23    0.62
   1   7  11    1.24    0.58
   1   7  11    0.87    0.48
  -2  -7 -11    5.12    0.98
  -2  -7 -11    5.94    0.92
   2   7  11    4.50    0.92
   2   7  11    3.38    0.74
  -3  -7 -11    3.88    0.88
  -3  -7 -11    3.78    0.78
   3   7  11    3.96    0.79
   3   7  11    2.83    0.77
  -4  -7 -11   15.78    2.26
   4   7  11   21.76    2.08
   4   7  11   19.31    1.97
   5   7  11    0.67    0.52
   4  -8 -11    3.67    1.09
  -4   8  11    5.89    1.33
   3  -8 -11    0.31    0.43
  -3   8  11    0.92    0.63
  -3   8  11    0.25    0.56
   2  -8 -11    3.67    1.03
  -2   8  11    4.39    1.12
  -2   8  11    4.19    0.98
   1  -8 -11   -0.27    0.32
  -1   8  11    0.54    0.47
  -1   8  11    0.16    0.42
   0  -8 -11    5.12    1.18
   0   8  11    4.12    1.00
   0   8  11    5.30    1.00
  -1  -8 -11    5.27    0.89
  -1  -8 -11    7.10    1.23
   1   8  11    7.59    1.14
   1   8  11    6.79    1.19
  -2  -8 -11    4.00    0.95
  -2  -8 -11    9.28    1.28
   2   8  11    7.07    1.00
   2   8  11    5.93    1.11
  -3  -8 -11   40.53    3.85
   3   8  11   49.71    4.04
   3   8  11   50.42    3.92
   4   8  11   20.17    2.08
   5   8  11    0.91    0.52
  -4   9  11    2.58    0.92
  -3   9  11    7.18    1.42
  -2   9  11   -0.23    0.43
  -2   9  11   -0.05    0.35
  -1   9  11    6.97    1.40
  -1   9  11    3.55    0.89
   0   9  11   19.10    2.42
   0   9  11   16.43    1.77
  -1  -9 -11    4.45    0.82
   1   9  11    2.80    0.79
   1   9  11    2.13    0.57
  -2  -9 -11   -0.13    0.24
   2   9  11   -0.01    0.24
   2   9  11    0.41    0.38
   3   9  11    2.05    0.57
   4   9  11    2.72    0.70
  -3  10  11    4.13    1.01
  -2  10  11    0.99    0.55
  -2  10  11    0.34    0.55
  -1  10  11    0.77    0.60
  -1  10  11    1.44    0.49
   0  10  11    0.77    0.38
   0  10  11    0.28    0.34
   1  10  11   -0.10    0.21
   1  10  11   -0.14    0.28
  -2 -10 -11    1.11    0.47
   2  10  11    0.98    0.44
   3  10  11    0.33    0.34
   4  10  11    0.99    0.48
  -2  11  11    3.16    0.71
  -1  11  11    0.67    0.32
   0  11  11    7.91    1.39
   1  11  11    5.21    1.04
   2  11  11    2.79    0.72
   3  11  11    6.81    1.12
   0   9 -12    4.37    1.11
   0   8 -12    0.15    0.34
   0  -8  12   -0.02    0.17
  -1   8 -12    3.29    0.80
   1  -8  12    2.40    0.49
   1  -8  12    2.94    0.63
  -2   8 -12    7.89    1.32
  -3  -7  12    0.02    0.22
  -2  -7  12   28.42    2.22
  -1  -7  12    5.23    0.65
   0   7 -12    0.99    0.48
   0   7 -12    1.45    1.17
   0  -7  12    2.01    0.39
   0  -7  12    2.53    0.48
  -1   7 -12   20.00    1.93
  -1   7 -12   25.04    4.44
   1  -7  12   18.45    1.65
   1  -7  12   20.13    1.80
  -2   7 -12    3.55    0.82
   2  -7  12    4.12    0.65
  -3   7 -12    0.60    0.47
   3  -7  12   -0.15    0.22
  -4  -6  12    0.24    0.25
  -3  -6  12   24.87    2.04
  -2  -6  12    7.27    0.84
  -1  -6  12    1.32    0.34
   0   6 -12    2.67    0.61
   0   6 -12    3.12    1.60
   0  -6  12    3.09    0.54
   0  -6  12    3.01    0.50
  -1   6 -12    0.50    0.34
  -1   6 -12    0.97    0.98
   1  -6  12    0.10    0.19
   1  -6  12    0.37    0.25
  -2   6 -12    3.60    1.52
  -2   6 -12    2.95    0.75
   2  -6  12    4.79    0.72
  -3   6 -12    4.51    0.93
   3  -6  12    3.21    0.58
  -4   6 -12    1.74    0.61
  -5  -5  12   10.12    1.32
   4   5 -12    0.01    0.30
  -4  -5  12   -0.19    0.22
   3   5 -12    2.75    0.55
  -3  -5  12    2.29    0.46
  -2  -5  12    4.70    0.64
   1   5 -12   10.05    0.98
  -1  -5  12   11.15    1.01
   0   5 -12    0.31    0.73
   0   5 -12    1.30    0.42
   0  -5  12    1.03    0.29
   0  -5  12    1.21    0.34
  -1   5 -12   20.05    1.86
  -1   5 -12   26.02    4.03
   1  -5  12   19.78    1.83
   1  -5  12   21.27    1.74
  -2   5 -12   10.15    1.33
  -2   5 -12   10.58    2.49
   2  -5  12    9.71    1.14
  -3   5 -12   18.33    1.92
  -3   5 -12   17.27    3.60
   3  -5  12   22.71    1.85
  -4   5 -12   14.91    1.83
   5   4 -12    7.09    1.20
  -5  -4  12    7.00    1.07
   4   4 -12    5.90    1.03
  -4  -4  12    7.21    0.95
   3   4 -12   27.45    2.45
   2   4 -12    0.22    0.31
  -2  -4  12    0.28    0.18
   1   4 -12   61.00    4.51
  -1  -4  12   53.42    4.23
   0   4 -12   31.14    2.47
   0   4 -12   25.37    4.36
   0   4 -12   29.92    2.57
   0  -4  12   32.04    2.51
   0  -4  12   30.51    2.40
  -1   4 -12    8.18    1.04
  -1   4 -12    8.53    1.11
  -1   4 -12    8.08    2.04
   1  -4  12    8.74    1.09
   1  -4  12    8.37    0.85
  -2   4 -12   12.08    2.60
  -2   4 -12   13.64    1.38
   2  -4  12   12.78    1.38
   2  -4  12   15.87    1.34
  -3   4 -12    1.93    1.19
  -3   4 -12    2.51    0.64
   3  -4  12    1.76    0.46
  -4   4 -12    2.35    0.68
  -4   4 -12    3.38    1.36
  -5   4 -12    0.26    0.50
   5   3 -12    7.72    1.31
   4   3 -12   12.13    1.63
  -4  -3  12   12.30    1.26
   3   3 -12    1.92    0.57
  -3  -3  12    1.49    0.41
   2   3 -12    7.46    1.09
  -2  -3  12    7.96    0.94
  -2  -3  12    7.04    1.15
   1   3 -12    4.82    0.83
  -1  -3  12    5.37    0.93
  -1  -3  12    6.46    0.79
   0   3 -12   -0.20    0.63
   0   3 -12    0.37    0.29
   0   3 -12    0.43    0.22
   0  -3  12    0.50    0.26
   0  -3  12    0.12    0.20
   0  -3  12    0.26    0.26
  -1   3 -12   83.12    8.95
  -1   3 -12   85.12    6.24
  -1   3 -12   83.55    6.66
   1  -3  12   81.93    6.20
   1  -3  12   89.98    6.54
   1  -3  12   86.00    6.65
  -2   3 -12   25.42    3.42
  -2   3 -12   25.37    2.31
  -2   3 -12   26.85    2.12
   2  -3  12   24.72    2.06
   2  -3  12   22.13    2.15
   2  -3  12   23.87    2.25
  -3   3 -12   24.03    1.94
  -3   3 -12   18.35    3.33
   3  -3  12   20.70    2.04
   3  -3  12   18.83    1.80
  -4   3 -12   11.41    1.50
  -4   3 -12   11.30    2.56
   4  -3  12   12.74    1.74
  -5   3 -12    6.36    1.11
   5  -3  12    2.93    0.92
   5   2 -12    2.26    0.70
   4   2 -12    0.55    0.39
  -4  -2  12    0.93    0.34
   3   2 -12   32.94    2.85
  -3  -2  12   33.24    2.91
  -3  -2  12   29.20    2.51
   2   2 -12   59.28    5.31
  -2  -2  12   68.13    4.94
  -2  -2  12   72.16    5.45
   1   2 -12    2.90    0.70
  -1  -2  12    3.99    0.59
  -1  -2  12    4.98    0.87
  -1  -2  12    4.32    0.82
   0   2 -12  296.49   20.14
   0   2 -12  280.70   21.34
   0   2 -12  265.64   27.17
   0   2 -12  286.86   21.33
   0  -2  12  295.67   21.38
   0  -2  12  273.61   21.43
   0  -2  12  287.99   21.07
   0  -2  12  296.16   20.22
  -1   2 -12    0.80    0.62
  -1   2 -12   -0.20    0.18
  -1   2 -12    0.19    0.19
  -1   2 -12   -0.08    0.23
   1  -2  12    0.16    0.22
   1  -2  12    0.01    0.25
   1  -2  12   -0.13    0.16
   1  -2  12    0.11    0.26
  -2   2 -12   82.74    6.41
  -2   2 -12   85.18    5.93
  -2   2 -12   75.93    8.36
   2  -2  12   63.78    6.23
   2  -2  12   86.72    5.93
   2  -2  12   90.70    6.25
   2  -2  12   72.13    6.41
  -3   2 -12   14.54    1.54
  -3   2 -12   21.98    1.93
  -3   2 -12   17.49    2.90
   3  -2  12   15.44    1.51
   3  -2  12   15.67    1.69
  -4   2 -12    0.14    0.34
  -4   2 -12    0.19    0.71
   4  -2  12    0.80    0.35
  -5   2 -12    2.31    0.66
  -5   2 -12    2.20    1.09
   5  -2  12    3.99    0.98
   6  -2  12    2.68    0.86
   5   1 -12    8.79    1.43
   4   1 -12   26.67    2.49
  -4  -1  12   26.01    2.56
  -4  -1  12   23.43    2.16
   3   1 -12    0.18    0.32
  -3  -1  12    0.08    0.22
  -3  -1  12   -0.04    0.30
   2   1 -12   41.21    3.35
  -2  -1  12   33.97    2.93
  -2  -1  12   36.89    3.29
  -2  -1  12   42.43    3.40
   1   1 -12   11.34    1.42
   1   1 -12   11.39    1.48
  -1  -1  12   11.40    1.51
  -1  -1  12   11.28    1.51
  -1  -1  12   12.05    2.06
  -1  -1  12   10.95    0.95
  -1  -1  12   11.64    1.09
   0   1 -12    6.33    1.00
   0   1 -12    7.29    0.63
   0   1 -12    6.47    0.99
   0  -1  12    5.19    0.80
   0  -1  12    4.49    0.89
   0  -1  12    6.03    1.02
   0  -1  12    6.06    0.79
  -1   1 -12    0.95    0.26
  -1   1 -12    0.86    0.35
  -1   1 -12    1.25    0.45
  -1   1 -12    0.99    0.69
   1  -1  12    1.27    0.48
   1  -1  12    0.54    0.34
   1  -1  12    0.85    0.35
   1  -1  12    1.07    0.32
  -2   1 -12    0.45    0.64
  -2   1 -12    0.73    0.30
  -2   1 -12    0.47    0.38
   2  -1  12    0.80    0.34
   2  -1  12    0.46    0.26
   2  -1  12    0.43    0.29
   2  -1  12    0.56    0.36
  -3   1 -12    5.72    1.11
  -3   1 -12    6.32    0.89
  -3   1 -12    6.25    1.54
   3  -1  12    5.21    0.95
   3  -1  12    5.14    0.77
   3  -1  12    6.03    1.04
  -4   1 -12   37.82    5.04
   4  -1  12   49.64    4.00
   4  -1  12   45.52    3.90
  -5   1 -12   31.38    4.30
   5  -1  12   36.05    3.29
   6  -1  12    0.01    0.39
   5   0 -12    0.19    0.41
  -5   0  12    0.48    0.47
   4   0 -12    1.59    0.66
  -4   0  12    1.22    0.58
   3   0 -12    0.48    0.34
  -3   0  12    0.19    0.23
  -3   0  12    0.96    0.43
  -3   0  12    0.31    0.43
   2   0 -12    5.18    0.96
  -2   0  12    7.12    1.08
  -2   0  12    3.75    0.89
  -2   0  12    5.06    0.50
  -2   0  12    6.79    0.78
  -1   0  12   22.75    2.77
  -1   0  12   27.43    2.38
  -1   0  12   23.57    1.76
  -1   0  12   22.49    2.24
  -1   0  12   23.27    1.95
   0   0 -12   71.12    5.70
   0   0 -12   72.63    5.03
   0   0  12   73.40    7.02
   0   0  12   71.30    5.75
   0   0  12   69.51    5.45
   0   0  12   72.56    5.75
   0   0  12   64.32    5.22
  -1   0 -12    4.96    0.99
  -1   0 -12    9.27    1.19
  -1   0 -12    6.75    0.66
  -1   0 -12    8.21    1.48
   1   0  12    8.99    1.10
   1   0  12    7.20    0.89
   1   0  12    7.62    1.20
   1   0  12    7.11    1.11
  -2   0 -12   28.72    3.21
  -2   0 -12   30.23    2.16
  -2   0 -12   22.51    2.47
   2   0  12   24.85    2.30
   2   0  12   24.73    2.18
   2   0  12   26.96    2.47
   2   0  12   29.06    2.56
  -3   0 -12   17.19    2.59
  -3   0 -12   13.26    1.93
   3   0  12   17.18    1.52
   3   0  12   16.79    1.74
  -4   0 -12    1.61    0.88
  -4   0 -12    0.49    0.41
   4   0  12    0.39    0.39
   4   0  12    0.94    0.59
  -5   0 -12    6.83    1.73
   5   0  12   10.66    1.62
   5   0  12    9.27    1.51
   6   0  12    0.17    0.46
  -6   1  12    5.78    1.42
   5  -1 -12    1.44    0.67
  -5   1  12    1.11    0.57
   4  -1 -12   57.33    4.86
  -4   1  12   55.47    4.92
   3  -1 -12   13.74    1.85
  -3   1  12   13.40    1.80
  -3   1  12   13.04    1.82
  -3   1  12   11.28    1.43
   2  -1 -12   16.94    1.83
   2  -1 -12   19.81    1.54
  -2   1  12   17.56    1.34
  -2   1  12   17.30    1.85
  -2   1  12   19.48    1.97
  -2   1  12   16.17    1.56
   1  -1 -12   11.46    1.56
  -1   1  12   11.63    1.60
  -1   1  12   11.90    1.49
  -1   1  12   10.69    1.60
  -1   1  12   10.81    1.07
  -1   1  12    8.52    0.97
   0  -1 -12   12.83    1.78
   0  -1 -12   17.11    1.62
   0  -1 -12   15.15    1.36
   0   1  12   18.12    1.80
   0   1  12   14.34    1.41
   0   1  12   20.56    1.84
   0   1  12   16.93    1.83
  -1  -1 -12   40.43    2.97
  -1  -1 -12   45.88    3.55
  -1  -1 -12   37.28    3.50
  -1  -1 -12   48.25    4.31
  -1  -1 -12   44.95    3.13
   1   1  12   38.47    3.54
   1   1  12   41.66    3.18
   1   1  12   33.57    3.25
   1   1  12   37.14    3.48
  -2  -1 -12    5.88    0.78
  -2  -1 -12    8.02    0.97
  -2  -1 -12    5.94    1.14
  -2  -1 -12    4.81    1.09
   2   1  12    5.36    0.82
   2   1  12    4.84    0.97
   2   1  12    6.16    1.03
   2   1  12    5.14    0.79
  -3  -1 -12    1.65    0.58
  -3  -1 -12    1.67    0.73
   3   1  12    3.23    0.78
   3   1  12    2.19    0.45
   3   1  12    2.08    0.62
  -4  -1 -12    1.43    0.58
  -4  -1 -12    0.26    0.52
   4   1  12    2.55    0.70
   4   1  12    1.83    0.62
  -5  -1 -12    3.29    1.16
   5   1  12    4.91    1.10
   5   1  12    3.58    0.97
  -6  -1 -12    8.47    1.98
   6   1  12    6.16    1.34
  -6   2  12    4.28    1.30
   5  -2 -12    4.05    1.05
  -5   2  12    4.80    1.21
   4  -2 -12    0.56    0.38
  -4   2  12    0.26    0.47
   3  -2 -12    0.25    0.36
  -3   2  12   -0.18    0.33
  -3   2  12   -0.16    0.34
   2  -2 -12   30.54    2.39
   2  -2 -12   27.19    2.73
  -2   2  12   33.74    2.88
  -2   2  12   33.15    2.90
  -2   2  12   26.42    2.39
   1  -2 -12    7.36    0.86
   1  -2 -12    5.28    0.97
  -1   2  12    6.15    1.14
  -1   2  12    7.92    1.22
  -1   2  12    5.77    0.77
  -1   2  12    4.95    0.78
  -1   2  12    7.30    1.14
   0  -2 -12   46.93    3.38
   0  -2 -12   44.33    3.82
   0   2  12   42.47    3.81
   0   2  12   46.53    3.55
   0   2  12   45.83    3.85
   0   2  12   38.34    3.35
  -1  -2 -12    0.41    0.36
  -1  -2 -12    0.77    0.16
  -1  -2 -12    1.08    0.27
   1   2  12    0.88    0.29
   1   2  12    0.38    0.36
   1   2  12    0.58    0.27
   1   2  12    0.25    0.37
  -2  -2 -12    1.48    0.56
  -2  -2 -12    1.59    0.37
  -2  -2 -12    1.92    0.48
  -2  -2 -12    1.12    0.46
   2   2  12    0.37    0.35
   2   2  12    1.30    0.38
   2   2  12    1.04    0.48
  -3  -2 -12    7.72    1.31
  -3  -2 -12    7.55    1.39
   3   2  12    6.93    1.19
   3   2  12   11.09    1.48
  -4  -2 -12    7.43    1.41
   4   2  12    5.92    1.21
   4   2  12    6.06    1.14
   5   2  12   29.44    3.02
   5   2  12   33.29    3.08
   6   2  12   -0.51    0.43
   5  -3 -12    2.61    0.86
  -5   3  12    3.29    1.00
   4  -3 -12    6.15    1.27
  -4   3  12    4.55    1.19
  -4   3  12    8.67    1.48
   3  -3 -12    5.44    1.06
  -3   3  12    5.37    1.09
  -3   3  12    3.87    1.01
   2  -3 -12    7.99    1.33
  -2   3  12    5.66    0.83
  -2   3  12    7.37    1.27
  -2   3  12   10.08    1.52
   1  -3 -12    6.10    0.81
   1  -3 -12    6.09    1.14
  -1   3  12    7.45    1.07
  -1   3  12    5.03    1.05
  -1   3  12    5.71    0.87
  -1   3  12    6.89    1.20
  -1   3  12    4.98    0.80
   0  -3 -12   18.29    1.94
   0  -3 -12   21.13    1.63
   0   3  12   17.46    2.16
   0   3  12   15.31    1.62
   0   3  12   17.48    1.58
   0   3  12   21.22    2.03
  -1  -3 -12   21.44    1.85
  -1  -3 -12   21.12    2.15
  -1  -3 -12   21.96    1.78
   1   3  12   20.53    2.12
   1   3  12   20.75    1.88
   1   3  12   21.07    1.80
   1   3  12   18.60    2.07
  -2  -3 -12    0.17    0.25
  -2  -3 -12    0.37    0.36
  -2  -3 -12    0.14    0.21
  -2  -3 -12    0.13    0.18
   2   3  12    0.61    0.23
   2   3  12    0.84    0.42
   2   3  12    0.15    0.33
  -3  -3 -12   38.33    3.83
  -3  -3 -12   47.17    4.50
   3   3  12   39.78    3.76
   3   3  12   46.90    3.82
  -4  -3 -12    0.84    0.52
   4   3  12    0.99    0.52
   4   3  12   -0.05    0.39
  -5  -3 -12    3.64    1.08
   5   3  12    4.35    1.01
   5   3  12    3.74    0.97
   6   3  12    5.29    1.19
  -6   4  12    8.79    1.82
   5  -4 -12    0.75    0.67
  -5   4  12    2.92    0.97
  -5   4  12    2.00    0.87
   4  -4 -12    0.51    0.36
  -4   4  12   -0.42    0.40
  -4   4  12    0.22    0.53
   3  -4 -12    2.00    0.74
  -3   4  12    0.66    0.60
  -3   4  12    1.25    0.66
   2  -4 -12    1.13    0.53
  -2   4  12    1.27    0.63
  -2   4  12    0.63    0.56
   1  -4 -12    0.26    0.32
  -1   4  12    2.20    0.68
  -1   4  12    0.87    0.29
  -1   4  12    1.50    0.58
   0  -4 -12    0.47    0.27
   0  -4 -12    0.08    0.35
   0   4  12    0.62    0.25
   0   4  12    0.32    0.39
   0   4  12    0.34    0.39
  -1  -4 -12    7.66    0.63
  -1  -4 -12    8.60    1.02
  -1  -4 -12    7.88    1.29
  -1  -4 -12    8.39    1.10
   1   4  12    6.31    1.17
   1   4  12    6.47    1.15
   1   4  12    9.36    1.05
  -2  -4 -12    0.41    0.32
  -2  -4 -12    0.12    0.34
   2   4  12    0.13    0.36
   2   4  12    0.26    0.36
  -3  -4 -12    3.92    0.93
   3   4  12    3.68    0.86
   3   4  12    4.96    0.95
  -4  -4 -12    5.86    1.20
   4   4  12    9.02    1.32
   4   4  12    4.83    1.01
  -5  -4 -12    0.61    0.54
   5   4  12    1.32    0.62
   5   4  12    1.10    0.56
   6   4  12   -0.30    0.43
   5  -5 -12   -0.01    0.52
  -5   5  12    0.99    0.73
  -5   5  12    0.38    0.61
   4  -5 -12   11.85    1.83
  -4   5  12   12.90    2.04
  -4   5  12   12.60    1.97
   3  -5 -12    2.44    0.86
  -3   5  12    2.47    0.89
  -3   5  12    3.12    0.94
   2  -5 -12    1.79    0.67
  -2   5  12    0.86    0.54
  -2   5  12    1.80    0.55
  -2   5  12    0.92    0.60
   1  -5 -12    0.35    0.32
  -1   5  12    0.92    0.56
  -1   5  12   -0.04    0.37
   0  -5 -12    1.00    0.53
   0   5  12    1.10    0.55
   0   5  12    2.40    0.76
  -1  -5 -12    2.91    0.57
  -1  -5 -12    3.55    0.87
   1   5  12    3.53    0.86
   1   5  12    2.64    0.72
  -2  -5 -12    1.08    0.51
  -2  -5 -12    1.17    0.40
   2   5  12    0.54    0.40
   2   5  12    1.35    0.54
  -3  -5 -12    9.54    1.59
   3   5  12    7.95    1.30
   3   5  12    6.59    1.15
  -4  -5 -12    3.92    1.01
   4   5  12    3.22    0.82
   4   5  12    2.19    0.67
  -5  -5 -12    0.57    0.57
   5   5  12    0.54    0.47
   5  -6 -12    3.65    0.96
  -5   6  12    0.88    0.67
   4  -6 -12   10.43    1.90
  -4   6  12   13.67    2.17
  -4   6  12    9.39    1.79
   3  -6 -12   32.45    3.26
  -3   6  12   35.21    3.41
  -3   6  12   32.92    3.29
   2  -6 -12    2.71    0.82
  -2   6  12    3.70    0.98
  -2   6  12    4.25    1.11
   1  -6 -12   13.17    1.91
  -1   6  12   11.05    1.72
  -1   6  12   11.91    1.78
   0  -6 -12   21.68    2.24
   0   6  12   17.12    2.29
   0   6  12   23.09    2.30
  -1  -6 -12    8.19    1.41
  -1  -6 -12    6.98    0.97
   1   6  12    6.85    1.21
   1   6  12    4.75    0.99
  -2  -6 -12    1.48    0.47
  -2  -6 -12    1.10    0.53
   2   6  12    0.41    0.37
   2   6  12    0.58    0.40
  -3  -6 -12    1.56    0.69
   3   6  12    0.68    0.45
  -4  -6 -12    4.61    1.02
   4   6  12    1.90    0.66
   4   6  12    2.58    0.71
  -5  -6 -12    0.15    0.49
   5   6  12    1.19    0.62
  -5   7  12    1.83    0.95
   4  -7 -12   16.44    2.43
  -4   7  12   12.13    2.07
  -4   7  12   12.79    2.14
   3  -7 -12   34.63    3.55
  -3   7  12   39.67    3.73
  -3   7  12   38.27    3.65
   2  -7 -12    7.15    1.40
  -2   7  12    5.15    1.21
  -2   7  12    9.66    1.57
   1  -7 -12    0.92    0.57
  -1   7  12    0.88    0.57
  -1   7  12    1.03    0.63
   0  -7 -12   17.24    2.12
   0   7  12   14.71    2.03
   0   7  12   17.35    2.26
  -1  -7 -12    1.40    0.45
  -1  -7 -12    1.09    0.57
   1   7  12    0.67    0.53
   1   7  12    0.74    0.47
  -2  -7 -12    0.16    0.30
  -2  -7 -12    0.54    0.37
   2   7  12   -0.28    0.32
   2   7  12   -0.03    0.29
  -3  -7 -12    0.00    0.30
   3   7  12    0.17    0.36
   3   7  12    0.09    0.35
  -4  -7 -12   19.61    2.53
   4   7  12   20.95    2.17
   4   7  12   20.93    2.11
   5   7  12   -0.35    0.34
   4  -8 -12    0.55    0.62
  -4   8  12    0.35    0.62
   3  -8 -12    6.22    1.43
  -3   8  12    6.08    1.37
  -3   8  12    6.76    1.43
   2  -8 -12    5.17    1.19
  -2   8  12    6.95    1.40
  -2   8  12   10.47    1.76
   1  -8 -12   11.04    1.74
  -1   8  12   10.00    1.74
  -1   8  12   10.08    1.61
   0  -8 -12    5.82    1.26
   0   8  12    5.17    1.10
   0   8  12    7.02    1.31
  -1  -8 -12    7.22    1.11
  -1  -8 -12   11.46    1.72
   1   8  12    9.36    1.38
   1   8  12    9.94    1.48
  -2  -8 -12    0.28    0.36
  -2  -8 -12    0.37    0.33
   2   8  12    0.48    0.37
   2   8  12    0.16    0.38
   3   8  12   18.08    1.72
   3   8  12   12.24    1.84
   4   8  12   12.37    1.75
  -3   9  12    3.14    0.93
  -2   9  12   14.78    2.06
  -2   9  12   12.87    2.17
  -1   9  12   10.52    1.63
  -1   9  12   12.12    1.94
   0   9  12    8.66    1.32
   0   9  12    7.52    1.49
   1   9  12    0.66    0.41
   1   9  12    0.39    0.48
   2   9  12    0.83    0.46
   2   9  12    0.43    0.34
   3   9  12    1.93    0.61
   3   9  12    1.54    0.50
   4   9  12   -0.35    0.30
  -3  10  12    0.16    0.50
  -2  10  12   -0.13    0.39
  -1  10  12   -0.18    0.46
  -1  10  12    0.47    0.51
   0  10  12    0.86    0.53
   1  10  12    0.55    0.45
   1  10  12    0.44    0.31
   2  10  12    6.04    1.07
   2  10  12    4.59    0.74
   3  10  12    1.20    0.46
  -1  11  12    0.65    0.39
   0  11  12   -0.71    0.33
   0  11  12    0.03    0.21
   1  11  12    1.27    0.58
   1  11  12    1.88    0.34
   2  11  12    4.93    1.01
   0   8 -13    1.13    0.47
   0  -8  13    1.54    0.41
  -1   8 -13   31.61    2.85
  -2  -7  13    1.47    0.37
  -1  -7  13    4.99    0.67
   0   7 -13   17.37    1.76
   0  -7  13   18.30    1.63
   0  -7  13   17.84    1.54
  -1   7 -13    0.17    0.32
   1  -7  13   -0.13    0.19
   1  -7  13    0.42    0.27
  -2   7 -13    1.25    0.55
   2  -7  13    1.35    0.38
   3  -7  13   32.04    2.69
  -4  -6  13    1.51    0.41
  -3  -6  13    0.93    0.34
  -2  -6  13    2.65    0.48
  -1  -6  13    1.45    0.37
   0   6 -13    0.29    0.99
   0   6 -13    1.17    0.45
   0  -6  13    1.70    0.42
   0  -6  13    1.17    0.35
  -1   6 -13   34.53    5.27
  -1   6 -13   27.11    2.48
   1  -6  13   28.66    2.48
   1  -6  13   28.95    2.32
  -2   6 -13   14.76    1.64
  -2   6 -13    7.77    2.52
   2  -6  13   11.88    1.20
  -3   6 -13    1.90    0.67
   3  -6  13    2.68    0.59
  -4  -5  13    0.26    0.27
   3   5 -13   13.42    1.35
  -3  -5  13   14.00    1.30
   2   5 -13    4.53    0.63
  -2  -5  13    4.00    0.63
   1   5 -13   27.07    2.00
  -1  -5  13   20.00    1.90
   0   5 -13   24.80    2.18
   0   5 -13   25.13    2.16
   0   5 -13   20.66    3.95
   0  -5  13   28.44    2.22
   0  -5  13   25.75    2.09
  -1   5 -13    3.22    1.41
  -1   5 -13    1.49    0.47
   1  -5  13    1.81    0.47
  -2   5 -13    2.34    0.63
  -2   5 -13    2.78    1.39
   2  -5  13    1.79    0.42
  -3   5 -13    0.60    0.89
  -3   5 -13    0.34    0.35
   3  -5  13    0.58    0.32
  -4   5 -13    4.92    0.94
   5   4 -13   10.39    1.57
   4   4 -13   17.34    1.78
  -4  -4  13   16.48    1.60
   3   4 -13    1.35    0.48
  -3  -4  13    1.82    0.43
   2   4 -13   15.33    1.53
  -2  -4  13   15.58    1.39
   1   4 -13   -0.02    0.20
  -1  -4  13    0.11    0.19
   0   4 -13   -0.24    0.17
   0   4 -13   -0.12    0.15
   0   4 -13   -0.22    0.66
   0  -4  13    0.17    0.22
   0  -4  13   -0.14    0.15
  -1   4 -13    4.56    0.79
  -1   4 -13    4.19    0.70
  -1   4 -13    4.60    1.50
   1  -4  13    3.43    0.66
   1  -4  13    4.23    0.63
  -2   4 -13    1.06    0.38
  -2   4 -13    0.64    0.76
   2  -4  13    0.16    0.23
  -3   4 -13    0.28    0.36
  -3   4 -13    1.85    1.18
   3  -4  13    0.56    0.30
  -4   4 -13    7.67    2.34
  -4   4 -13   10.00    1.40
  -5   4 -13   10.26    1.53
   5   3 -13   -0.04    0.32
   4   3 -13    7.22    1.20
  -4  -3  13    4.05    0.76
   3   3 -13   -0.40    0.22
  -3  -3  13   -0.18    0.18
   2   3 -13    2.74    0.65
  -2  -3  13    2.04    0.42
   1   3 -13    2.01    0.54
  -1  -3  13    1.44    0.48
  -1  -3  13    2.50    0.48
   0   3 -13    0.36    0.23
   0   3 -13    0.42    0.30
   0   3 -13    0.34    0.78
   0  -3  13    0.60    0.32
   0  -3  13    0.53    0.24
   0  -3  13    0.25    0.24
  -1   3 -13   41.31    4.54
  -1   3 -13   34.75    3.03
  -1   3 -13   35.02    2.76
   1  -3  13   36.39    2.93
   1  -3  13   32.34    2.74
   1  -3  13   34.16    3.01
  -2   3 -13    1.74    0.97
  -2   3 -13    1.39    0.50
  -2   3 -13    1.49    0.44
   2  -3  13    1.92    0.57
   2  -3  13    1.73    0.41
  -3   3 -13    7.94    2.18
  -3   3 -13   10.58    1.31
   3  -3  13   14.08    1.50
   3  -3  13    9.57    1.39
  -4   3 -13    0.17    0.82
  -4   3 -13   -0.21    0.25
   4  -3  13    0.41    0.43
  -5   3 -13    3.34    0.81
   5   2 -13   -0.42    0.25
   4   2 -13   35.42    3.10
  -4  -2  13   31.22    2.74
   3   2 -13    0.27    0.32
  -3  -2  13    1.09    0.47
  -3  -2  13   -0.04    0.16
   2   2 -13    0.05    0.24
  -2  -2  13    0.07    0.32
  -2  -2  13    0.37    0.25
   1   2 -13   25.95    2.25
  -1  -2  13   22.56    1.95
  -1  -2  13   22.30    2.25
   0   2 -13    7.60    0.73
   0   2 -13    6.57    1.05
   0  -2  13    7.25    1.12
   0  -2  13    6.59    0.91
   0  -2  13    5.87    0.83
  -1   2 -13    0.19    0.51
  -1   2 -13    0.39    0.23
  -1   2 -13    0.24    0.34
   1  -2  13    0.92    0.32
   1  -2  13    0.37    0.34
   1  -2  13    0.35    0.26
  -2   2 -13    0.10    0.32
  -2   2 -13    0.11    0.20
  -2   2 -13    0.16    0.49
   2  -2  13   -0.09    0.24
   2  -2  13   -0.10    0.13
  -3   2 -13    2.80    1.20
  -3   2 -13    3.82    0.91
  -3   2 -13    4.69    0.79
   3  -2  13    3.85    0.73
   3  -2  13    4.22    0.86
  -4   2 -13    1.04    0.45
  -4   2 -13    0.65    0.72
   4  -2  13    0.35    0.42
  -5   2 -13   -0.20    0.35
  -5   2 -13    0.19    0.81
   5  -2  13   -0.30    0.34
   6  -2  13    9.00    1.62
   5   1 -13   15.93    2.16
   4   1 -13    2.26    0.70
  -4  -1  13    2.78    0.84
   3   1 -13    4.51    1.00
  -3  -1  13    6.12    1.12
  -3  -1  13    5.02    0.80
   2   1 -13    0.25    0.29
  -2  -1  13    0.10    0.20
  -2  -1  13   -0.12    0.29
   1   1 -13    9.89    1.52
  -1  -1  13    9.28    1.53
  -1  -1  13   14.65    1.72
  -1  -1  13   14.09    1.23
  -1  -1  13   13.03    1.07
   0   1 -13    2.20    0.37
   0   1 -13    2.28    0.62
   0  -1  13    2.22    0.64
   0  -1  13    2.40    0.66
   0  -1  13    2.37    0.50
   0  -1  13    2.70    0.53
  -1   1 -13   -0.06    0.25
  -1   1 -13    0.34    0.18
  -1   1 -13    0.35    0.53
   1  -1  13   -0.27    0.25
   1  -1  13    0.21    0.21
   1  -1  13    0.07    0.23
   1  -1  13    0.40    0.34
  -2   1 -13    1.45    0.54
  -2   1 -13    1.50    0.36
  -2   1 -13    1.74    0.86
   2  -1  13    1.48    0.63
   2  -1  13    1.93    0.58
   2  -1  13    1.08    0.36
  -3   1 -13    5.31    0.81
  -3   1 -13    4.27    1.00
  -3   1 -13    3.89    1.30
   3  -1  13    3.45    0.82
   3  -1  13    4.65    0.95
   3  -1  13    7.49    0.99
  -4   1 -13    2.80    0.60
  -4   1 -13    3.87    1.35
   4  -1  13    4.81    1.00
  -5   1 -13    1.03    0.93
   5  -1  13    0.70    0.50
   6  -1  13    1.24    0.70
   5   0 -13    0.93    0.59
  -5   0  13    0.36    0.58
   4   0 -13    1.98    0.66
  -4   0  13    1.79    0.76
   3   0 -13   -0.05    0.28
  -3   0  13    0.12    0.24
  -3   0  13    0.13    0.31
   2   0 -13   25.96    2.71
  -2   0  13   26.20    2.38
  -2   0  13   35.68    2.90
  -2   0  13   34.32    2.85
   1   0 -13   55.80    4.70
  -1   0  13   49.89    5.77
  -1   0  13   56.71    4.42
  -1   0  13   58.98    4.27
  -1   0  13   55.08    4.70
  -1   0  13   60.06    4.79
   0   0 -13    0.33    0.35
   0   0 -13    0.14    0.12
   0   0  13    0.08    0.21
   0   0  13    0.16    0.35
   0   0  13   -0.01    0.31
   0   0  13    0.30    0.25
   0   0  13    0.27    0.31
  -1   0 -13    5.35    1.00
  -1   0 -13    6.96    1.42
  -1   0 -13    6.00    0.63
   1   0  13    8.41    1.21
   1   0  13    7.43    0.99
   1   0  13    7.57    1.24
   1   0  13    8.07    0.95
  -2   0 -13    0.15    0.19
  -2   0 -13   -0.12    0.24
  -2   0 -13   -0.07    0.35
   2   0  13    0.35    0.36
   2   0  13   -0.09    0.23
   2   0  13    0.24    0.30
  -3   0 -13    1.40    0.71
  -3   0 -13    1.84    0.65
   3   0  13    2.31    0.70
   3   0  13    1.98    0.62
  -4   0 -13    0.64    0.67
  -4   0 -13    1.75    0.64
   4   0  13    1.56    0.61
   4   0  13    1.73    0.61
  -5   0 -13    8.31    2.07
   5   0  13   12.22    1.79
   5   0  13   13.40    1.88
   6   0  13    3.76    0.99
  -6   1  13   54.47    5.12
   5  -1 -13   22.18    2.73
  -5   1  13   20.40    2.79
   4  -1 -13    8.00    1.40
  -4   1  13    4.49    1.15
   3  -1 -13    8.11    1.44
  -3   1  13    8.86    1.54
  -3   1  13    9.44    1.48
   2  -1 -13    1.10    0.49
  -2   1  13    0.36    0.33
  -2   1  13    1.11    0.35
  -2   1  13    0.50    0.49
  -2   1  13    0.48    0.49
   1  -1 -13    2.03    0.66
  -1   1  13    3.77    0.81
  -1   1  13    2.26    0.50
  -1   1  13    2.70    0.59
  -1   1  13    1.75    0.64
  -1   1  13    3.11    0.84
   0  -1 -13    0.06    0.30
   0   1  13    0.42    0.44
   0   1  13    0.74    0.44
   0   1  13    0.17    0.21
   0   1  13    0.36    0.30
   0   1  13   -0.05    0.12
  -1  -1 -13    3.05    0.38
  -1  -1 -13    2.26    0.71
  -1  -1 -13    3.77    0.78
   1   1  13    2.33    0.72
   1   1  13    3.02    0.59
   1   1  13    3.16    0.60
   1   1  13    3.15    0.78
  -2  -1 -13   17.21    1.38
  -2  -1 -13   15.29    2.06
  -2  -1 -13   15.32    1.93
   2   1  13   16.93    1.75
   2   1  13   11.96    1.75
   2   1  13   17.77    1.53
  -3  -1 -13    8.22    1.59
  -3  -1 -13    6.83    1.29
   3   1  13    7.03    1.20
   3   1  13    8.23    1.32
  -4  -1 -13   -0.63    0.39
  -4  -1 -13    0.16    0.39
   4   1  13    0.24    0.39
   4   1  13    0.34    0.43
  -5  -1 -13   22.25    3.03
   5   1  13   20.15    2.56
   5   1  13   24.56    2.49
  -6  -1 -13   21.20    3.76
   6   1  13   30.42    2.90
  -6   2  13    9.15    1.82
   5  -2 -13    0.95    0.43
  -5   2  13    0.19    0.60
   4  -2 -13    0.35    0.38
  -4   2  13   -0.18    0.47
  -4   2  13    1.08    0.65
   3  -2 -13    5.81    1.12
  -3   2  13   11.40    1.60
  -3   2  13    7.56    1.34
   2  -2 -13   20.59    2.17
  -2   2  13   22.46    2.23
  -2   2  13   22.74    2.29
  -2   2  13   19.73    1.82
   1  -2 -13   17.62    1.58
   1  -2 -13   16.58    2.22
  -1   2  13   21.09    2.09
  -1   2  13   16.86    2.05
  -1   2  13   20.31    2.03
  -1   2  13   18.36    1.61
   0  -2 -13    0.14    0.24
   0  -2 -13    0.13    0.20
   0   2  13   -0.19    0.28
   0   2  13   -0.15    0.17
   0   2  13    0.27    0.32
   0   2  13    0.09    0.20
  -1  -2 -13   58.04    4.45
  -1  -2 -13   56.69    4.97
  -1  -2 -13   57.14    4.22
   1   2  13   55.98    4.98
   1   2  13   62.40    5.00
   1   2  13   68.67    4.58
  -2  -2 -13   19.62    2.24
  -2  -2 -13   21.22    2.09
   2   2  13   18.12    1.72
   2   2  13   19.19    1.99
   2   2  13   18.10    1.99
  -3  -2 -13    6.89    1.24
  -3  -2 -13    5.04    1.15
   3   2  13    6.75    1.14
   3   2  13    5.18    1.08
  -4  -2 -13    9.66    1.75
  -4  -2 -13    9.97    1.73
   4   2  13    9.64    1.54
   4   2  13   10.85    1.54
  -5  -2 -13    8.35    1.75
   5   2  13    7.17    1.34
   5   2  13    9.33    1.49
   6   2  13    0.75    0.61
   5  -3 -13    3.68    0.96
  -5   3  13    7.09    1.44
  -5   3  13    3.88    1.16
   4  -3 -13    5.01    1.10
  -4   3  13    4.58    1.21
  -4   3  13    6.63    1.32
   3  -3 -13   26.70    2.67
  -3   3  13   27.29    2.70
  -3   3  13   24.97    2.70
   2  -3 -13   49.46    4.31
  -2   3  13   46.86    4.32
  -2   3  13   51.68    4.41
   1  -3 -13    2.91    0.79
  -1   3  13    3.59    0.58
  -1   3  13    3.94    0.93
  -1   3  13    5.39    1.08
  -1   3  13    3.62    0.63
   0  -3 -13   15.70    2.01
   0  -3 -13   15.57    1.40
   0   3  13   18.51    2.18
   0   3  13   13.84    1.92
   0   3  13   14.10    1.38
  -1  -3 -13    3.94    0.58
  -1  -3 -13    3.20    0.78
   1   3  13    2.69    0.53
   1   3  13    2.78    0.79
   1   3  13    3.38    0.84
  -2  -3 -13    2.62    0.72
  -2  -3 -13    2.84    0.60
   2   3  13    3.14    0.79
   2   3  13    3.55    0.79
  -3  -3 -13    0.29    0.41
  -3  -3 -13    0.32    0.39
   3   3  13    1.28    0.48
   3   3  13    0.51    0.43
  -4  -3 -13   -0.59    0.30
  -4  -3 -13    0.11    0.50
   4   3  13    0.47    0.40
   4   3  13    0.35    0.40
  -5  -3 -13    0.77    0.53
   5   3  13    0.54    0.46
   5   3  13    1.63    0.66
   5  -4 -13    2.38    0.78
  -5   4  13    2.98    1.03
  -5   4  13    3.81    1.20
   4  -4 -13    9.04    1.69
  -4   4  13    7.18    1.57
  -4   4  13    6.26    1.40
   3  -4 -13    2.41    0.86
  -3   4  13    1.53    0.70
  -3   4  13    2.68    0.82
   2  -4 -13   31.10    2.85
  -2   4  13   27.41    2.84
  -2   4  13   26.54    2.79
   1  -4 -13   12.25    1.79
  -1   4  13   12.18    1.87
  -1   4  13   13.31    1.86
   0  -4 -13    5.71    1.18
   0   4  13    9.54    1.44
   0   4  13    9.89    1.57
  -1  -4 -13   29.67    2.77
   1   4  13   30.96    2.77
   1   4  13   23.55    2.62
  -2  -4 -13    9.48    1.55
   2   4  13    6.81    1.20
   2   4  13    5.11    1.03
  -3  -4 -13    7.74    1.35
   3   4  13    6.33    1.15
   3   4  13    6.10    1.12
  -4  -4 -13    7.58    1.54
   4   4  13   12.24    1.64
   4   4  13   10.35    1.54
  -5  -4 -13    0.83    0.58
   5   4  13    0.52    0.48
   5   4  13    0.88    0.60
   5  -5 -13    0.67    0.67
  -5   5  13    0.36    0.61
   4  -5 -13   -0.34    0.41
  -4   5  13    1.15    0.70
  -4   5  13    0.23    0.52
   3  -5 -13    1.44    0.60
  -3   5  13    0.32    0.54
  -3   5  13    0.38    0.52
   2  -5 -13    7.87    1.48
  -2   5  13    9.58    1.61
  -2   5  13    6.92    1.35
   1  -5 -13   20.73    2.26
  -1   5  13   21.22    2.30
  -1   5  13   21.48    2.60
   0  -5 -13   17.92    2.22
   0   5  13   11.71    1.78
   0   5  13   11.59    1.73
  -1  -5 -13    0.82    0.52
   1   5  13    1.14    0.53
   1   5  13    0.37    0.44
  -2  -5 -13   13.55    1.96
   2   5  13   10.13    1.56
   2   5  13   12.95    1.73
  -3  -5 -13    2.89    0.86
   3   5  13    1.82    0.62
   3   5  13    3.00    0.81
  -4  -5 -13    0.74    0.43
   4   5  13    0.25    0.35
   4   5  13    0.03    0.40
  -5  -5 -13    0.90    0.58
   5   5  13    0.86    0.61
   5   5  13    1.15    0.60
  -5   6  13    1.02    0.81
   4  -6 -13    9.61    1.80
  -4   6  13    9.45    1.73
  -4   6  13   10.40    1.88
   3  -6 -13   -0.15    0.33
  -3   6  13    0.43    0.57
  -3   6  13    0.38    0.59
   2  -6 -13    6.64    1.28
  -2   6  13    6.90    1.36
  -2   6  13    6.79    1.36
   1  -6 -13   -0.19    0.31
  -1   6  13    1.09    0.65
  -1   6  13    0.53    0.50
   0  -6 -13    4.10    1.02
   0   6  13    6.24    1.22
   0   6  13    4.54    1.08
  -1  -6 -13   19.58    2.39
   1   6  13   11.98    1.80
   1   6  13   14.32    2.01
  -2  -6 -13    0.79    0.47
   2   6  13    0.63    0.39
   2   6  13    0.29    0.39
  -3  -6 -13    2.95    0.89
   3   6  13    5.73    1.05
   3   6  13    3.69    0.87
  -4  -6 -13    6.61    1.28
   4   6  13    3.66    0.90
   4   6  13    4.20    0.93
  -5  -6 -13    0.07    0.40
   5   6  13    0.14    0.42
   4  -7 -13   -0.39    0.44
  -4   7  13    0.15    0.63
   3  -7 -13   15.95    2.28
  -3   7  13   12.41    1.99
  -3   7  13    7.32    1.60
   2  -7 -13    7.69    1.46
  -2   7  13   12.00    1.85
  -2   7  13    8.20    1.61
   1  -7 -13    5.84    1.25
  -1   7  13    4.83    1.09
  -1   7  13    2.56    0.88
   0  -7 -13   25.01    2.43
   0   7  13   16.83    2.43
   0   7  13   21.18    2.56
  -1  -7 -13    1.20    0.63
   1   7  13    1.05    0.55
   1   7  13    0.76    0.53
  -2  -7 -13    2.96    0.84
   2   7  13    4.38    0.93
   2   7  13    4.18    0.91
  -3  -7 -13   13.24    1.92
   3   7  13   13.99    1.76
   3   7  13   10.83    1.67
  -4  -7 -13    0.24    0.47
   4   7  13    1.11    0.55
   4   7  13    0.06    0.40
   4  -8 -13    3.77    0.97
  -4   8  13    2.46    0.98
   3  -8 -13    1.00    0.62
  -3   8  13    1.65    0.74
  -3   8  13    1.02    0.65
   2  -8 -13    4.20    1.08
  -2   8  13    2.19    0.87
  -2   8  13    6.20    1.36
   1  -8 -13    5.25    1.21
  -1   8  13    5.10    1.17
  -1   8  13    5.44    1.31
   0  -8 -13    0.16    0.48
   0   8  13    0.88    0.54
   0   8  13    0.76    0.44
  -1  -8 -13    1.66    0.65
   1   8  13    2.25    0.74
   1   8  13    1.39    0.57
  -2  -8 -13    3.37    0.89
   2   8  13    4.90    0.95
   2   8  13    4.57    0.99
   3   8  13    1.04    0.49
   3   8  13    0.20    0.35
   4   8  13   50.58    4.28
   4   8  13   48.51    4.34
  -3   9  13    0.17    0.52
  -2   9  13   -0.07    0.50
  -2   9  13    0.40    0.62
  -1   9  13   18.01    2.51
  -1   9  13   18.29    2.33
   0   9  13    7.30    1.49
   0   9  13   11.13    1.56
   1   9  13    5.97    1.23
   1   9  13    6.76    1.13
   2   9  13    2.23    0.64
   2   9  13    3.13    0.82
   3   9  13    5.71    1.01
   3   9  13    5.95    1.15
  -2  10  13    7.04    1.39
  -1  10  13    1.69    0.66
  -1  10  13    2.45    1.00
   0  10  13    0.52    0.38
   0  10  13    0.26    0.36
   1  10  13   12.68    1.85
   1  10  13   12.82    1.58
   2  10  13    1.99    0.54
   2  10  13    2.58    0.72
   3  10  13    3.82    0.91
  -1  11  13    1.94    0.59
   0  11  13    0.88    0.35
   1  11  13    0.57    0.30
  -1  -8  14    4.86    0.75
   0   8 -14    0.36    0.42
   0  -8  14    0.34    0.28
  -1   8 -14    0.06    0.32
  -1  -7  14   10.21    1.06
   0   7 -14    6.61    1.14
   0  -7  14    7.29    0.93
   0  -7  14    8.28    1.07
  -1   7 -14    7.02    1.08
   1  -7  14    5.81    0.82
  -2   7 -14    2.45    0.68
   2  -7  14    0.75    0.38
  -3  -6  14   -0.19    0.19
  -2  -6  14   19.15    1.65
  -1  -6  14    0.20    0.22
  -1  -6  14   -0.21    0.20
   0   6 -14   12.42    1.44
   0  -6  14    9.36    1.00
   0  -6  14    9.93    1.07
  -1   6 -14    0.29    0.29
  -1   6 -14    0.71    1.12
   1  -6  14    0.12    0.19
  -2   6 -14   18.74    1.88
   2  -6  14   20.00    1.77
  -3   6 -14    3.81    0.84
  -4  -5  14   15.89    1.56
  -3  -5  14    0.41    0.29
   2   5 -14    5.72    0.81
  -2  -5  14    5.79    0.78
   1   5 -14    1.98    0.42
  -1  -5  14    1.94    0.42
   0   5 -14    1.80    0.41
   0   5 -14    1.41    0.44
   0  -5  14    1.83    0.47
   0  -5  14    1.21    0.34
  -1   5 -14    2.19    0.54
  -1   5 -14    0.82    1.04
   1  -5  14    1.73    0.49
   1  -5  14    1.99    0.45
  -2   5 -14    2.75    1.52
  -2   5 -14    3.77    0.72
   2  -5  14    2.71    0.56
  -3   5 -14   16.70    1.93
  -4   5 -14    5.11    0.96
   5   4 -14    4.06    0.81
   4   4 -14    4.80    1.01
  -4  -4  14    6.81    0.95
   3   4 -14    7.95    1.18
  -3  -4  14    9.17    1.08
   2   4 -14    1.24    0.45
  -2  -4  14    0.68    0.31
   1   4 -14   38.64    2.78
  -1  -4  14   26.33    2.48
   0   4 -14   12.58    1.19
   0   4 -14   11.46    1.42
   0  -4  14   11.12    1.20
   0  -4  14   12.58    1.17
  -1   4 -14    2.28    0.53
  -1   4 -14    1.87    1.12
  -1   4 -14    3.02    0.67
   1  -4  14    2.83    0.54
   1  -4  14    2.33    0.58
  -2   4 -14   13.69    1.40
  -2   4 -14   18.72    3.34
   2  -4  14   13.45    1.34
  -3   4 -14   16.61    1.56
  -3   4 -14   11.52    2.71
  -4   4 -14    0.19    0.35
   5   3 -14    1.02    0.61
   4   3 -14   11.28    1.65
  -4  -3  14   10.65    1.33
   3   3 -14    1.01    0.44
  -3  -3  14    0.29    0.24
   2   3 -14   23.18    2.20
  -2  -3  14   22.69    1.94
   1   3 -14   15.15    1.53
  -1  -3  14   13.73    1.33
   0   3 -14    8.56    1.19
   0   3 -14    7.77    0.94
   0  -3  14    8.39    1.08
   0  -3  14    6.95    0.92
  -1   3 -14    0.06    0.18
  -1   3 -14    0.41    0.31
  -1   3 -14   -0.05    0.66
   1  -3  14    0.68    0.31
   1  -3  14    0.70    0.29
   1  -3  14    0.24    0.24
  -2   3 -14   -0.46    0.45
  -2   3 -14   -0.01    0.22
   2  -3  14    0.21    0.31
   2  -3  14   -0.16    0.15
  -3   3 -14    0.74    0.82
  -3   3 -14    0.01    0.26
  -4   3 -14    3.76    1.54
  -4   3 -14    4.28    0.88
  -5   3 -14    5.29    1.03
   5   2 -14    3.61    0.95
   4   2 -14   -0.12    0.31
   3   2 -14    0.51    0.40
  -3  -2  14    0.12    0.23
   2   2 -14    0.82    0.47
  -2  -2  14    2.47    0.75
  -2  -2  14    2.26    0.45
   1   2 -14    1.08    0.47
  -1  -2  14    1.41    0.54
  -1  -2  14    1.65    0.44
   0   2 -14    2.53    0.64
   0   2 -14    3.30    0.51
   0  -2  14    3.02    0.73
   0  -2  14    2.66    0.55
   0  -2  14    2.63    0.57
  -1   2 -14   15.89    1.68
  -1   2 -14   14.91    1.33
  -1   2 -14   15.64    2.72
   1  -2  14   13.91    1.39
   1  -2  14   14.73    1.61
   1  -2  14   17.21    1.58
  -2   2 -14   11.02    1.54
  -2   2 -14   10.22    2.16
  -2   2 -14    9.78    1.01
   2  -2  14   12.05    1.58
   2  -2  14    8.32    1.11
  -3   2 -14   14.05    2.77
  -3   2 -14   14.26    1.92
  -3   2 -14   15.67    1.47
   3  -2  14   15.04    1.94
  -4   2 -14    4.41    0.88
  -4   2 -14    6.36    1.76
   4  -2  14    5.87    1.15
  -5   2 -14    4.08    0.88
   5  -2  14    2.94    0.92
   5   1 -14   -0.03    0.38
   4   1 -14    6.11    1.24
   3   1 -14    1.12    0.57
  -3  -1  14    1.04    0.34
  -3  -1  14    2.70    0.73
   2   1 -14    5.48    1.09
  -2  -1  14    6.68    1.23
  -2  -1  14    8.22    1.00
   1   1 -14    9.27    1.50
  -1  -1  14   12.05    1.15
  -1  -1  14   10.54    1.12
  -1  -1  14   10.74    1.54
   0   1 -14    1.34    0.30
   0   1 -14    0.96    0.49
   0  -1  14    1.59    0.48
   0  -1  14    1.60    0.41
   0  -1  14    1.53    0.57
   0  -1  14    1.73    0.57
  -1   1 -14   80.84    6.69
  -1   1 -14   81.61    6.05
  -1   1 -14   95.37    8.74
   1  -1  14   78.80    6.64
   1  -1  14   83.04    6.20
   1  -1  14   86.90    6.84
  -2   1 -14    7.80    0.91
  -2   1 -14    5.71    1.08
  -2   1 -14    7.26    1.63
   2  -1  14    6.56    1.13
   2  -1  14    6.59    0.94
  -3   1 -14    0.65    0.32
  -3   1 -14    0.63    0.75
  -3   1 -14    0.10    0.31
   3  -1  14    0.21    0.33
  -4   1 -14    0.67    0.60
  -4   1 -14    0.80    0.44
   4  -1  14    0.18    0.35
  -5   1 -14   -0.05    0.75
  -5   1 -14    1.23    0.37
   5  -1  14    0.19    0.42
   6  -1  14    3.16    0.98
   5   0 -14   14.87    2.14
   4   0 -14    7.68    1.34
  -4   0  14    6.06    1.28
   3   0 -14   12.36    1.68
  -3   0  14    9.73    1.20
  -3   0  14   13.65    1.87
   2   0 -14   26.23    2.55
  -2   0  14   25.17    2.57
  -2   0  14   26.41    2.18
  -2   0  14   24.12    2.57
   1   0 -14    5.71    1.03
  -1   0  14    6.71    1.32
  -1   0  14    5.99    1.13
  -1   0  14    3.76    0.66
  -1   0  14    5.97    1.11
   0   0 -14    0.39    0.35
   0   0  14    0.23    0.23
   0   0  14    0.17    0.38
   0   0  14   -0.12    0.28
   0   0  14    0.37    0.38
   0   0  14    0.04    0.20
  -1   0 -14    0.34    0.34
  -1   0 -14    0.74    0.53
  -1   0 -14    0.28    0.16
   1   0  14    0.38    0.30
   1   0  14    0.09    0.37
   1   0  14    0.35    0.39
  -2   0 -14    7.39    1.33
  -2   0 -14    8.36    0.79
  -2   0 -14    7.99    1.62
   2   0  14    9.49    1.41
   2   0  14    4.59    0.82
   2   0  14    7.69    1.24
  -3   0 -14   -0.11    0.33
  -3   0 -14    0.22    0.25
  -3   0 -14    0.74    0.65
   3   0  14    0.33    0.32
   3   0  14    1.08    0.46
  -4   0 -14   12.20    2.33
  -4   0 -14   12.14    1.91
   4   0  14   12.88    1.73
   4   0  14   12.72    1.82
   5   0  14   28.38    2.87
   6   0  14    4.13    1.23
   5  -1 -14    0.04    0.43
  -5   1  14   -0.03    0.57
   4  -1 -14    0.11    0.42
  -4   1  14    0.09    0.44
   3  -1 -14    1.06    0.56
  -3   1  14    0.28    0.50
  -3   1  14    0.19    0.44
   2  -1 -14    0.13    0.35
  -2   1  14   -0.11    0.34
  -2   1  14    1.75    0.57
  -2   1  14    0.39    0.28
   1  -1 -14   11.11    1.69
  -1   1  14   16.13    2.04
  -1   1  14   10.89    1.80
  -1   1  14   14.72    1.89
   0  -1 -14    5.25    1.02
   0   1  14    6.35    1.19
   0   1  14    6.37    1.16
   0   1  14    5.65    0.78
   0   1  14    4.99    0.92
  -1  -1 -14   35.46    3.12
  -1  -1 -14   32.96    2.45
  -1  -1 -14   38.73    3.68
   1   1  14   36.06    3.17
   1   1  14   33.82    3.07
   1   1  14   26.60    2.66
  -2  -1 -14    3.72    0.54
  -2  -1 -14    2.29    0.70
  -2  -1 -14    2.82    0.88
   2   1  14    3.08    0.79
   2   1  14    2.68    0.72
   2   1  14    3.15    0.60
  -3  -1 -14    0.53    0.48
  -3  -1 -14   -0.10    0.33
   3   1  14    0.84    0.49
   3   1  14    0.71    0.46
  -4  -1 -14    2.83    0.93
  -4  -1 -14    3.14    1.09
   4   1  14    5.62    1.12
   4   1  14    4.67    1.08
  -5  -1 -14   19.87    3.32
   5   1  14   22.63    2.77
   5   1  14   26.36    2.58
   5  -2 -14    8.89    1.68
  -5   2  14    7.58    1.60
   4  -2 -14    0.27    0.48
  -4   2  14    0.66    0.53
  -4   2  14    1.37    0.67
   3  -2 -14   26.91    2.64
  -3   2  14   24.59    2.60
  -3   2  14   23.83    2.94
   2  -2 -14    9.20    1.51
  -2   2  14   11.08    1.68
  -2   2  14   11.54    1.68
   1  -2 -14    5.15    1.15
  -1   2  14    5.73    1.18
  -1   2  14    5.77    0.86
  -1   2  14    5.81    1.16
   0  -2 -14   19.47    2.34
   0  -2 -14   23.41    2.02
   0   2  14   24.34    2.46
   0   2  14   26.87    2.11
   0   2  14   26.93    2.53
  -1  -2 -14    5.91    0.50
  -1  -2 -14    7.49    1.32
   1   2  14    4.95    0.87
   1   2  14    5.73    1.06
   1   2  14    8.00    1.30
  -2  -2 -14    1.21    0.52
  -2  -2 -14    1.27    0.53
   2   2  14    1.41    0.56
   2   2  14    1.38    0.57
  -3  -2 -14    2.70    0.86
  -3  -2 -14    3.57    0.97
   3   2  14    3.32    0.89
   3   2  14    5.45    1.09
  -4  -2 -14   -0.13    0.45
  -4  -2 -14    0.58    0.51
   4   2  14   -0.54    0.32
   4   2  14   -0.08    0.33
  -5  -2 -14    5.15    1.27
   5   2  14    2.64    0.87
   5   2  14    5.96    1.15
   5  -3 -14   10.37    1.90
  -5   3  14   12.18    2.08
   4  -3 -14   12.12    1.92
  -4   3  14   10.01    1.74
  -4   3  14    8.41    1.60
   3  -3 -14    0.50    0.48
  -3   3  14    0.64    0.54
  -3   3  14    0.38    0.62
   2  -3 -14    5.01    1.12
  -2   3  14    3.79    1.03
  -2   3  14    3.89    0.98
   1  -3 -14    0.75    0.57
  -1   3  14    2.87    0.78
  -1   3  14    3.55    0.95
   0  -3 -14    0.91    0.53
   0   3  14    0.38    0.24
   0   3  14    0.71    0.55
   0   3  14    1.07    0.61
  -1  -3 -14   19.95    2.10
   1   3  14   18.16    2.30
   1   3  14   17.59    2.18
  -2  -3 -14    7.44    1.33
   2   3  14    7.23    1.18
   2   3  14    3.99    0.96
  -3  -3 -14    2.38    0.75
   3   3  14    2.56    0.76
   3   3  14    2.92    0.79
  -4  -3 -14   28.08    2.89
   4   3  14   28.37    2.78
   4   3  14   26.51    2.72
  -5  -3 -14    0.50    0.58
   5   3  14   -0.10    0.43
   5   3  14    0.40    0.47
  -5   4  14    1.81    0.86
  -5   4  14    1.65    0.79
   4  -4 -14    3.65    1.07
  -4   4  14    1.88    0.90
  -4   4  14    2.63    0.91
   3  -4 -14   12.37    1.89
  -3   4  14   10.33    1.74
  -3   4  14   10.70    1.82
   2  -4 -14   -0.06    0.32
  -2   4  14   -0.48    0.28
  -2   4  14    0.19    0.48
   1  -4 -14   14.47    2.02
  -1   4  14   10.49    1.74
  -1   4  14    7.98    1.50
   0  -4 -14    9.86    1.62
   0   4  14    9.20    1.65
   0   4  14   10.87    1.65
  -1  -4 -14   -0.17    0.27
   1   4  14    0.36    0.39
   1   4  14   -0.16    0.35
  -2  -4 -14    1.41    0.61
   2   4  14    2.01    0.66
   2   4  14    2.36    0.76
  -3  -4 -14    3.98    1.07
   3   4  14    6.36    1.16
   3   4  14    4.39    0.96
  -4  -4 -14    0.43    0.49
   4   4  14    0.51    0.47
   4   4  14    1.02    0.52
  -5  -4 -14    0.46    0.50
   5   4  14    0.08    0.43
   5   4  14    0.50    0.51
  -5   5  14    6.46    1.47
   4  -5 -14   28.66    3.04
  -4   5  14   27.93    3.44
  -4   5  14   28.38    3.56
   3  -5 -14    0.56    0.54
  -3   5  14    1.21    0.73
  -3   5  14    0.51    0.63
   2  -5 -14   48.27    4.43
  -2   5  14   51.87    4.55
  -2   5  14   46.62    4.42
   1  -5 -14    1.56    0.67
  -1   5  14    1.98    0.81
  -1   5  14    0.86    0.56
   0  -5 -14    8.87    1.44
   0   5  14    9.41    1.59
   0   5  14    7.22    1.36
  -1  -5 -14    4.06    1.07
   1   5  14    2.87    0.86
   1   5  14    3.72    0.96
  -2  -5 -14    8.37    1.50
   2   5  14   13.26    1.65
   2   5  14    8.46    1.46
  -3  -5 -14    3.45    1.01
   3   5  14    3.89    0.92
   3   5  14    4.50    0.96
  -4  -5 -14   15.49    2.21
   4   5  14   16.30    2.11
   4   5  14   18.21    2.19
  -5  -5 -14   10.48    1.74
   5   5  14    8.16    1.41
   5   5  14    5.26    1.18
  -5   6  14   -0.54    0.58
   4  -6 -14    8.19    1.61
  -4   6  14    9.91    1.80
  -4   6  14    9.76    1.85
   3  -6 -14    0.75    0.49
  -3   6  14    0.38    0.47
  -3   6  14   -0.09    0.54
   2  -6 -14   19.72    2.62
  -2   6  14   19.28    2.56
  -2   6  14   17.80    2.54
   1  -6 -14    3.71    0.97
  -1   6  14    3.96    1.03
  -1   6  14    3.96    1.09
   0  -6 -14   30.06    3.01
   0   6  14   26.73    2.95
   0   6  14   32.42    3.01
  -1  -6 -14   10.62    1.76
   1   6  14    9.01    1.55
   1   6  14    9.98    1.58
  -2  -6 -14    1.39    0.56
   2   6  14    0.66    0.33
   2   6  14    0.17    0.34
  -3  -6 -14    4.72    1.11
   3   6  14    4.88    1.06
   3   6  14    4.12    0.96
  -4  -6 -14    2.48    0.88
   4   6  14    2.30    0.76
   4   6  14    2.20    0.72
  -5  -6 -14    0.22    0.42
   5   6  14   -0.09    0.35
   5   6  14   -0.02    0.34
   4  -7 -14    0.87    0.59
  -4   7  14    1.78    0.95
   3  -7 -14    0.49    0.58
  -3   7  14    0.00    0.59
  -3   7  14    0.35    0.53
   2  -7 -14    3.04    0.98
  -2   7  14    2.90    0.95
  -2   7  14    2.09    0.93
   1  -7 -14    1.65    0.76
  -1   7  14    3.54    1.06
  -1   7  14    2.05    0.75
   0  -7 -14   -0.15    0.43
   0   7  14   -0.51    0.38
   0   7  14    0.49    0.51
  -1  -7 -14    3.29    1.01
   1   7  14    2.63    0.77
   1   7  14    4.47    1.05
  -2  -7 -14    1.64    0.67
   2   7  14    0.80    0.53
   2   7  14    0.63    0.50
  -3  -7 -14    2.02    0.77
   3   7  14    0.15    0.41
   3   7  14   -0.33    0.32
  -4  -7 -14    0.12    0.41
   4   7  14    0.32    0.41
   4   7  14    0.17    0.47
  -4   8  14   10.32    1.92
   3  -8 -14   18.19    2.65
  -3   8  14   14.05    2.31
   2  -8 -14    1.24    0.47
  -2   8  14   -0.46    0.42
  -2   8  14    0.11    0.48
   1  -8 -14    3.55    1.02
  -1   8  14    9.74    1.58
  -1   8  14    6.85    1.40
   0  -8 -14    0.10    0.49
   0   8  14    0.33    0.47
   0   8  14    0.22    0.55
  -1  -8 -14    0.91    0.64
   1   8  14    0.80    0.53
   1   8  14    0.62    0.57
  -2  -8 -14    1.02    0.59
   2   8  14    1.26    0.57
   2   8  14    0.94    0.48
   3   8  14    8.68    1.39
   3   8  14   10.67    1.62
   4   8  14   10.15    1.62
   4   8  14   12.55    1.67
  -3   9  14    0.40    0.65
  -2   9  14    1.29    0.77
  -1   9  14   15.53    2.36
  -1   9  14   14.28    2.12
   0   9  14   -0.01    0.37
   0   9  14    0.03    0.34
   1   9  14    4.06    1.08
   1   9  14    4.80    0.97
   2   9  14   15.22    1.89
   2   9  14   14.88    2.02
   3   9  14    0.02    0.36
   3   9  14    0.20    0.37
  -2  10  14    4.19    1.05
  -1  10  14    5.36    1.17
   0  10  14    5.09    1.06
   0  10  14    4.99    1.24
   1  10  14    1.83    0.78
   1  10  14    1.28    0.52
   2  10  14    4.54    0.90
   2  10  14    4.74    1.03
   3  10  14    3.87    0.79
   0  11  14    1.30    0.54
   1  11  14    6.17    0.96
   2  11  14    4.63    0.74
  -1  -8  15    0.49    0.29
   0   8 -15   -0.29    0.36
  -1  -7  15   12.46    1.26
   0   7 -15   14.25    1.75
  -1   7 -15    9.55    1.40
  -2   7 -15    2.74    0.69
  -2  -6  15   18.09    1.61
  -1  -6  15    0.33    0.24
  -1  -6  15   -0.06    0.22
   0   6 -15    1.88    0.51
   0  -6  15    1.68    0.45
  -1   6 -15    2.19    0.53
   1  -6  15    2.74    0.56
  -2   6 -15    5.46    0.95
   2  -6  15    2.99    0.64
  -3   6 -15    0.66    0.46
  -4  -5  15    1.76    0.52
  -3  -5  15    0.75    0.36
  -2  -5  15    2.76    0.56
   1   5 -15   13.15    1.37
  -1  -5  15   16.81    1.46
   0   5 -15   12.55    1.31
   0   5 -15   13.05    1.54
   0  -5  15   13.84    1.46
   0  -5  15   14.19    1.30
  -1   5 -15    1.22    1.00
  -1   5 -15    0.55    0.30
   1  -5  15    0.64    0.33
  -2   5 -15   25.89    2.38
  -2   5 -15   21.33    4.31
   2  -5  15   29.28    2.32
  -3   5 -15   12.71    1.59
   5   4 -15    0.79    0.56
   4   4 -15   18.92    2.04
  -4  -4  15   21.00    1.89
   3   4 -15    2.22    0.61
  -3  -4  15    2.05    0.48
   2   4 -15   30.97    2.73
  -2  -4  15   30.58    2.52
   1   4 -15   24.68    2.02
  -1  -4  15   18.16    1.78
  -1  -4  15   20.64    1.86
   0   4 -15    2.22    0.52
   0   4 -15    1.72    0.55
   0  -4  15    2.55    0.51
   0  -4  15    2.14    0.58
  -1   4 -15   14.68    3.23
  -1   4 -15   16.96    1.56
  -1   4 -15   15.78    1.68
   1  -4  15   18.07    1.58
  -2   4 -15    0.21    0.97
  -2   4 -15    1.84    0.49
   2  -4  15    2.51    0.53
  -3   4 -15    0.96    0.94
  -3   4 -15    0.34    0.33
  -4   4 -15    0.04    0.29
   5   3 -15    2.97    0.87
   4   3 -15   15.92    2.08
   3   3 -15    8.75    1.36
  -3  -3  15    7.21    1.03
   2   3 -15    0.95    0.45
  -2  -3  15    0.34    0.25
   1   3 -15   -0.04    0.20
  -1  -3  15    0.13    0.21
   0   3 -15    8.48    1.25
   0   3 -15    7.28    0.93
   0  -3  15    7.69    1.01
  -1   3 -15    1.46    0.40
  -1   3 -15    0.57    0.36
  -1   3 -15    1.26    1.12
   1  -3  15    1.59    0.43
  -2   3 -15    7.50    1.25
  -2   3 -15    7.65    1.03
  -2   3 -15    9.73    2.25
   2  -3  15    7.86    1.05
  -3   3 -15   13.38    1.54
  -3   3 -15   10.56    2.53
  -4   3 -15   10.71    2.53
  -4   3 -15    8.70    1.29
  -5   3 -15   27.78    2.58
   5   2 -15   -0.20    0.37
   4   2 -15    5.26    1.12
   3   2 -15    0.04    0.29
  -3  -2  15    0.30    0.28
   2   2 -15   43.18    3.66
  -2  -2  15   39.14    3.22
   1   2 -15    9.55    1.50
  -1  -2  15   13.13    1.23
  -1  -2  15   12.79    1.74
   0   2 -15   25.05    1.98
   0   2 -15   23.36    2.33
   0  -2  15   24.55    2.37
   0  -2  15   24.88    2.11
  -1   2 -15   21.55    3.44
  -1   2 -15   20.77    1.66
  -1   2 -15   14.28    2.05
   1  -2  15   18.92    1.73
   1  -2  15   21.47    2.01
  -2   2 -15   -0.18    0.27
  -2   2 -15    0.18    0.21
  -2   2 -15    0.75    0.72
   2  -2  15    0.13    0.24
   2  -2  15   -0.01    0.27
  -3   2 -15   10.11    1.62
  -3   2 -15    9.35    2.18
  -3   2 -15   10.67    1.29
   3  -2  15    9.24    1.41
  -4   2 -15    0.13    0.74
  -4   2 -15    0.26    0.28
   4  -2  15    0.40    0.39
  -5   2 -15    1.59    0.48
   4   1 -15   -0.06    0.40
   3   1 -15   26.99    2.56
  -3  -1  15   22.71    2.13
  -3  -1  15   24.96    2.55
   2   1 -15    2.87    0.77
  -2  -1  15    2.15    0.74
  -2  -1  15    2.72    0.53
   1   1 -15   -0.28    0.26
  -1  -1  15   -0.13    0.16
  -1  -1  15   -0.57    0.28
   0   1 -15    0.73    0.49
   0   1 -15    0.94    0.26
   0  -1  15    0.04    0.37
   0  -1  15    0.72    0.35
  -1   1 -15    0.95    0.79
  -1   1 -15    1.43    0.56
  -1   1 -15    0.54    0.22
   1  -1  15    1.05    0.53
   1  -1  15    0.84    0.36
  -2   1 -15   25.25    2.04
  -2   1 -15   26.03    2.52
  -2   1 -15   24.91    3.25
   2  -1  15   24.26    2.40
   2  -1  15   23.40    2.14
  -3   1 -15   22.68    3.49
  -3   1 -15   21.56    1.90
  -3   1 -15   22.61    2.32
   3  -1  15   20.21    2.17
  -4   1 -15   -0.71    0.51
  -4   1 -15    0.66    0.33
   4  -1  15   -0.12    0.36
  -5   1 -15    0.56    0.44
  -5   1 -15    0.84    0.90
   5  -1  15    0.38    0.48
   4   0 -15    1.68    0.71
  -4   0  15    2.98    0.97
   3   0 -15    0.59    0.50
  -3   0  15    0.74    0.52
   2   0 -15   11.92    1.90
  -2   0  15   16.91    2.20
  -2   0  15   18.35    1.57
   1   0 -15   88.48    8.10
  -1   0  15  115.85    8.56
  -1   0  15  115.14    8.32
  -1   0  15   97.40    7.51
   0   0 -15   14.80    1.86
   0   0  15   13.87    1.82
   0   0  15   14.33    1.89
   0   0  15    9.77    1.26
  -1   0 -15  141.25    9.69
  -1   0 -15  137.07   13.35
  -1   0 -15  129.35   10.63
   1   0  15  144.02    9.96
   1   0  15  138.24   10.76
   1   0  15  125.78   10.57
  -2   0 -15   14.51    2.05
  -2   0 -15   16.41    1.35
  -2   0 -15   15.82    2.49
   2   0  15   11.99    1.83
   2   0  15   15.45    1.53
   2   0  15   15.88    2.06
  -3   0 -15   26.04    3.35
  -3   0 -15   24.55    2.63
  -3   0 -15   27.81    2.22
   3   0  15   26.43    2.64
   3   0  15   24.46    2.52
  -4   0 -15    8.17    1.12
  -4   0 -15    5.28    1.54
  -4   0 -15    6.18    1.40
   4   0  15    8.65    1.44
   5   0  15    0.47    0.50
  -5   1  15   15.39    2.40
   4  -1 -15    0.58    0.52
  -4   1  15    0.94    0.52
   3  -1 -15   18.30    2.17
  -3   1  15   12.28    1.92
   2  -1 -15    4.86    1.08
  -2   1  15    4.49    1.03
  -2   1  15    6.12    1.19
   1  -1 -15   13.87    1.93
  -1   1  15   11.66    1.22
  -1   1  15   11.72    1.72
  -1   1  15   12.69    1.85
   0  -1 -15   15.68    2.18
   0   1  15   17.81    2.35
   0   1  15   20.25    2.43
   0   1  15   20.33    1.74
  -1  -1 -15    0.58    0.16
  -1  -1 -15    0.04    0.31
   1   1  15    1.22    0.61
   1   1  15    0.22    0.29
   1   1  15    0.90    0.51
  -2  -1 -15    0.19    0.41
  -2  -1 -15    0.13    0.41
  -2  -1 -15    0.20    0.17
   2   1  15    0.17    0.33
   2   1  15    0.12    0.41
  -3  -1 -15    1.20    0.68
  -3  -1 -15    0.89    0.29
  -3  -1 -15    0.56    0.61
   3   1  15    0.78    0.54
   3   1  15    0.74    0.51
  -4  -1 -15    0.17    0.42
   4   1  15   -0.45    0.42
   4   1  15   -0.06    0.37
   5   1  15    4.23    1.04
   5   1  15    4.10    1.02
  -5   2  15    3.39    1.12
   4  -2 -15    3.24    1.04
  -4   2  15    3.13    0.94
   3  -2 -15    1.16    0.68
  -3   2  15    2.20    0.85
  -3   2  15    1.08    0.62
   2  -2 -15    7.17    1.39
  -2   2  15    7.63    1.43
  -2   2  15    6.14    1.25
   1  -2 -15    0.85    0.49
  -1   2  15    1.25    0.67
  -1   2  15    0.87    0.48
   0  -2 -15    8.17    1.31
   0   2  15    7.05    1.39
   0   2  15    6.95    0.95
   0   2  15    8.40    1.43
  -1  -2 -15   20.95    2.21
   1   2  15   18.31    2.37
   1   2  15   21.07    2.18
  -2  -2 -15   10.70    1.01
  -2  -2 -15   14.30    2.03
   2   2  15   11.57    1.63
   2   2  15   13.45    1.83
  -3  -2 -15    1.24    0.59
   3   2  15    2.33    0.73
   3   2  15    2.39    0.76
  -4  -2 -15    7.24    1.49
   4   2  15    7.02    1.33
   4   2  15    9.16    1.53
  -5  -2 -15    1.88    0.77
   5   2  15    0.64    0.66
   5   2  15    0.67    0.60
  -5   3  15   -0.08    0.61
   4  -3 -15    3.10    1.05
  -4   3  15    2.72    0.98
  -4   3  15    2.19    0.86
   3  -3 -15   11.38    1.84
  -3   3  15   12.19    1.92
  -3   3  15    7.77    1.56
   2  -3 -15    1.68    0.68
  -2   3  15    1.84    0.74
  -2   3  15    2.09    0.71
   1  -3 -15   25.80    2.93
  -1   3  15   17.87    2.46
  -1   3  15   19.13    2.56
   0  -3 -15   25.09    2.70
   0   3  15   23.69    2.66
   0   3  15   32.13    2.89
  -1  -3 -15    0.07    0.36
   1   3  15    0.40    0.49
   1   3  15    0.60    0.51
  -2  -3 -15   37.09    3.62
   2   3  15   43.18    3.65
   2   3  15   37.96    3.60
  -3  -3 -15   14.83    2.48
   3   3  15   22.58    2.26
   3   3  15   21.71    2.23
  -4  -3 -15    4.68    1.16
   4   3  15    6.27    1.24
   4   3  15    4.51    1.07
  -5  -3 -15    5.86    1.42
   5   3  15    4.54    1.07
   5   3  15    6.67    1.33
  -5   4  15    1.94    0.92
   4  -4 -15    1.88    0.79
  -4   4  15    2.74    1.00
  -4   4  15    2.69    0.96
   3  -4 -15    0.26    0.43
  -3   4  15   -0.01    0.52
  -3   4  15    0.51    0.56
   2  -4 -15    6.42    1.36
  -2   4  15   11.08    1.72
  -2   4  15    9.70    1.68
   1  -4 -15   94.55    7.99
  -1   4  15  101.02    8.08
  -1   4  15   97.60    8.07
   0  -4 -15    0.66    0.43
   0   4  15    2.54    0.78
   0   4  15    1.73    0.73
  -1  -4 -15   44.80    3.92
   1   4  15   39.29    3.81
   1   4  15   41.24    3.82
  -2  -4 -15    8.98    1.56
   2   4  15   14.07    1.87
   2   4  15   12.33    1.73
  -3  -4 -15   12.84    1.91
   3   4  15   11.51    1.66
   3   4  15    9.60    1.55
  -4  -4 -15    3.66    1.03
   4   4  15    4.80    1.07
   4   4  15    4.00    0.96
  -5  -4 -15    0.39    0.53
   5   4  15    0.47    0.51
   5   4  15    0.27    0.52
  -5   5  15    0.63    0.71
   4  -5 -15    1.02    0.73
  -4   5  15    3.68    1.03
  -4   5  15    0.04    0.56
   3  -5 -15    1.39    0.68
  -3   5  15    1.31    0.68
  -3   5  15    0.02    0.64
   2  -5 -15   21.17    2.85
  -2   5  15   26.04    2.71
  -2   5  15   23.89    3.03
   1  -5 -15    1.10    0.56
  -1   5  15    0.77    0.60
  -1   5  15    1.82    0.82
   0  -5 -15    5.14    1.25
   0   5  15    4.41    1.11
   0   5  15    5.89    1.30
  -1  -5 -15    2.49    0.88
   1   5  15    2.21    0.79
   1   5  15    1.83    0.73
  -2  -5 -15   32.69    3.35
   2   5  15   38.75    3.38
   2   5  15   33.78    3.28
  -3  -5 -15   16.03    2.09
   3   5  15   12.41    1.79
   3   5  15   11.72    1.79
  -4  -5 -15    1.53    0.75
   4   5  15    1.63    0.70
   4   5  15    1.31    0.66
  -5  -5 -15    2.89    0.90
   5   5  15    1.84    0.75
   5   5  15    1.36    0.71
   4  -6 -15    0.51    0.58
  -4   6  15   -0.16    0.64
   3  -6 -15    0.87    0.66
  -3   6  15    1.57    0.81
  -3   6  15    1.24    0.67
   2  -6 -15    1.07    0.54
  -2   6  15    1.17    0.78
  -2   6  15    0.69    0.66
   1  -6 -15    9.79    1.69
  -1   6  15   10.69    1.76
  -1   6  15   10.29    1.84
   0  -6 -15    3.00    1.02
   0   6  15    2.81    0.87
   0   6  15    3.58    1.04
  -1  -6 -15    1.21    0.73
   1   6  15    2.15    0.81
   1   6  15    2.23    0.83
  -2  -6 -15   23.33    2.80
   2   6  15   15.16    2.22
   2   6  15   22.29    2.24
  -3  -6 -15    3.74    0.99
   3   6  15    2.86    0.81
   3   6  15    3.19    0.89
  -4  -6 -15   -0.05    0.40
   4   6  15    1.26    0.61
   4   6  15    1.22    0.68
  -5  -6 -15    4.07    1.21
   5   6  15    2.91    0.85
  -4   7  15    6.37    1.54
   3  -7 -15    1.97    0.92
  -3   7  15    4.12    1.23
  -3   7  15    1.63    0.95
   2  -7 -15    2.31    0.83
  -2   7  15    0.44    0.54
  -2   7  15    0.72    0.54
   1  -7 -15    0.42    0.56
  -1   7  15    0.15    0.46
  -1   7  15   -0.32    0.44
   0  -7 -15   -0.03    0.49
   0   7  15   -0.22    0.46
   0   7  15    0.40    0.51
  -1  -7 -15    1.00    0.59
   1   7  15    0.89    0.67
   1   7  15    1.53    0.68
  -2  -7 -15    2.40    0.84
   2   7  15    0.55    0.61
   2   7  15    1.97    0.71
  -3  -7 -15    0.03    0.46
   3   7  15    0.17    0.39
   3   7  15    0.26    0.42
  -4  -7 -15    0.49    0.60
   4   7  15    0.63    0.46
   4   7  15    0.82    0.54
   5   7  15    1.25    0.63
   3  -8 -15    0.97    0.69
  -3   8  15    0.68    0.70
   2  -8 -15    2.63    1.05
  -2   8  15    3.24    1.04
  -2   8  15    1.83    0.88
   1  -8 -15    0.69    0.64
  -1   8  15    2.93    0.98
  -1   8  15    1.01    0.69
   0  -8 -15    0.83    0.66
   0   8  15    0.92    0.61
   0   8  15    0.23    0.50
  -1  -8 -15    7.49    1.43
   1   8  15    8.70    1.59
   1   8  15    6.81    1.31
  -2  -8 -15    4.22    1.06
   2   8  15    4.61    1.10
   2   8  15    3.25    0.90
   3   8  15    0.62    0.50
   3   8  15    0.36    0.44
   4   8  15    2.94    0.78
  -3   9  15    0.45    0.66
  -2   9  15    9.98    1.82
  -1   9  15    7.97    1.56
  -1   9  15   10.24    1.94
   0   9  15   -0.06    0.36
   0   9  15    0.54    0.39
   1   9  15    3.68    0.99
   1   9  15    3.43    0.86
   2   9  15   -0.24    0.35
   2   9  15   -0.25    0.32
   3   9  15    1.95    0.67
   4   9  15    0.18    0.43
  -2  10  15    0.63    0.58
  -1  10  15    0.83    0.52
   0  10  15    0.99    0.52
   1  10  15   -0.57    0.32
   2  10  15    4.04    0.88
   3  10  15    0.57    0.43
   0  11  15    4.13    0.88
   1  11  15    4.31    0.87
   0   7 -16    0.55    0.44
  -1   7 -16    8.22    1.24
  -1  -6  16    0.39    0.27
   0   6 -16   10.53    1.35
   0  -6  16    8.10    1.07
  -1   6 -16    2.69    0.66
   1  -6  16    2.22    0.54
  -2   6 -16   11.08    1.49
   2  -6  16    9.07    1.21
  -3  -5  16    0.04    0.27
  -2  -5  16   24.67    2.11
  -1  -5  16   28.66    2.40
   0   5 -16    0.63    0.34
   0   5 -16    0.34    0.32
   0  -5  16    0.74    0.32
  -1   5 -16    9.41    1.24
  -1   5 -16    6.66    2.27
   1  -5  16   11.17    1.27
  -2   5 -16    0.79    0.46
   2  -5  16    0.83    0.39
  -3   5 -16    2.06    0.66
   4   4 -16    2.95    0.81
   3   4 -16   10.83    1.49
  -3  -4  16    9.95    1.22
  -2  -4  16    1.73    0.46
   1   4 -16    0.24    0.31
  -1  -4  16    0.58    0.32
   0   4 -16    0.17    0.32
   0   4 -16    0.06    0.20
   0  -4  16   -0.46    0.20
  -1   4 -16    1.32    0.45
  -1   4 -16    1.29    0.39
  -1   4 -16    1.17    0.95
   1  -4  16    1.18    0.39
  -2   4 -16   -0.04    0.73
  -2   4 -16    0.84    0.36
   2  -4  16    0.98    0.40
  -3   4 -16    5.33    0.94
  -3   4 -16    6.59    2.06
  -4   4 -16    0.94    0.48
   4   3 -16    4.13    1.05
   3   3 -16    0.35    0.41
  -3  -3  16    1.26    0.42
   2   3 -16    3.28    0.77
  -2  -3  16    1.90    0.49
   1   3 -16    7.74    1.19
  -1  -3  16    5.71    0.91
   0   3 -16   14.18    1.73
   0   3 -16   12.75    1.24
   0  -3  16   12.83    1.32
  -1   3 -16   27.30    2.13
  -1   3 -16   19.25    3.65
  -1   3 -16   22.97    2.38
   1  -3  16   26.88    2.21
  -2   3 -16    0.00    0.66
  -2   3 -16    0.27    0.28
  -2   3 -16   -0.24    0.30
   2  -3  16   -0.25    0.26
  -3   3 -16    3.35    1.34
  -3   3 -16    3.60    0.70
  -4   3 -16    1.35    0.58
   4   2 -16    9.94    1.65
   3   2 -16   24.70    2.77
  -3  -2  16   35.07    2.69
   2   2 -16    0.02    0.29
  -2  -2  16    0.01    0.19
   1   2 -16   59.67    4.91
  -1  -2  16   56.91    4.47
   0   2 -16   25.53    2.06
   0   2 -16   27.96    2.51
   0  -2  16   23.68    2.20
  -1   2 -16    3.11    0.79
  -1   2 -16    4.23    1.36
  -1   2 -16    3.33    0.57
   1  -2  16    2.94    0.63
   1  -2  16    3.48    0.83
  -2   2 -16   14.38    2.71
  -2   2 -16   13.03    1.82
  -2   2 -16   12.24    1.25
   2  -2  16   13.88    1.89
   2  -2  16   14.31    1.68
  -3   2 -16    4.89    0.83
  -3   2 -16    5.42    1.11
  -3   2 -16    7.21    1.88
  -4   2 -16    0.03    0.81
  -4   2 -16    0.94    0.41
  -5   2 -16    1.07    0.57
   4   1 -16   13.61    2.08
   3   1 -16    1.82    0.74
   2   1 -16   24.89    2.37
  -2  -1  16   18.98    1.88
  -2  -1  16   22.77    2.36
   1   1 -16   12.82    1.82
  -1  -1  16   13.14    1.31
  -1  -1  16   11.72    1.75
   0   1 -16    3.26    0.80
   0  -1  16    3.11    0.88
   0  -1  16    1.59    0.51
  -1   1 -16   -0.09    0.32
  -1   1 -16   -0.08    0.15
  -1   1 -16    0.43    0.49
   1  -1  16    0.24    0.29
   1  -1  16   -0.07    0.31
  -2   1 -16   38.68    3.04
  -2   1 -16   44.04    3.67
  -2   1 -16   35.20    4.60
   2  -1  16   39.57    3.54
  -3   1 -16    0.03    0.22
  -3   1 -16   -0.17    0.52
  -3   1 -16    0.04    0.39
   3  -1  16   -0.18    0.30
  -4   1 -16   24.67    3.82
  -4   1 -16   21.65    2.03
   4  -1  16   21.22    2.33
  -5   1 -16    0.51    0.41
   5  -1  16    1.47    0.67
   4   0 -16    0.47    0.62
   3   0 -16   23.44    2.63
  -3   0  16   28.50    2.83
   2   0 -16    0.33    0.28
  -2   0  16    0.62    0.56
   1   0 -16    7.26    1.28
  -1   0  16    8.46    1.42
  -1   0  16    7.09    1.04
   0   0 -16    0.74    0.49
   0   0  16    0.27    0.27
   0   0  16    2.60    0.76
  -1   0 -16    4.64    0.99
   1   0  16    3.97    0.76
   1   0  16    7.29    1.20
  -2   0 -16    8.74    0.86
  -2   0 -16    6.99    1.68
  -2   0 -16    7.63    1.37
   2   0  16    9.03    1.44
  -3   0 -16    8.81    1.60
  -3   0 -16    8.28    1.97
  -3   0 -16   12.92    1.19
   3   0  16   10.93    1.65
  -4   0 -16    5.33    0.90
  -4   0 -16    4.48    1.18
   4   0  16    6.22    1.23
  -5   0 -16    1.13    0.47
   5   0  16    0.62    0.63
   4  -1 -16   32.25    3.20
  -4   1  16   29.78    3.24
   3  -1 -16    0.56    0.42
  -3   1  16    0.23    0.48
   2  -1 -16   14.50    2.17
  -2   1  16   16.01    2.23
   1  -1 -16   27.07    2.89
  -1   1  16   30.55    3.00
  -1   1  16   31.84    3.04
   0  -1 -16    0.50    0.53
   0   1  16    0.29    0.46
   0   1  16    0.42    0.45
  -1  -1 -16   11.84    1.66
   1   1  16   10.23    1.65
   1   1  16    9.76    1.61
  -2  -1 -16    1.71    0.61
   2   1  16    2.52    0.79
   2   1  16    1.60    0.64
  -3  -1 -16    1.91    0.47
  -3  -1 -16    0.92    0.57
   3   1  16    1.37    0.70
   3   1  16    1.92    0.68
  -4  -1 -16    7.29    1.55
   4   1  16    5.56    1.20
   4   1  16    7.18    1.25
   5   1  16   12.15    1.98
  -5   2  16    7.78    1.62
   4  -2 -16    6.20    1.34
  -4   2  16    3.43    1.05
   3  -2 -16    0.30    0.42
  -3   2  16    0.47    0.55
   2  -2 -16    0.52    0.50
  -2   2  16    1.09    0.67
  -2   2  16    0.36    0.54
   1  -2 -16    5.79    1.17
  -1   2  16    5.47    1.27
  -1   2  16    5.80    1.25
   0  -2 -16   47.29    4.25
   0   2  16   50.98    4.35
   0   2  16   43.30    4.23
  -1  -2 -16    1.96    0.77
   1   2  16    3.27    0.91
   1   2  16    2.29    0.80
  -2  -2 -16    9.19    1.77
   2   2  16   12.26    1.78
   2   2  16   10.97    1.66
  -3  -2 -16    4.31    1.13
   3   2  16    7.62    1.37
   3   2  16    9.29    1.49
  -4  -2 -16   -0.17    0.46
   4   2  16    0.23    0.48
   4   2  16    0.44    0.55
  -5  -2 -16    1.17    0.67
   5   2  16    2.46    0.83
   5   2  16    3.49    1.01
  -5   3  16   18.91    2.91
   4  -3 -16   30.53    3.07
  -4   3  16   24.35    3.30
   3  -3 -16    3.73    1.15
  -3   3  16    3.32    1.07
  -3   3  16    1.99    0.85
   2  -3 -16    2.32    0.78
  -2   3  16    4.11    1.16
  -2   3  16    2.57    0.93
   1  -3 -16    2.08    0.74
  -1   3  16    2.67    0.82
  -1   3  16    3.58    0.95
   0  -3 -16    0.00    0.36
   0   3  16    0.72    0.55
   0   3  16   -0.18    0.41
  -1  -3 -16    8.41    1.54
   1   3  16    7.74    1.50
   1   3  16    8.15    1.49
  -2  -3 -16    3.28    0.95
   2   3  16    4.17    1.00
   2   3  16    4.14    0.96
  -3  -3 -16    3.88    1.04
   3   3  16    5.06    1.09
   3   3  16    5.14    1.13
  -4  -3 -16    1.95    0.86
   4   3  16    2.30    0.83
   4   3  16    2.47    0.87
  -5  -3 -16   -0.27    0.45
   5   3  16   -0.08    0.42
   5   3  16    0.86    0.59
   4  -4 -16   -0.09    0.41
  -4   4  16   -0.11    0.58
  -4   4  16   -0.41    0.44
   3  -4 -16    0.28    0.49
  -3   4  16    0.67    0.62
  -3   4  16    0.88    0.66
   2  -4 -16    0.79    0.62
  -2   4  16    1.27    0.72
  -2   4  16    0.37    0.56
   1  -4 -16    1.84    0.78
  -1   4  16    1.19    0.67
  -1   4  16    2.14    0.76
   0  -4 -16    0.66    0.57
   0   4  16    1.00    0.63
   0   4  16    0.66    0.50
  -1  -4 -16    0.35    0.48
   1   4  16    0.57    0.53
   1   4  16   -0.13    0.42
  -2  -4 -16    9.84    1.62
[truncated: 34,721 more chars]
