# Supplementary material for: The crystal structure of 6-(4-chloro­phen­yl)-2-(4-methyl­benz­yl)imidazo[2,1-b][1,3,4]thia­diazole-5-carbaldehyde
Source: Acta Crystallogr E Crystallogr Commun. 2016 Sep 23;72(Pt 10):1460–2. doi: 10.1107/S2056989016014754 (PMC5050776; doi:10.1107/S2056989016014754)
Supplement: Supplementary file 2 [file e-72-01460-Isup2.hkl]

data_I                                                                          
_shelx_title ' RE in P-1'                                                       
_shelx_refln_list_code          4                                               
_shelx_F_calc_maximum      117.70                                               
_exptl_crystal_F_000       380.00                                               
_reflns_d_resolution_high  0.8255                                               
                                                                                
loop_                                                                           
 _space_group_symop_operation_xyz                                               
 'x, y, z'                                                                      
 '-x, -y, -z'                                                                   
                                                                                
_cell_length_a     5.6138                                                       
_cell_length_b     9.0181                                                       
_cell_length_c    16.5145                                                       
_cell_angle_alpha  80.533                                                       
_cell_angle_beta   87.519                                                       
_cell_angle_gamma  83.353                                                       
                                                                                
_shelx_F_squared_multiplier     1.000                                           
                                                                                
loop_                                                                           
 _refln_index_h                                                                 
 _refln_index_k                                                                 
 _refln_index_l                                                                 
 _refln_F_squared_calc                                                          
 _refln_F_squared_meas                                                          
 _refln_F_squared_sigma                                                         
 _refln_observed_status                                                         
   1   0   0       4041.90       4219.72       134.50 o                         
   2   0   0       6917.63       7567.28       239.43 o                         
   3   0   0        760.82        778.29        25.96 o                         
   4   0   0          1.73          0.00         1.27 o                         
   5   0   0         57.38         46.37        11.67 o                         
   6   0   0          1.21          6.91         7.22 o                         
  -6   1   0        174.26        233.48        31.18 o                         
  -5   1   0        835.62        774.27        65.47 o                         
  -4   1   0       1574.38       1539.67        50.55 o                         
  -3   1   0       1289.04       1420.13        51.86 o                         
  -2   1   0       1498.29       1403.10        45.58 o                         
  -1   1   0       3895.09       4468.03       142.34 o                         
   0   1   0         26.74         31.65         1.44 o                         
   1   1   0       1624.47       1635.07        44.07 o                         
   2   1   0          9.11          7.84         1.07 o                         
   3   1   0        161.19        195.31         7.58 o                         
   4   1   0        967.15        929.29        39.19 o                         
   5   1   0        284.70        296.58        19.85 o                         
   6   1   0         86.97         69.72        15.51 o                         
  -6   2   0         26.88         31.63        11.36 o                         
  -5   2   0          1.92          0.00         3.53 o                         
  -4   2   0          7.73          8.35         1.71 o                         
  -3   2   0        173.09        215.30         8.57 o                         
  -2   2   0        477.88        505.33        15.73 o                         
  -1   2   0          3.42          3.21         0.79 o                         
   0   2   0       2269.48       2148.41        79.54 o                         
   1   2   0        330.46        319.06         9.82 o                         
   2   2   0       1061.36       1093.62        30.12 o                         
   3   2   0       2938.88       3159.51        92.46 o                         
   4   2   0        272.91        266.64        11.55 o                         
   5   2   0        161.82        150.93        13.74 o                         
   6   2   0          8.03          9.98         6.45 o                         
  -6   3   0        613.95        581.50        54.15 o                         
  -5   3   0        130.30        142.22        21.20 o                         
  -4   3   0        495.13        526.53        24.74 o                         
  -3   3   0        388.82        385.06        15.86 o                         
  -2   3   0       2054.03       1994.61        59.01 o                         
  -1   3   0       2230.39       2358.39        63.90 o                         
   0   3   0        238.73        225.23         7.29 o                         
   1   3   0       1240.26       1169.73        41.91 o                         
   2   3   0        166.93        170.46         6.45 o                         
   3   3   0         66.32         66.77         4.21 o                         
   4   3   0        101.90        105.61         6.59 o                         
   5   3   0         85.55         98.90        10.57 o                         
   6   3   0          4.44          3.07         5.68 o                         
  -5   4   0         28.38         41.56         8.00 o                         
  -4   4   0         45.01         60.65         6.64 o                         
  -3   4   0          1.68          1.67         0.94 o                         
  -2   4   0         63.24         52.41         2.74 o                         
  -1   4   0        321.57        359.58        10.40 o                         
   0   4   0        102.78        127.59         4.73 o                         
   1   4   0         39.74         41.38         3.58 o                         
   2   4   0        104.70         93.49         4.46 o                         
   3   4   0        802.27        810.09        30.53 o                         
   4   4   0         24.90         26.11         3.05 o                         
   5   4   0        744.04        732.09        60.43 o                         
   6   4   0         13.35         15.66         6.91 o                         
  -5   5   0         21.81         19.49         4.46 o                         
  -4   5   0         70.18         76.68         6.61 o                         
  -3   5   0         13.58         16.79         2.39 o                         
  -2   5   0          9.39          6.98         1.41 o                         
  -1   5   0        264.02        225.69         6.80 o                         
   0   5   0         56.72         82.07         4.71 o                         
   1   5   0        443.20        426.23        17.79 o                         
   2   5   0        421.11        387.07        16.81 o                         
   3   5   0        325.56        350.31        14.21 o                         
   4   5   0          3.33          0.91         1.44 o                         
   5   5   0         21.62         18.88         4.31 o                         
   6   5   0        394.95        434.72        40.12 o                         
  -5   6   0        125.90        137.19        11.74 o                         
  -4   6   0         46.58         44.96         5.11 o                         
  -3   6   0         29.74         36.55         3.55 o                         
  -2   6   0         57.67         59.63         3.22 o                         
  -1   6   0        104.98        107.55         5.19 o                         
   0   6   0          4.82          1.02         4.19 o                         
   1   6   0        710.53        721.10        55.02 o                         
   3   6   0        250.22        254.98        12.06 o                         
   4   6   0          2.75          2.83         2.63 o                         
   5   6   0        164.09        170.32        18.89 o                         
   6   6   0        116.04        132.97        18.74 o                         
  -4   7   0         15.79         11.47         3.68 o                         
  -3   7   0          6.07          8.47         2.17 o                         
  -2   7   0        468.62        480.64        14.05 o                         
  -1   7   0        220.53        216.87        10.96 o                         
   0   7   0         30.82         40.31         3.69 o                         
   1   7   0        162.47        167.00        19.20 o                         
   3   7   0          5.44          6.15         4.30 o                         
   4   7   0         60.88         65.10         5.31 o                         
   5   7   0         77.13         88.74         9.27 o                         
  -3   8   0        361.75        367.75        29.00 o                         
  -2   8   0         25.28         26.59         3.32 o                         
  -1   8   0          5.97          7.70         1.99 o                         
   0   8   0        141.78        137.58         9.59 o                         
   1   8   0          9.83          5.53         3.99 o                         
   3   8   0         61.25         59.44         5.65 o                         
   4   8   0         33.70         34.18         4.54 o                         
   5   8   0        161.06        179.09        18.43 o                         
  -3   9   0        172.83        178.85        11.92 o                         
  -2   9   0          0.02          0.00         1.34 o                         
  -1   9   0        316.77        297.13        17.10 o                         
   0   9   0        295.57        263.99        28.32 o                         
   3   9   0          6.15         12.74         3.68 o                         
   4   9   0        135.03        134.23        13.05 o                         
  -1  10   0         16.60         19.10         3.34 o                         
   0  10   0         18.38         21.05         4.05 o                         
   3  10   0        217.74        247.18        20.59 o                         
   0 -10   1         75.21         64.41         6.87 o                         
   1 -10   1         10.74         11.33         2.52 o                         
  -4  -9   1         32.03         39.12         4.87 o                         
  -3  -9   1         21.27         26.41         4.76 o                         
   0  -9   1        307.36        302.42        66.24 o                         
   1  -9   1        118.92        123.20        12.01 o                         
   2  -9   1          0.31          1.63         1.40 o                         
  -4  -8   1        174.99        186.62        11.99 o                         
  -3  -8   1          1.15          0.00         1.33 o                         
  -1  -8   1         11.54         17.19         6.45 o                         
   0  -8   1        171.77        178.11        18.82 o                         
   1  -8   1         52.46         54.99         4.27 o                         
   2  -8   1         82.52         93.07         7.33 o                         
   3  -8   1        174.03        173.55        11.21 o                         
  -5  -7   1        187.71        207.88        14.28 o                         
  -4  -7   1        166.53        172.35         9.15 o                         
  -3  -7   1        423.29        437.62        23.49 o                         
  -1  -7   1         25.38         18.58         6.14 o                         
   0  -7   1         23.57         36.31         4.58 o                         
   1  -7   1        303.15        281.83        13.65 o                         
   2  -7   1        274.98        254.51         9.99 o                         
   3  -7   1        182.03        187.51         8.59 o                         
   4  -7   1         47.72         51.14         6.01 o                         
  -5  -6   1         26.16         30.04         6.14 o                         
  -4  -6   1        169.35        165.52         9.04 o                         
  -3  -6   1        543.80        574.20        21.80 o                         
  -1  -6   1        709.08        613.33        47.62 o                         
   0  -6   1         28.96         28.79         4.47 o                         
   1  -6   1       1476.86       1475.76        46.23 o                         
   2  -6   1        914.24        845.07        23.55 o                         
   3  -6   1        918.17        869.00        28.93 o                         
   4  -6   1        106.81        107.05         7.79 o                         
   5  -6   1         43.10         40.67         6.79 o                         
  -6  -5   1        571.09        584.80        50.91 o                         
  -5  -5   1        211.60        211.38        15.44 o                         
  -4  -5   1        424.55        394.74        18.60 o                         
  -3  -5   1       2481.36       2531.24        91.69 o                         
  -2  -5   1         75.41         70.95         7.37 o                         
  -1  -5   1        851.04        908.50        60.27 o                         
   0  -5   1       1764.84       1860.31       137.79 o                         
   1  -5   1        209.93        206.27         6.96 o                         
   2  -5   1         94.47         98.37         4.33 o                         
   3  -5   1       1997.00       1819.21        71.82 o                         
   4  -5   1          0.20          0.00         1.84 o                         
   5  -5   1        615.90        611.12        28.74 o                         
  -6  -4   1         19.52         30.55         9.21 o                         
  -5  -4   1        224.88        251.41        17.20 o                         
  -4  -4   1        106.68        107.85         7.14 o                         
  -3  -4   1          1.89          3.03         1.18 o                         
  -2  -4   1        358.35        353.18        16.66 o                         
  -1  -4   1        289.48        311.13        51.00 o                         
   0  -4   1          7.76          5.85         1.49 o                         
   1  -4   1        571.23        531.83        13.44 o                         
   2  -4   1       1142.88       1129.12        35.76 o                         
   3  -4   1          0.65          0.00         0.94 o                         
   4  -4   1        281.58        293.70        19.19 o                         
   5  -4   1        195.15        179.74        24.58 o                         
  -6  -3   1        179.73        153.46        21.81 o                         
  -5  -3   1        196.35        216.19        16.34 o                         
  -4  -3   1        104.98        111.63         8.91 o                         
  -3  -3   1        911.03        863.46        32.52 o                         
  -2  -3   1        410.64        387.44        13.30 o                         
  -1  -3   1       1077.30       1051.04        53.68 o                         
   0  -3   1       5333.25       5790.26       202.39 o                         
   1  -3   1         84.99         86.84         3.82 o                         
   2  -3   1          0.19          1.33         0.83 o                         
   3  -3   1         20.37         25.13         2.04 o                         
   4  -3   1          0.19          1.47         1.31 o                         
   5  -3   1         39.63         23.80         8.14 o                         
   6  -3   1         72.64         41.30        11.36 o                         
  -6  -2   1        495.27        398.93        38.45 o                         
  -5  -2   1        518.30        498.18        30.00 o                         
  -4  -2   1        929.72        859.86        42.66 o                         
  -3  -2   1          0.08          0.00         0.71 o                         
  -2  -2   1        923.62        930.92        28.06 o                         
  -1  -2   1         65.46         62.14         4.07 o                         
   0  -2   1        249.39        270.79        13.19 o                         
   1  -2   1          2.98          1.57         0.71 o                         
   2  -2   1        318.19        338.80         9.53 o                         
   3  -2   1         18.28         16.89         1.76 o                         
   4  -2   1        278.96        260.07        10.30 o                         
   5  -2   1        257.76        276.00        29.04 o                         
   6  -2   1         18.75         13.97         8.14 o                         
  -6  -1   1         20.56         31.63        10.13 o                         
  -5  -1   1          0.14          2.51         2.23 o                         
  -4  -1   1          1.03          0.97         1.00 o                         
  -3  -1   1         25.91         30.54         2.36 o                         
  -2  -1   1          4.62          5.84         0.94 o                         
  -1  -1   1        711.29        733.69        21.56 o                         
   0  -1   1          0.79          0.66         0.36 o                         
   1  -1   1       1541.18       1589.03        38.16 o                         
   2  -1   1       1445.80       1501.61        44.79 o                         
   3  -1   1       1560.32       1486.16        71.28 o                         
   4  -1   1        300.05        362.23        23.28 o                         
   5  -1   1         16.94          4.76         4.91 o                         
   6  -1   1        132.14        165.10        25.34 o                         
  -6   0   1        295.96        297.98        31.96 o                         
  -5   0   1         57.54         45.76        11.21 o                         
  -4   0   1        381.48        355.33        13.18 o                         
  -3   0   1          1.24          0.00         0.47 o                         
  -2   0   1        338.71        329.21        11.52 o                         
  -1   0   1       1126.60       1154.21        47.75 o                         
   0   0   1       1978.79        541.13        40.29 o                         
   1   0   1        846.69        856.39        22.19 o                         
   2   0   1         76.52         75.51         3.16 o                         
   3   0   1        287.04        297.00        10.90 o                         
   4   0   1          0.09          1.22         1.03 o                         
   5   0   1         61.86         45.91        10.44 o                         
   6   0   1        273.57        242.33        30.89 o                         
  -6   1   1        105.41        143.13        23.80 o                         
  -5   1   1       1125.47       1254.73       100.72 o                         
  -4   1   1         11.86         16.46         2.23 o                         
  -3   1   1        104.95         96.37         4.86 o                         
  -2   1   1          1.51          0.00         0.75 o                         
  -1   1   1       1044.01       1064.94        31.23 o                         
   0   1   1         37.11         42.22         1.49 o                         
   1   1   1        526.08        536.27        14.07 o                         
   2   1   1          2.50          0.75         0.71 o                         
   3   1   1         45.45         27.30         2.28 o                         
   4   1   1        249.31        239.43        10.72 o                         
   5   1   1        234.79        225.59        20.67 o                         
   6   1   1        188.33        146.86        21.51 o                         
  -6   2   1        107.14        101.66        19.35 o                         
  -5   2   1          1.93          0.00         4.14 o                         
  -4   2   1         78.03         76.58         5.02 o                         
  -3   2   1        124.44        133.64         5.95 o                         
  -2   2   1        784.11        785.94        27.82 o                         
  -1   2   1       1019.11        928.30        40.55 o                         
   0   2   1       4048.62       4460.25       100.55 o                         
   1   2   1       1443.25       1515.45        38.50 o                         
   2   2   1       1047.73       1005.20        27.72 o                         
   3   2   1         56.10         60.35         3.27 o                         
   4   2   1          5.85          5.30         1.64 o                         
   5   2   1          0.35          0.00         2.99 o                         
   6   2   1         16.80         11.51         7.06 o                         
  -6   3   1        259.85        311.21        27.46 o                         
  -5   3   1        114.02        141.36        16.00 o                         
  -4   3   1         36.86         34.56         5.16 o                         
  -3   3   1        878.87        892.81        33.68 o                         
  -2   3   1        992.76        991.61        30.27 o                         
  -1   3   1        382.08        371.10        10.50 o                         
   0   3   1         66.02         63.23         2.22 o                         
   1   3   1        166.38        181.26         6.96 o                         
   2   3   1         17.08         15.12         1.14 o                         
   3   3   1        159.38        127.51         5.57 o                         
   4   3   1         39.91         36.58         4.03 o                         
   5   3   1        253.45        245.89        17.19 o                         
   6   3   1         48.72         76.62        15.81 o                         
  -5   4   1         14.21         11.22         5.37 o                         
  -4   4   1          0.68          0.55         1.98 o                         
  -3   4   1          8.70          4.24         1.47 o                         
  -2   4   1         49.22         49.32         2.84 o                         
  -1   4   1         15.25         12.39         1.26 o                         
   0   4   1        275.60        227.49         8.54 o                         
   1   4   1        310.78        314.96        13.51 o                         
   2   4   1        625.81        665.60        20.65 o                         
   3   4   1        109.30        108.94         8.59 o                         
   4   4   1        465.10        482.59        19.82 o                         
   5   4   1        249.03        236.86        16.59 o                         
   6   4   1          7.07          6.91         6.14 o                         
  -5   5   1        222.46        213.71        28.34 o                         
  -4   5   1         12.32         12.81         3.04 o                         
  -3   5   1        191.20        168.68         9.23 o                         
  -2   5   1        838.78        824.24        21.71 o                         
  -1   5   1        255.89        241.84         9.28 o                         
   0   5   1       1319.33       1347.54        39.80 o                         
   1   5   1          0.16          0.88         0.74 o                         
   2   5   1          5.41          1.45         0.77 o                         
   3   5   1         43.66         44.12         3.50 o                         
   4   5   1         20.72         19.71         2.98 o                         
   5   5   1         43.10         44.67         6.73 o                         
   6   5   1         89.13        107.64        18.27 o                         
  -5   6   1          0.13          0.02         2.77 o                         
  -4   6   1         62.93         60.13         5.56 o                         
  -3   6   1         43.38         59.87         8.43 o                         
  -2   6   1        293.62        311.17         9.30 o                         
  -1   6   1        341.57        331.61        14.55 o                         
   0   6   1         25.40         33.63         2.45 o                         
   1   6   1       1197.97       1195.18        90.09 o                         
   2   6   1        131.68        124.84         5.03 o                         
   3   6   1        393.05        366.64        14.83 o                         
   4   6   1        168.72        171.02         9.44 o                         
   5   6   1          0.02          0.46         2.61 o                         
   6   6   1         31.01          9.98         5.99 o                         
  -4   7   1          4.07          3.98         2.67 o                         
  -3   7   1          0.75          0.33         1.48 o                         
  -2   7   1        511.96        511.97        14.96 o                         
  -1   7   1         18.23         25.08         2.92 o                         
   0   7   1        554.22        566.71        18.80 o                         
   1   7   1        167.78        172.69        15.67 o                         
   2   7   1        233.64        232.12        13.60 o                         
   3   7   1        281.53        284.62        13.43 o                         
   4   7   1         68.35         64.52         5.49 o                         
   5   7   1          0.00          1.71         2.54 o                         
  -4   8   1        489.87        474.41        27.14 o                         
  -3   8   1        173.93        182.85         9.95 o                         
  -2   8   1         71.88         77.42         6.53 o                         
  -1   8   1         56.18         66.68         9.24 o                         
   0   8   1         41.68         43.57         4.91 o                         
   2   8   1         25.02         28.10         4.76 o                         
   3   8   1        478.08        393.88        30.91 o                         
   4   8   1        561.42        535.86        24.10 o                         
   5   8   1         43.18         41.53         6.91 o                         
  -3   9   1        395.52        420.34        20.74 o                         
  -2   9   1         40.26         43.23         5.84 o                         
  -1   9   1        505.07        512.67        22.96 o                         
   0   9   1        906.49        903.45        57.97 o                         
   1   9   1         78.23         73.71         8.75 o                         
   2   9   1        208.82        196.65        16.59 o                         
   3   9   1        421.42        434.18        33.67 o                         
   4   9   1          6.30          7.83         3.38 o                         
  -1  10   1        213.83        204.18        16.15 o                         
   0  10   1          0.26          2.67         2.58 o                         
   1  10   1         24.09         28.25         5.37 o                         
   2  10   1         57.83         44.68         6.76 o                         
   3  10   1         76.54         70.90         7.00 o                         
   0 -10   2        429.43        404.76        67.03 o                         
   1 -10   2          5.51          8.08         1.92 o                         
  -4  -9   2          0.13          1.41         1.95 o                         
   0  -9   2          2.18          3.03         4.33 o                         
   1  -9   2        105.14         96.82         7.03 o                         
   2  -9   2        276.06        271.33        12.28 o                         
  -4  -8   2          0.00          0.00         1.65 o                         
  -3  -8   2        959.37       1062.96        76.42 o                         
  -1  -8   2        247.85        280.29        26.12 o                         
   0  -8   2          4.38          0.00         2.69 o                         
   1  -8   2         21.14         20.64         3.13 o                         
   2  -8   2        345.93        355.19        17.69 o                         
   3  -8   2        387.79        416.34        20.11 o                         
  -5  -7   2         26.99         31.83         4.01 o                         
  -4  -7   2         95.42        107.43         7.73 o                         
  -3  -7   2        163.29        161.05         9.71 o                         
  -1  -7   2        520.65        505.51        41.24 o                         
   0  -7   2          6.26          2.53         3.44 o                         
   1  -7   2       1602.53       1640.51        51.15 o                         
   2  -7   2       1265.68       1285.88        45.20 o                         
   3  -7   2         10.92          8.28         1.86 o                         
   4  -7   2        391.76        388.57        19.54 o                         
  -5  -6   2        220.70        230.59        12.47 o                         
  -4  -6   2          0.12          0.00         1.22 o                         
  -3  -6   2        481.75        446.64        23.71 o                         
  -1  -6   2          1.99          0.00         2.46 o                         
   0  -6   2         83.66         69.20        14.05 o                         
   1  -6   2         71.97         80.79         4.30 o                         
   2  -6   2          0.23          1.04         0.95 o                         
   3  -6   2          0.01          0.00         2.35 o                         
   4  -6   2         11.82         10.13         3.28 o                         
   5  -6   2        249.65        302.29        38.49 o                         
  -6  -5   2         54.54         64.03        12.44 o                         
  -5  -5   2          0.19          1.97         2.46 o                         
  -4  -5   2          2.04          4.80         1.76 o                         
  -3  -5   2         12.74         11.05         1.64 o                         
  -2  -5   2        146.55        158.09        13.37 o                         
  -1  -5   2         74.30         99.98        12.44 o                         
   0  -5   2         38.97         29.20        10.29 o                         
   1  -5   2        111.82        102.73         6.73 o                         
   2  -5   2          9.00          9.85         1.85 o                         
   3  -5   2        189.72        195.17         9.21 o                         
   4  -5   2         61.45         68.56         8.07 o                         
   5  -5   2         40.15         30.79         5.62 o                         
  -6  -4   2          1.71          3.99         5.07 o                         
  -5  -4   2        144.10        146.84        18.59 o                         
  -4  -4   2        193.76        184.28         9.91 o                         
  -3  -4   2         79.28         79.65         4.82 o                         
  -2  -4   2        644.11        636.28        20.09 o                         
  -1  -4   2        199.67        201.71        15.33 o                         
   0  -4   2       1806.09       1866.89       112.57 o                         
   1  -4   2          2.23          5.49         0.77 o                         
   2  -4   2        899.14        886.74        27.33 o                         
   3  -4   2         10.90          8.63         3.84 o                         
   4  -4   2         38.72         44.24         5.88 o                         
   5  -4   2         11.95         10.75         7.22 o                         
  -6  -3   2        118.26        111.80        18.12 o                         
  -5  -3   2         11.53          6.51         5.53 o                         
  -4  -3   2        245.44        229.54        13.91 o                         
  -3  -3   2          0.02          0.00         0.86 o                         
  -2  -3   2        312.83        283.48         9.98 o                         
  -1  -3   2        144.01        134.86        10.68 o                         
   0  -3   2        139.89        151.33        16.73 o                         
   1  -3   2        310.22        332.99         8.95 o                         
   2  -3   2        379.51        400.19        12.53 o                         
   3  -3   2        294.70        278.38        12.24 o                         
   4  -3   2        260.48        235.72        10.99 o                         
   5  -3   2         33.51         27.02         9.37 o                         
   6  -3   2         76.36        109.48        21.19 o                         
  -6  -2   2          0.37          4.14         5.83 o                         
  -5  -2   2        142.62        134.34        12.57 o                         
  -4  -2   2        174.77        183.98         8.51 o                         
  -3  -2   2        304.26        310.03        10.99 o                         
  -2  -2   2         99.16        106.46         3.82 o                         
  -1  -2   2        763.28        721.36        37.95 o                         
   0  -2   2        527.91        499.14        17.88 o                         
   1  -2   2        112.31         97.43         3.84 o                         
   2  -2   2         36.24         28.08         2.06 o                         
   3  -2   2        190.46        178.08         6.22 o                         
   4  -2   2         24.49         19.60         2.10 o                         
   5  -2   2          0.82          0.00         3.84 o                         
   6  -2   2          0.21          0.77         5.07 o                         
  -6  -1   2         50.85         64.79        14.89 o                         
  -5  -1   2          8.24         13.71         7.37 o                         
  -4  -1   2        583.14        590.24        23.05 o                         
  -3  -1   2        280.03        317.71        11.41 o                         
  -2  -1   2        227.59        218.14         9.37 o                         
  -1  -1   2         83.75         89.47         4.05 o                         
   0  -1   2        570.96        569.67        15.86 o                         
   1  -1   2         64.52         69.29         2.33 o                         
   2  -1   2       1059.66       1082.23        26.70 o                         
   3  -1   2        186.45        175.40         6.51 o                         
   4  -1   2        449.96        443.81        16.37 o                         
   5  -1   2        264.70        186.42        23.82 o                         
   6  -1   2         38.80         23.95         9.67 o                         
  -6   0   2         10.10         17.50         8.60 o                         
  -5   0   2         54.47         72.93        14.13 o                         
  -4   0   2         10.03         16.26         2.51 o                         
  -3   0   2        223.24        197.78         9.21 o                         
  -2   0   2        137.54        149.56         7.68 o                         
  -1   0   2         97.81         89.63         3.07 o                         
   0   0   2          6.16          8.80         0.61 o                         
   1   0   2       5839.33       6504.19       156.73 o                         
   2   0   2        509.79        500.73        13.60 o                         
   3   0   2       1287.14       1306.91        42.61 o                         
   4   0   2         87.10         88.48         5.31 o                         
   5   0   2        108.96        114.11        18.28 o                         
   6   0   2         20.84         21.65         9.67 o                         
  -6   1   2        146.16        128.56        20.73 o                         
  -5   1   2        154.47        174.50        23.81 o                         
  -4   1   2        186.32        162.76         8.50 o                         
  -3   1   2        290.73        336.96        12.21 o                         
  -2   1   2          3.03          0.17         0.78 o                         
  -1   1   2        460.71        458.48        15.71 o                         
   0   1   2          1.04          1.02         0.57 o                         
   1   1   2       4648.14       5039.78       114.79 o                         
   2   1   2         41.15         49.68         3.88 o                         
   3   1   2        381.67        426.52        15.28 o                         
   4   1   2         39.34         45.33         4.97 o                         
   5   1   2         92.98         92.45        10.72 o                         
   6   1   2        472.60        466.10        44.44 o                         
  -6   2   2         86.63        108.49        14.81 o                         
  -5   2   2        484.61        506.93        33.06 o                         
  -4   2   2         43.47         28.77         2.89 o                         
  -3   2   2         70.52         68.42         5.24 o                         
  -2   2   2       1459.31       1511.13        52.25 o                         
  -1   2   2        894.36        940.92        28.59 o                         
   0   2   2      13014.21      14689.41       663.72 o                         
   1   2   2       1386.17       1474.75        35.84 o                         
   2   2   2         97.79         97.17         3.42 o                         
   3   2   2          3.86          0.43         0.83 o                         
   4   2   2         23.07         22.25         2.31 o                         
   5   2   2        571.24        596.78        35.41 o                         
   6   2   2         72.91         64.49        13.97 o                         
  -6   3   2        284.35        272.97        34.19 o                         
  -5   3   2        286.16        272.59        23.90 o                         
  -4   3   2        167.06        136.89         7.40 o                         
  -3   3   2        286.65        330.27        12.60 o                         
  -2   3   2        496.09        506.09        17.83 o                         
  -1   3   2        869.25        829.43        19.98 o                         
   0   3   2        909.88        959.58        21.11 o                         
   1   3   2        852.55        847.94        22.34 o                         
   2   3   2        102.40        124.90         4.08 o                         
   3   3   2        387.98        393.14        14.06 o                         
   4   3   2        364.86        341.01        14.43 o                         
   5   3   2        277.05        277.73        19.02 o                         
   6   3   2         25.00         26.56        10.13 o                         
  -5   4   2        207.68        195.38        74.20 o                         
  -4   4   2         76.70         70.64         9.45 o                         
  -3   4   2        404.54        394.57        14.78 o                         
  -2   4   2        170.61        156.80         5.54 o                         
  -1   4   2        239.68        247.88         7.59 o                         
   0   4   2         92.49         79.33         2.67 o                         
   1   4   2         94.46         99.38         3.68 o                         
   2   4   2         44.44         54.01         5.48 o                         
   3   4   2          0.42          1.18         1.12 o                         
   4   4   2          6.05          2.03         1.77 o                         
   5   4   2        311.18        316.44        24.75 o                         
   6   4   2        643.76        581.91        51.85 o                         
  -5   5   2          1.72          1.73         4.51 o                         
  -4   5   2        234.22        234.78        12.72 o                         
  -3   5   2         98.67         87.76         5.38 o                         
  -2   5   2          8.60          7.36         1.42 o                         
  -1   5   2         32.31         22.92         2.09 o                         
   0   5   2        243.25        272.12         8.46 o                         
   1   5   2        449.23        441.71        16.19 o                         
   2   5   2        586.31        521.63        19.80 o                         
   3   5   2          0.04          0.00         1.04 o                         
   4   5   2        406.28        389.46        18.65 o                         
   5   5   2          2.75          7.53         3.58 o                         
   6   5   2        124.69        136.38        20.58 o                         
  -5   6   2          7.89         10.25         3.87 o                         
  -4   6   2        122.68        137.36        11.76 o                         
  -3   6   2        390.26        391.77        13.51 o                         
  -2   6   2        204.81        216.48         7.08 o                         
  -1   6   2          2.24          2.33         0.92 o                         
   0   6   2         78.59         68.82         3.33 o                         
   1   6   2         13.75         10.56         1.45 o                         
   2   6   2         83.48         87.89         7.87 o                         
   3   6   2        108.74        125.50         6.49 o                         
   4   6   2        126.67        132.31        11.24 o                         
   5   6   2         19.65         18.94         4.46 o                         
   6   6   2        128.79        121.79        18.58 o                         
  -4   7   2        721.60        710.25        28.45 o                         
  -3   7   2        196.16        186.11         9.51 o                         
  -2   7   2        754.98        752.16        21.56 o                         
  -1   7   2         18.97         25.42         2.89 o                         
   0   7   2        394.44        396.83        13.74 o                         
   1   7   2        109.15        107.59         5.25 o                         
   2   7   2        369.21        388.31        16.94 o                         
   3   7   2        383.73        409.98        22.99 o                         
   4   7   2        268.26        274.31        13.91 o                         
   5   7   2        156.43        157.21        13.68 o                         
  -4   8   2         17.25         15.87         4.25 o                         
  -3   8   2          0.05          1.87         1.94 o                         
  -2   8   2        677.44        662.83        22.54 o                         
  -1   8   2        125.14        124.40         9.18 o                         
   0   8   2        516.08        471.46        23.34 o                         
   1   8   2         41.75         38.08         5.83 o                         
   2   8   2         37.66         48.98         6.91 o                         
   3   8   2        198.56        214.68        10.90 o                         
   4   8   2         94.62        108.51         7.79 o                         
   5   8   2          6.31          8.54         3.68 o                         
  -3   9   2         20.61         33.07         6.54 o                         
  -2   9   2        295.78        306.86        19.13 o                         
  -1   9   2        402.44        419.57        19.53 o                         
   0   9   2        267.87        246.97        14.80 o                         
   1   9   2         44.23         36.08         6.14 o                         
   2   9   2         37.62         35.97         4.50 o                         
   3   9   2         14.32         16.45         3.34 o                         
   4   9   2          0.07          0.77         4.22 o                         
  -1  10   2         21.85         19.28         5.01 o                         
   0  10   2         19.70         19.99         6.07 o                         
   1  10   2         37.53         49.90         7.68 o                         
   2  10   2         29.28         27.85         4.17 o                         
   3  10   2         70.49         82.19         7.91 o                         
   0 -10   3          5.48          3.09         7.83 o                         
   1 -10   3        153.35        143.59         8.62 o                         
  -1  -9   3          6.99          3.07         4.61 o                         
   0  -9   3        116.92        111.59        15.11 o                         
   1  -9   3          6.07          4.98         1.88 o                         
   2  -9   3          8.83         11.37         2.66 o                         
  -4  -8   3          6.18          8.90         2.29 o                         
  -1  -8   3          3.77          3.38         4.30 o                         
   0  -8   3         50.24         55.89        21.80 o                         
   1  -8   3        127.47        118.79        13.35 o                         
   2  -8   3        166.35        176.07        11.97 o                         
   3  -8   3         31.73         35.72         6.34 o                         
  -5  -7   3         24.64         23.79         3.49 o                         
  -4  -7   3         35.03         41.82         4.88 o                         
  -3  -7   3        143.21        149.12        17.05 o                         
  -1  -7   3         26.90         26.56         7.68 o                         
   0  -7   3        278.81        249.22        20.66 o                         
   1  -7   3        639.58        645.47        33.75 o                         
   2  -7   3        487.37        449.85        23.91 o                         
   3  -7   3          0.08          0.00         1.11 o                         
   4  -7   3        151.47        143.74        11.01 o                         
  -5  -6   3         85.88         80.65         6.81 o                         
  -4  -6   3        574.14        599.47        26.66 o                         
  -3  -6   3        126.83        133.92         8.68 o                         
  -1  -6   3         16.24         22.11         5.83 o                         
   0  -6   3         18.40         17.09         5.45 o                         
   1  -6   3         95.49         91.01         3.87 o                         
   2  -6   3         64.67         64.27         4.26 o                         
   3  -6   3         22.77         24.67         2.95 o                         
   4  -6   3        491.27        466.41        28.55 o                         
   5  -6   3        281.76        301.49        33.57 o                         
  -6  -5   3          2.73          2.20         2.88 o                         
  -5  -5   3          4.72          3.23         2.46 o                         
  -4  -5   3          1.44          3.52         1.59 o                         
  -3  -5   3          3.83          3.25         1.24 o                         
  -2  -5   3         43.78         50.36         5.99 o                         
  -1  -5   3        177.35        159.67        15.37 o                         
   0  -5   3        408.48        363.30        57.02 o                         
   1  -5   3         77.70         82.24         4.56 o                         
   2  -5   3        484.92        482.22        15.21 o                         
   3  -5   3       1166.74       1184.56        52.27 o                         
   4  -5   3         43.87         42.02         5.24 o                         
   5  -5   3          0.04          6.07         4.07 o                         
  -6  -4   3          2.25          6.14         5.07 o                         
  -5  -4   3        145.73        166.31        24.04 o                         
  -4  -4   3        155.10        150.01         8.49 o                         
  -3  -4   3         13.40         15.92         1.98 o                         
  -2  -4   3        883.26        834.92        36.21 o                         
  -1  -4   3        198.46        164.52        13.18 o                         
   0  -4   3        744.86        886.11        52.25 o                         
   1  -4   3        524.49        563.81        15.19 o                         
   2  -4   3        713.12        683.91        20.60 o                         
   3  -4   3          1.14          0.10         1.10 o                         
   4  -4   3        152.07        150.75        11.59 o                         
   5  -4   3          1.43          0.00         3.43 o                         
  -6  -3   3        238.26        215.40        27.04 o                         
  -5  -3   3        783.23        712.21        40.61 o                         
  -4  -3   3        229.69        236.09        11.16 o                         
  -3  -3   3        461.20        485.00        21.56 o                         
  -2  -3   3        773.36        805.63        29.56 o                         
  -1  -3   3          0.89          4.29         1.21 o                         
   0  -3   3         44.74         24.54         1.87 o                         
   1  -3   3        227.17        242.05         7.05 o                         
   2  -3   3       1240.89       1289.24        34.25 o                         
   3  -3   3       1257.07       1206.39        46.80 o                         
   4  -3   3          3.39          7.14         2.56 o                         
   5  -3   3        470.85        519.35        47.67 o                         
   6  -3   3        311.02        320.87        34.73 o                         
  -6  -2   3          1.82          0.00         4.45 o                         
  -5  -2   3        140.55        150.17        13.23 o                         
  -4  -2   3       1276.48       1231.97        53.01 o                         
  -3  -2   3        344.07        360.12        14.10 o                         
  -2  -2   3       2157.69       2317.22        67.51 o                         
  -1  -2   3        168.19        151.56        11.83 o                         
   0  -2   3        447.35        444.94        11.79 o                         
   1  -2   3       1042.17       1017.37        24.16 o                         
   2  -2   3        155.54        163.22         5.11 o                         
   3  -2   3         89.18         95.10         5.62 o                         
   4  -2   3         16.28         17.89         2.74 o                         
   5  -2   3        275.53        259.41        28.12 o                         
   6  -2   3        232.64        252.58        34.26 o                         
  -6  -1   3         59.56         81.38        15.35 o                         
  -5  -1   3        308.74        330.53        21.56 o                         
  -4  -1   3         48.29         47.05         4.49 o                         
  -3  -1   3         26.14         28.67         2.55 o                         
  -2  -1   3        184.75        198.09         6.63 o                         
  -1  -1   3        197.35        182.24         5.88 o                         
   0  -1   3        174.79        177.22         5.26 o                         
   1  -1   3        897.14        924.05        22.17 o                         
   2  -1   3       1762.76       1874.33        45.79 o                         
   3  -1   3       2910.61       2953.01        87.08 o                         
   4  -1   3         59.51         60.72         4.59 o                         
   5  -1   3       1138.18       1364.22       109.66 o                         
   6  -1   3        208.73        206.47        27.65 o                         
  -6   0   3          0.86          5.14         4.23 o                         
  -5   0   3         35.45         36.08        10.59 o                         
  -4   0   3        419.78        434.84        17.65 o                         
  -3   0   3         84.27         68.65         4.12 o                         
  -2   0   3       2031.03       2201.62        59.90 o                         
  -1   0   3       6010.30       6335.35       159.12 o                         
   0   0   3        561.63        564.83        12.55 o                         
   1   0   3        808.02        743.48        19.65 o                         
   2   0   3        133.83        122.44         4.31 o                         
   3   0   3        357.07        330.29        14.12 o                         
   4   0   3         43.73         33.09         2.69 o                         
   5   0   3         86.04         77.09        14.59 o                         
   6   0   3          1.72          0.00         3.99 o                         
  -6   1   3        702.39        745.17        46.73 o                         
  -5   1   3        742.15        666.43        43.12 o                         
  -4   1   3          1.40          8.03         1.56 o                         
  -3   1   3        773.98        692.88        21.70 o                         
  -2   1   3        407.26        467.14        14.83 o                         
  -1   1   3       1149.04       1237.69        34.12 o                         
   0   1   3         25.19         32.33         1.79 o                         
   1   1   3       1140.27       1220.05        32.03 o                         
   2   1   3         67.41         81.84         3.40 o                         
   3   1   3        624.32        624.78        23.11 o                         
   4   1   3        145.61        163.88         6.62 o                         
   5   1   3        579.33        592.79        52.63 o                         
   6   1   3       1008.72       1087.96        90.60 o                         
  -6   2   3         77.52         87.66        12.57 o                         
  -5   2   3          1.68          0.00         3.04 o                         
  -4   2   3          1.26          2.60         1.25 o                         
  -3   2   3        311.73        342.94        12.87 o                         
  -2   2   3        274.96        264.04        20.47 o                         
  -1   2   3      13852.21      16432.90       532.09 o                         
   0   2   3       1847.02       2034.54        40.62 o                         
   2   2   3       3693.56       3911.43       100.72 o                         
   3   2   3        951.61        914.05        27.96 o                         
   4   2   3        375.20        369.08        13.62 o                         
   5   2   3          0.78          1.47         2.08 o                         
   6   2   3        281.66        291.36        35.96 o                         
  -6   3   3         35.02         40.81         9.09 o                         
  -5   3   3         57.29         63.12        10.03 o                         
  -4   3   3        268.90        223.63        11.36 o                         
  -3   3   3       1239.79       1226.04        46.29 o                         
  -2   3   3       3121.11       3485.00       102.98 o                         
  -1   3   3         14.69         17.75         1.36 o                         
   0   3   3       1153.79       1209.89        25.40 o                         
   1   3   3        967.02       1069.06        24.13 o                         
   2   3   3         61.13         77.11         3.42 o                         
   3   3   3        103.63        102.21         4.45 o                         
   4   3   3         16.62         17.04         2.39 o                         
   5   3   3         24.21         26.10         5.09 o                         
   6   3   3         35.79         39.46        11.51 o                         
  -5   4   3        146.34        177.73        18.35 o                         
  -4   4   3        122.97        151.41        15.10 o                         
  -3   4   3          0.04          0.11         0.96 o                         
  -2   4   3        687.30        732.79        20.47 o                         
  -1   4   3         46.51         60.60         3.05 o                         
   0   4   3        321.83        328.88         7.86 o                         
   1   4   3         66.08         66.06         2.75 o                         
   2   4   3        284.51        310.43        10.31 o                         
   3   4   3          7.33          7.82         1.56 o                         
   4   4   3        628.60        639.24        29.00 o                         
   5   4   3        155.42        142.36        17.90 o                         
   6   4   3         79.24         73.25        15.36 o                         
  -5   5   3         31.81         32.19         5.72 o                         
  -4   5   3        228.12        194.04        11.37 o                         
  -3   5   3         32.05         36.78         3.61 o                         
  -2   5   3        136.52        134.35         4.98 o                         
  -1   5   3        951.45        969.35        28.75 o                         
   0   5   3       1722.99       1718.77        44.17 o                         
   1   5   3        234.32        224.47         9.35 o                         
   2   5   3        324.33        311.29        11.09 o                         
   3   5   3        338.79        321.99        13.93 o                         
   4   5   3          1.94          1.53         1.53 o                         
   5   5   3        298.11        308.42        20.45 o                         
   6   5   3          2.48          0.77         4.76 o                         
  -5   6   3         68.23         79.94         9.38 o                         
  -4   6   3         74.88         89.61         9.22 o                         
  -3   6   3          9.80         14.37         2.41 o                         
  -2   6   3        149.69        158.29         6.11 o                         
  -1   6   3        906.10        787.13        28.27 o                         
   0   6   3          6.15          4.99         1.07 o                         
   1   6   3        165.29        173.72         6.76 o                         
   2   6   3          0.38          0.08         0.91 o                         
   3   6   3         47.86         43.47         3.60 o                         
   4   6   3        148.10        150.91        10.87 o                         
   5   6   3          0.91          4.85         2.53 o                         
   6   6   3        186.61        133.48        19.66 o                         
  -4   7   3         35.56         42.39         5.33 o                         
  -3   7   3         38.87         39.67         4.10 o                         
  -2   7   3        314.79        305.46        10.09 o                         
  -1   7   3          4.42          3.39         1.08 o                         
   0   7   3        118.26        111.39         5.03 o                         
   1   7   3         95.69         90.25         5.09 o                         
   2   7   3        102.93        109.61         5.79 o                         
   3   7   3        394.73        419.22        17.29 o                         
   4   7   3          0.01          1.06         1.39 o                         
   5   7   3          6.39          9.88         5.91 o                         
  -4   8   3         10.23          9.03         3.94 o                         
  -3   8   3         48.66         53.47         5.70 o                         
  -2   8   3          3.58          5.25         1.53 o                         
  -1   8   3        373.47        360.59        16.77 o                         
   0   8   3        203.20        199.45         8.94 o                         
   1   8   3         35.35         43.38         4.15 o                         
   2   8   3        494.23        491.50        22.19 o                         
   3   8   3         21.91         24.92         3.27 o                         
   4   8   3         78.46         73.34         8.35 o                         
   5   8   3          7.53          7.43         3.12 o                         
  -3   9   3         28.77         24.05         3.59 o                         
  -2   9   3         31.30         33.77         4.61 o                         
  -1   9   3        164.95        164.64        10.24 o                         
   0   9   3         46.02         52.36         7.91 o                         
   1   9   3         35.96         32.86         4.66 o                         
   2   9   3         13.27         13.94         3.68 o                         
   3   9   3         32.76         37.01         7.91 o                         
   4   9   3          2.22          7.92         3.06 o                         
  -1  10   3          1.71          8.09         5.54 o                         
   0  10   3          0.55          0.56         7.14 o                         
   1  10   3         48.16         43.70         5.64 o                         
   2  10   3         19.38         16.79         3.42 o                         
   3  10   3         13.02          9.90         3.17 o                         
   0 -10   4        129.25        102.27        14.75 o                         
  -1  -9   4          0.78          0.46         4.61 o                         
   0  -9   4         17.30         20.40         6.62 o                         
   1  -9   4        138.90        134.86         7.98 o                         
   2  -9   4         66.34         66.25         6.05 o                         
  -4  -8   4         46.27         50.91         5.48 o                         
  -1  -8   4        351.12        310.37        28.75 o                         
   0  -8   4        523.30        499.94        35.86 o                         
   1  -8   4        202.47        192.71        10.01 o                         
   2  -8   4        206.17        208.25         9.82 o                         
   3  -8   4         96.44         97.00         8.26 o                         
  -5  -7   4          1.33          0.00         3.07 o                         
  -4  -7   4         24.45         21.34         4.61 o                         
  -3  -7   4         48.74         53.43         6.91 o                         
  -1  -7   4         25.52         25.03         6.91 o                         
   0  -7   4         41.85         41.39        13.82 o                         
   1  -7   4        103.11        103.92         6.24 o                         
   2  -7   4          0.82          0.17         1.46 o                         
   3  -7   4        116.80        124.91         7.97 o                         
   4  -7   4         79.75         71.46         7.21 o                         
  -5  -6   4        240.46        238.77        12.94 o                         
  -4  -6   4        248.26        240.28        13.85 o                         
  -3  -6   4        251.93        225.36        14.52 o                         
  -1  -6   4        367.31        306.35        26.76 o                         
   0  -6   4        210.17        240.37        67.46 o                         
   1  -6   4        222.93        221.78        10.86 o                         
   2  -6   4       1015.43        987.70        31.95 o                         
   3  -6   4        188.08        196.48         9.97 o                         
   4  -6   4        105.66        104.20        10.34 o                         
  -6  -5   4        101.99         91.94        18.58 o                         
  -5  -5   4        183.08        189.73        13.67 o                         
  -4  -5   4       1307.77       1301.16        55.53 o                         
  -3  -5   4         10.03          8.10         1.34 o                         
  -2  -5   4        686.43        616.27        46.53 o                         
  -1  -5   4        295.32        254.33        22.45 o                         
   0  -5   4         18.92         23.14         5.68 o                         
   1  -5   4         17.84         15.94         1.68 o                         
   2  -5   4        657.23        608.00        18.52 o                         
   3  -5   4        328.83        336.60        17.96 o                         
   4  -5   4         78.29         72.21         6.94 o                         
   5  -5   4         46.02         64.16         9.51 o                         
  -6  -4   4        123.15        144.82        21.19 o                         
  -5  -4   4        456.35        435.88        21.95 o                         
  -4  -4   4        350.96        372.80        17.75 o                         
  -3  -4   4          9.85         10.95         1.58 o                         
  -2  -4   4        323.50        398.61        15.02 o                         
  -1  -4   4        869.35       1057.46        63.20 o                         
   0  -4   4       1715.69       1766.70        73.14 o                         
   1  -4   4        204.69        221.47         8.18 o                         
   2  -4   4        714.80        690.24        23.10 o                         
   3  -4   4       1143.00       1039.51        36.77 o                         
   4  -4   4        578.47        509.80        39.65 o                         
   5  -4   4        360.34        361.08        30.16 o                         
  -6  -3   4          4.64          3.53         3.55 o                         
  -5  -3   4        913.66        857.99        47.93 o                         
  -4  -3   4        985.06        997.21        43.43 o                         
  -3  -3   4         78.44         82.19         6.56 o                         
  -2  -3   4       1985.69       2062.50        66.98 o                         
  -1  -3   4       1920.92       2041.55        78.74 o                         
   0  -3   4        234.44        245.11         8.14 o                         
   1  -3   4       1408.76       1418.06        34.65 o                         
   2  -3   4        434.94        515.88        14.71 o                         
   3  -3   4        916.89        851.95        34.62 o                         
   4  -3   4        778.98        696.68        54.68 o                         
   5  -3   4         33.40         36.23        10.44 o                         
   6  -3   4        172.22        197.84        29.03 o                         
  -6  -2   4        214.35        249.84        22.59 o                         
  -5  -2   4         90.31         90.27         8.62 o                         
  -4  -2   4          0.01          0.78         1.41 o                         
  -3  -2   4         79.21         78.60         4.99 o                         
  -2  -2   4         60.14         53.68         3.07 o                         
  -1  -2   4        715.99        830.92        25.98 o                         
   0  -2   4        324.79        306.49        10.19 o                         
   1  -2   4        923.70       1025.93        25.13 o                         
   2  -2   4        239.21        293.47         8.22 o                         
   3  -2   4        525.12        505.90        16.37 o                         
   4  -2   4          1.26          2.12         1.56 o                         
   5  -2   4         59.83         61.57        13.97 o                         
   6  -2   4         52.93         44.22        13.36 o                         
  -6  -1   4          5.64         13.87         7.83 o                         
  -5  -1   4        442.20        455.93        24.27 o                         
  -4  -1   4          0.16          2.06         1.25 o                         
  -3  -1   4        439.23        495.77        15.74 o                         
  -2  -1   4        343.56        349.49        10.30 o                         
  -1  -1   4       1836.75       1965.91        49.76 o                         
   0  -1   4         35.27         27.55         1.72 o                         
   1  -1   4       3253.12       3399.05        79.31 o                         
   2  -1   4        257.19        230.28         7.69 o                         
   3  -1   4         24.61         22.50         2.20 o                         
   4  -1   4         92.76         92.04         6.68 o                         
   5  -1   4          2.26          9.67         6.45 o                         
   6  -1   4         88.37         70.64        16.28 o                         
  -6   0   4         48.37         44.92         9.01 o                         
  -5   0   4        410.01        391.28        26.47 o                         
  -4   0   4        430.34        432.62        14.52 o                         
  -3   0   4       3356.14       3413.64        99.26 o                         
  -2   0   4        881.05        857.06        23.91 o                         
  -1   0   4       1648.62       1679.86        46.07 o                         
   0   0   4       1023.05       1067.89        24.64 o                         
   1   0   4         18.20         23.51         1.46 o                         
   2   0   4        315.40        328.48         9.53 o                         
   3   0   4          3.71          3.70         1.55 o                         
   4   0   4         92.31        110.85         6.41 o                         
   5   0   4         12.74         12.43         7.06 o                         
   6   0   4         75.25         72.02        15.97 o                         
  -6   1   4        130.55        130.29        25.26 o                         
  -5   1   4         34.40         18.18         5.79 o                         
  -4   1   4        610.83        628.75        20.30 o                         
  -3   1   4        320.90        311.47        16.66 o                         
  -2   1   4        216.34        230.32         8.07 o                         
  -1   1   4        668.89        691.82        21.35 o                         
   0   1   4         22.10         24.56         1.81 o                         
   1   1   4         23.67         25.43         2.01 o                         
   2   1   4       1670.53       1654.97        40.61 o                         
   3   1   4        127.27        123.17         9.43 o                         
   4   1   4       1414.56       1422.91        43.09 o                         
   5   1   4        422.09        424.91        39.68 o                         
   6   1   4          3.41          4.14         4.76 o                         
  -6   2   4          8.82         25.33         7.70 o                         
  -5   2   4         24.59         18.55         7.68 o                         
  -4   2   4         77.87         68.33         4.91 o                         
  -3   2   4        417.17        429.81        17.77 o                         
  -2   2   4        100.25         73.70         4.91 o                         
  -1   2   4         78.54         92.22         4.63 o                         
   0   2   4       4396.14       4554.35        96.06 o                         
   1   2   4      10584.03      11547.39       277.52 o                         
   2   2   4          3.29          7.27         1.08 o                         
   3   2   4        687.22        715.43        22.49 o                         
   4   2   4         67.90         75.30         4.34 o                         
   5   2   4         50.23         54.08        13.74 o                         
   6   2   4          2.07          5.07         5.37 o                         
  -6   3   4        182.08        218.14        22.37 o                         
  -5   3   4         56.45         65.89        10.42 o                         
  -4   3   4       2320.66       2265.90        98.21 o                         
  -3   3   4        234.83        245.63        10.24 o                         
  -2   3   4        184.51        156.87         6.19 o                         
  -1   3   4       1001.44        993.95        26.47 o                         
   0   3   4         11.67         14.50         1.12 o                         
   1   3   4        252.10        254.45         7.14 o                         
   2   3   4         21.25         20.02         1.70 o                         
   3   3   4         10.66         17.14         1.78 o                         
   4   3   4         13.68         12.04         1.95 o                         
   5   3   4        137.90        135.96        10.53 o                         
   6   3   4        104.95        131.45        22.57 o                         
  -5   4   4        302.75        283.34        26.74 o                         
  -4   4   4         45.62         45.85         6.18 o                         
  -3   4   4          5.43          4.09         1.45 o                         
  -2   4   4          1.65          1.40         0.77 o                         
  -1   4   4         33.94         39.64         2.46 o                         
   0   4   4        603.57        544.49        12.52 o                         
   1   4   4        157.12        204.23         5.62 o                         
   2   4   4        377.47        392.24        11.98 o                         
   3   4   4        605.11        560.46        18.24 o                         
   4   4   4        107.96        112.33        12.00 o                         
   5   4   4        128.94        131.08        13.13 o                         
   6   4   4         85.29         78.16        16.12 o                         
  -5   5   4          3.27          6.64         3.32 o                         
  -4   5   4        106.51        123.83        10.83 o                         
  -3   5   4         15.67         14.99         2.01 o                         
  -2   5   4        536.28        533.49        15.51 o                         
  -1   5   4       1473.55       1516.29        40.82 o                         
   0   5   4        256.73        243.60         6.89 o                         
   1   5   4        148.44        149.36         5.55 o                         
   2   5   4        116.20        120.66         6.41 o                         
   3   5   4          1.24          0.91         1.18 o                         
   4   5   4          0.04          0.42         1.80 o                         
   5   5   4         58.41         42.36         6.89 o                         
   6   5   4         88.43         54.67        12.28 o                         
  -5   6   4        235.31        251.44        17.25 o                         
  -4   6   4          4.70          5.23         2.99 o                         
  -3   6   4         23.66         28.00         3.64 o                         
  -2   6   4         75.52         68.48         4.12 o                         
  -1   6   4         13.72         17.17         2.05 o                         
   0   6   4          7.04          5.63         1.11 o                         
   1   6   4        112.79        103.61         4.36 o                         
   2   6   4         72.69         80.88         4.89 o                         
   3   6   4        357.05        381.86        16.14 o                         
   4   6   4        172.73        182.90        15.05 o                         
   5   6   4        294.74        292.87        20.16 o                         
   6   6   4        353.62        312.46        32.28 o                         
  -4   7   4         52.47         48.99         5.85 o                         
  -3   7   4         15.32         15.71         2.95 o                         
  -2   7   4         88.13         84.32         5.04 o                         
  -1   7   4        927.94        950.87        34.11 o                         
   0   7   4         11.07         13.39         1.75 o                         
   1   7   4        835.35        835.55        27.19 o                         
   2   7   4        234.68        228.35        10.23 o                         
   3   7   4         42.98         34.13         3.48 o                         
   4   7   4         94.58         89.44         7.25 o                         
   5   7   4         13.20         10.36         3.85 o                         
  -3   8   4        134.63        157.59        10.03 o                         
  -2   8   4        215.77        215.96         9.39 o                         
  -1   8   4        123.64        132.89         7.88 o                         
   0   8   4        129.56        128.18         6.56 o                         
   1   8   4         12.71         11.01         2.27 o                         
   2   8   4        946.74        922.79        40.35 o                         
   3   8   4        289.05        276.92        14.00 o                         
   4   8   4          0.04          0.02         2.36 o                         
   5   8   4         70.68         96.70        10.75 o                         
  -3   9   4         13.08          7.95         2.89 o                         
  -2   9   4         24.16         14.88         3.88 o                         
  -1   9   4        530.85        544.80        25.44 o                         
   0   9   4         10.98         15.93         2.90 o                         
   1   9   4        413.17        412.01        19.31 o                         
   2   9   4        562.80        549.09        25.00 o                         
   3   9   4         18.61         19.79         2.93 o                         
   4   9   4        107.69        125.15        10.59 o                         
  -1  10   4         49.53         51.57         8.98 o                         
   0  10   4         96.88         99.90         7.63 o                         
   1  10   4         95.40        105.39        18.20 o                         
   2  10   4         17.91         13.86         3.20 o                         
   3  10   4          0.13          0.43         3.22 o                         
  -1  -9   5          5.22         17.04         7.22 o                         
   0  -9   5        255.98        262.97        61.15 o                         
   1  -9   5          1.67          3.79         1.47 o                         
   2  -9   5        126.62        134.92         9.18 o                         
  -4  -8   5         74.17        100.38         7.76 o                         
  -1  -8   5        139.89        153.90        20.43 o                         
   0  -8   5         16.75         15.18         6.91 o                         
   1  -8   5        287.49        258.89        12.46 o                         
   2  -8   5        117.67        126.69         7.30 o                         
   3  -8   5          8.04          9.13         2.95 o                         
  -5  -7   5          0.53          2.15         3.68 o                         
  -4  -7   5          5.75          5.76         2.10 o                         
  -1  -7   5        156.04        126.88        16.59 o                         
   0  -7   5        868.68        914.02        58.50 o                         
   1  -7   5        300.72        297.11        14.73 o                         
   2  -7   5          1.86          4.76         1.65 o                         
   3  -7   5        177.92        186.98        12.12 o                         
   4  -7   5         64.36         61.22         7.76 o                         
  -5  -6   5        214.05        247.53        32.88 o                         
  -4  -6   5        941.79        951.70        41.07 o                         
  -3  -6   5         84.60         80.67         8.75 o                         
  -1  -6   5        131.59        140.86        17.36 o                         
   0  -6   5        535.26        527.19        86.03 o                         
   1  -6   5         63.37         69.16         3.57 o                         
   2  -6   5        156.13        160.55         9.83 o                         
   3  -6   5          0.15          0.28         1.24 o                         
   4  -6   5        107.22        103.06         9.92 o                         
  -5  -5   5          1.91          5.19         2.88 o                         
  -4  -5   5        179.56        171.98         9.39 o                         
  -3  -5   5        115.73        115.53         5.01 o                         
  -2  -5   5         44.25         57.43         7.37 o                         
  -1  -5   5          1.35          1.38         2.61 o                         
   0  -5   5        465.66        538.59        53.64 o                         
   1  -5   5         68.95         82.04         4.74 o                         
   2  -5   5       1081.80       1099.71        32.48 o                         
   3  -5   5       1033.14       1014.27        36.65 o                         
   4  -5   5         47.54         51.84         5.99 o                         
   5  -5   5        376.90        340.82        22.42 o                         
  -6  -4   5          2.65          0.00         4.76 o                         
  -5  -4   5         56.35         55.44         7.30 o                         
  -4  -4   5          1.56          0.88         1.40 o                         
  -3  -4   5         59.42         67.85         4.48 o                         
  -2  -4   5        717.84        667.85        24.78 o                         
  -1  -4   5       1455.31       1424.47       103.16 o                         
   0  -4   5         13.97         20.18         2.59 o                         
   1  -4   5        410.89        366.02        11.55 o                         
   2  -4   5        376.58        362.13        10.34 o                         
   3  -4   5          1.57          0.57         1.23 o                         
   4  -4   5        318.37        274.31        17.96 o                         
   5  -4   5          5.84          5.98         4.56 o                         
  -6  -3   5        313.22        342.24        34.12 o                         
  -5  -3   5        164.82        161.39        11.83 o                         
  -4  -3   5         56.56         58.77         4.81 o                         
  -3  -3   5        721.59        646.93        45.49 o                         
  -2  -3   5        318.95        315.61        12.46 o                         
  -1  -3   5        897.85        995.36        34.55 o                         
   0  -3   5        215.42        221.16         7.11 o                         
   1  -3   5        273.19        303.38         8.77 o                         
   2  -3   5         38.35         44.99         2.60 o                         
   3  -3   5         12.18         11.07         3.26 o                         
   4  -3   5         14.84         14.02         3.34 o                         
   5  -3   5         49.69         60.54        11.67 o                         
   6  -3   5         85.52        107.64        20.73 o                         
  -6  -2   5         11.33         12.40         5.13 o                         
  -5  -2   5         43.10         42.59         5.67 o                         
  -4  -2   5       1142.29       1106.12        42.19 o                         
  -3  -2   5         63.03         72.61         4.99 o                         
  -2  -2   5        873.35       1046.62        38.71 o                         
  -1  -2   5        861.23        897.73        24.15 o                         
   0  -2   5        143.92        146.52         4.42 o                         
   1  -2   5       1009.16        988.63        22.03 o                         
   2  -2   5        103.38         90.06         3.75 o                         
   3  -2   5        294.85        274.16        10.36 o                         
   4  -2   5         50.83         40.78         4.68 o                         
   5  -2   5         20.31         13.36         7.37 o                         
   6  -2   5         15.97          7.52         7.52 o                         
  -6  -1   5          0.38          3.25         4.99 o                         
  -5  -1   5        304.91        285.36        16.18 o                         
  -4  -1   5         77.16         85.75         5.17 o                         
  -3  -1   5        381.14        344.09        12.63 o                         
  -2  -1   5        701.25        652.05        24.94 o                         
  -1  -1   5        540.23        560.88        15.84 o                         
   0  -1   5       1326.90       1367.58        31.18 o                         
   1  -1   5          9.40          7.81         1.06 o                         
   2  -1   5        108.72         92.63         3.46 o                         
   3  -1   5         35.39         43.37         2.89 o                         
   4  -1   5          1.76          1.57         1.75 o                         
   5  -1   5          0.04          0.77         4.14 o                         
   6  -1   5          1.76          1.23         7.68 o                         
  -6   0   5        196.19        223.90        21.94 o                         
  -5   0   5         21.77         17.86         5.40 o                         
  -4   0   5        994.41        947.14        35.79 o                         
  -3   0   5        372.48        416.25        18.07 o                         
  -2   0   5         10.95         16.83         1.83 o                         
  -1   0   5        242.16        277.52         8.49 o                         
   0   0   5        341.47        338.77         8.02 o                         
   1   0   5         32.31         25.63         1.62 o                         
   2   0   5         54.70         53.43         2.68 o                         
   3   0   5          7.24          5.49         1.28 o                         
   4   0   5         38.74         35.42         3.18 o                         
   5   0   5         20.77         27.79         9.36 o                         
   6   0   5         40.59         36.39        11.51 o                         
  -6   1   5         36.80         30.70         8.14 o                         
  -5   1   5          2.88          9.45         4.46 o                         
  -4   1   5         23.79         28.09         2.71 o                         
  -3   1   5        391.87        344.21        11.71 o                         
  -2   1   5        237.84        295.95        12.41 o                         
  -1   1   5        174.93        186.21         6.81 o                         
   0   1   5        235.70        225.32         6.20 o                         
   1   1   5       1162.14       1197.75        29.91 o                         
   2   1   5         39.51         37.11         2.04 o                         
   3   1   5       1303.43       1243.25        38.42 o                         
   4   1   5         25.05         22.73         2.57 o                         
   5   1   5          0.15          0.00         4.76 o                         
   6   1   5         17.60         23.18         9.52 o                         
  -6   2   5         41.67         42.31         9.32 o                         
  -5   2   5          0.64          4.86         6.06 o                         
  -4   2   5        300.33        308.19        12.51 o                         
  -3   2   5         49.67         41.71         4.04 o                         
  -2   2   5       1153.90       1142.65        41.06 o                         
  -1   2   5       2174.27       2413.84        66.99 o                         
   0   2   5        879.90        847.68        21.39 o                         
   1   2   5          2.61          2.32         0.84 o                         
   2   2   5       1542.19       1548.61        43.18 o                         
   3   2   5         60.01         65.15         3.96 o                         
   4   2   5        705.84        651.92        32.13 o                         
   5   2   5         29.16         28.40         8.75 o                         
  -6   3   5         60.71         71.87        17.43 o                         
  -5   3   5        399.33        471.61        38.82 o                         
  -4   3   5        312.93        334.50        18.19 o                         
  -3   3   5         38.50         41.96         4.28 o                         
  -2   3   5        970.12       1045.29        39.54 o                         
  -1   3   5        605.50        641.92        17.47 o                         
   0   3   5         63.54         58.75         3.01 o                         
   1   3   5        390.07        365.71        10.46 o                         
   2   3   5       3038.52       3397.10        93.80 o                         
   3   3   5        254.51        281.20         9.15 o                         
   4   3   5         22.64         25.55         3.66 o                         
   5   3   5          0.57          5.93         3.84 o                         
   6   3   5         78.23         78.16        16.28 o                         
  -5   4   5         30.76         36.73         8.67 o                         
  -4   4   5        345.09        395.52        27.15 o                         
  -3   4   5          1.06          2.42         1.17 o                         
  -2   4   5        306.28        260.09         9.35 o                         
  -1   4   5       4473.39       4873.86       127.54 o                         
   0   4   5         78.90        113.78         3.61 o                         
   1   4   5       6051.21       6729.74       165.53 o                         
   2   4   5       1512.55       1597.50        41.66 o                         
   3   4   5        229.72        234.19         8.84 o                         
   4   4   5         61.46         60.20         5.76 o                         
   5   4   5         58.86         62.59         8.85 o                         
   6   4   5         42.85         52.66        12.90 o                         
  -5   5   5        480.82        413.64        47.37 o                         
  -4   5   5        167.23        153.84        14.83 o                         
  -3   5   5        363.89        333.31        11.95 o                         
  -2   5   5        622.96        678.61        19.36 o                         
  -1   5   5        246.43        226.73         7.42 o                         
   0   5   5        333.03        330.00         8.49 o                         
   1   5   5         86.26         87.67         3.93 o                         
   2   5   5        754.62        767.51        23.08 o                         
   3   5   5         98.42         98.19         6.12 o                         
   4   5   5          1.08          4.19         2.11 o                         
   5   5   5         33.32         47.39         7.54 o                         
   6   5   5        123.63        189.67        26.11 o                         
  -5   6   5         86.80        101.16         9.99 o                         
  -4   6   5        165.91        165.00        11.12 o                         
  -3   6   5          2.71          4.73         2.02 o                         
  -2   6   5         26.78         25.47         2.71 o                         
  -1   6   5         62.87         60.07         4.54 o                         
   0   6   5        118.77        126.40         4.86 o                         
   1   6   5        170.49        154.34         8.57 o                         
   2   6   5         62.01         71.18         4.49 o                         
   3   6   5          0.05          0.00         1.16 o                         
   4   6   5          5.32          5.74         2.09 o                         
   5   6   5          0.04          3.49         7.37 o                         
  -4   7   5         64.89         54.49         7.40 o                         
  -3   7   5         58.10         64.99         5.31 o                         
  -2   7   5         13.96         17.53         2.33 o                         
  -1   7   5        186.40        184.60         8.35 o                         
   0   7   5        294.91        299.40         9.21 o                         
   1   7   5         12.41         14.31         1.63 o                         
   2   7   5          8.53          9.12         2.02 o                         
   3   7   5         18.56         13.93         2.39 o                         
   4   7   5          1.76          0.00         2.11 o                         
   5   7   5         42.76         51.19         7.97 o                         
  -3   8   5          0.37          2.35         2.20 o                         
  -2   8   5          0.03          0.44         1.17 o                         
  -1   8   5         67.61         63.10         4.56 o                         
   0   8   5          0.39          1.09         1.42 o                         
   1   8   5          0.35          1.22         1.34 o                         
   2   8   5          3.34          2.33         1.67 o                         
   3   8   5          8.79          6.08         2.51 o                         
   4   8   5        263.79        264.17        17.87 o                         
   5   8   5          8.74         12.01         4.76 o                         
  -3   9   5        163.53        196.37        13.74 o                         
  -2   9   5         43.87         47.76         6.46 o                         
  -1   9   5        335.76        352.00        17.09 o                         
   0   9   5        109.14        106.97        12.19 o                         
   1   9   5         93.00         98.87         8.79 o                         
   2   9   5         90.05        100.04        12.00 o                         
   3   9   5         60.10         55.30        10.76 o                         
   4   9   5         56.15         53.81         7.30 o                         
  -1  10   5         87.86         86.59        10.46 o                         
   0  10   5         34.34         34.00         4.42 o                         
   1  10   5         53.01         62.52         5.85 o                         
   2  10   5         26.68         21.74         4.20 o                         
   3  10   5         64.34         57.28         7.60 o                         
  -1  -9   6         56.58         48.37        10.75 o                         
   0  -9   6          0.56          0.00         4.24 o                         
   1  -9   6         78.05         85.23         6.66 o                         
  -4  -8   6        113.06        122.00         8.97 o                         
  -1  -8   6        143.05        115.04        16.74 o                         
   0  -8   6         10.42         13.85         7.83 o                         
   1  -8   6        108.72         97.34         6.48 o                         
   2  -8   6        206.68        203.40         9.69 o                         
   3  -8   6        146.00        172.58        13.12 o                         
  -4  -7   6         11.24          9.00         2.47 o                         
  -1  -7   6       1593.41       1653.80       122.08 o                         
   0  -7   6         24.48         18.29         6.02 o                         
   1  -7   6        406.96        381.47        16.94 o                         
   2  -7   6          0.16          0.77         1.46 o                         
   3  -7   6         36.78         33.36         4.70 o                         
  -5  -6   6        184.43        209.19        14.44 o                         
  -4  -6   6        149.53        139.65         7.92 o                         
  -3  -6   6         38.68         48.97         4.67 o                         
  -1  -6   6         83.70         88.61        13.21 o                         
   0  -6   6         40.09         35.47         7.18 o                         
   1  -6   6         29.59         34.09         3.51 o                         
   2  -6   6          1.91          0.97         2.33 o                         
   3  -6   6        193.47        211.58        10.52 o                         
   4  -6   6          0.19          0.00         2.39 o                         
  -5  -5   6         13.74         11.20         3.67 o                         
  -4  -5   6         11.15         10.44         2.40 o                         
  -3  -5   6        111.72        112.69         7.76 o                         
  -2  -5   6          1.00          1.38         2.15 o                         
  -1  -5   6        496.02        489.73        39.25 o                         
   0  -5   6         24.12         21.06         4.02 o                         
   1  -5   6        187.84        169.01        11.95 o                         
   2  -5   6        641.90        649.55        19.88 o                         
   3  -5   6        365.27        333.05        17.82 o                         
   4  -5   6          9.34         10.59         2.92 o                         
   5  -5   6         84.79         83.23        15.51 o                         
  -6  -4   6         28.23         41.61        10.29 o                         
  -5  -4   6        103.52         89.69        10.83 o                         
  -4  -4   6         26.62         28.79         3.32 o                         
  -3  -4   6       1434.42       1415.96        52.31 o                         
  -2  -4   6        722.80        767.94        28.54 o                         
  -1  -4   6         78.68         64.33         5.94 o                         
   0  -4   6         81.27         79.46         6.76 o                         
   1  -4   6         71.40         82.06         3.88 o                         
   2  -4   6         43.29         45.80         2.78 o                         
   3  -4   6          0.19          0.00         2.21 o                         
   4  -4   6        170.67        188.46        11.80 o                         
   5  -4   6        112.02        131.81        13.60 o                         
  -6  -3   6        107.48        129.92        20.73 o                         
  -5  -3   6         74.59         76.46         7.74 o                         
  -4  -3   6        226.45        218.68        13.55 o                         
  -3  -3   6         11.65         10.24         1.83 o                         
  -2  -3   6        152.08        176.00         7.59 o                         
  -1  -3   6          2.08          3.48         0.82 o                         
   0  -3   6        153.23        172.28         6.28 o                         
   1  -3   6        755.80        746.01        19.90 o                         
   2  -3   6        236.88        261.72         7.95 o                         
   3  -3   6        211.84        183.54         9.68 o                         
   4  -3   6       1229.21       1141.42        55.22 o                         
   5  -3   6         33.82         40.10         9.24 o                         
  -6  -2   6          0.88          3.90         4.26 o                         
  -5  -2   6         17.99         13.78         3.56 o                         
  -4  -2   6        453.53        460.19        19.22 o                         
  -3  -2   6        253.50        269.57        18.27 o                         
  -2  -2   6         16.70         37.12         3.00 o                         
  -1  -2   6       1312.77       1449.71        45.30 o                         
   0  -2   6       1617.63       1650.94        44.33 o                         
   1  -2   6       3380.41       3765.48        89.17 o                         
   2  -2   6        240.86        233.64        12.76 o                         
   3  -2   6        829.69        797.40        30.59 o                         
   4  -2   6         67.23         66.50         8.30 o                         
   5  -2   6        157.90        133.48        21.35 o                         
   6  -2   6         22.99         29.48        11.21 o                         
  -6  -1   6         48.53         46.46         9.38 o                         
  -5  -1   6        541.17        511.42        25.88 o                         
  -4  -1   6       1896.25       1844.53        91.45 o                         
  -3  -1   6         10.19         18.55         2.13 o                         
  -2  -1   6       2268.35       2358.76        68.93 o                         
  -1  -1   6          1.90          0.00         0.63 o                         
   0  -1   6         22.68         25.66         1.55 o                         
   1  -1   6        313.74        339.04         9.00 o                         
   2  -1   6       1912.00       2179.08        52.29 o                         
   3  -1   6         84.09         83.09         5.43 o                         
   4  -1   6       2055.22       2037.76        74.57 o                         
   5  -1   6        299.51        309.54        31.66 o                         
   6  -1   6         77.91         73.24        16.28 o                         
  -6   0   6         37.12         32.77         8.26 o                         
  -5   0   6          0.44          0.43         2.87 o                         
  -4   0   6        348.80        334.45        13.10 o                         
  -3   0   6        859.02        834.93        25.69 o                         
  -2   0   6        640.71        732.19        25.80 o                         
  -1   0   6       3047.71       3173.24        86.61 o                         
   0   0   6       1509.23       1500.35        32.87 o                         
   1   0   6        336.47        364.19         9.16 o                         
   2   0   6        257.85        223.31         7.09 o                         
   3   0   6        262.87        245.52         8.93 o                         
   4   0   6        367.87        332.65        12.95 o                         
   5   0   6         97.50         77.25        14.44 o                         
   6   0   6         11.82         13.82         9.21 o                         
  -6   1   6         29.25         36.19        11.13 o                         
  -5   1   6         17.06         25.86         7.03 o                         
  -4   1   6        199.86        206.26        10.04 o                         
  -3   1   6         30.62         23.23         2.49 o                         
  -2   1   6         26.10         24.38         2.15 o                         
  -1   1   6          1.58          5.90         1.22 o                         
   0   1   6        343.30        341.98         9.57 o                         
   1   1   6          5.97          3.77         0.95 o                         
   2   1   6        397.66        442.23        14.33 o                         
   3   1   6        332.35        314.96        10.26 o                         
   4   1   6       1872.52       1920.56        63.31 o                         
   5   1   6        348.57        339.90        33.67 o                         
   6   1   6        105.57        121.32        21.81 o                         
  -6   2   6        201.79        246.52        25.19 o                         
  -5   2   6          4.63          3.85         7.83 o                         
  -4   2   6        532.40        531.65        22.54 o                         
  -3   2   6         11.53         10.98         1.86 o                         
  -2   2   6        300.83        289.04        12.49 o                         
  -1   2   6          8.38          7.73         1.08 o                         
   0   2   6        758.34        763.30        22.16 o                         
   1   2   6        167.65        173.73         5.90 o                         
   2   2   6         76.66         66.33         4.90 o                         
   3   2   6        354.93        332.41        10.71 o                         
   4   2   6          2.63          3.19         1.57 o                         
   5   2   6         33.73         32.24        10.13 o                         
   6   2   6         75.07         61.57        14.59 o                         
  -5   3   6        173.19        206.68        20.69 o                         
  -4   3   6        218.09        241.30        29.96 o                         
  -3   3   6         45.37         55.58         7.08 o                         
  -2   3   6         44.47         38.76         3.12 o                         
  -1   3   6        139.19        171.37         5.62 o                         
   0   3   6        202.75        214.83         6.26 o                         
   1   3   6        342.12        299.50         9.01 o                         
   2   3   6          0.52          0.65         0.74 o                         
   3   3   6         63.15         71.72         3.91 o                         
   4   3   6          0.93          1.29         1.26 o                         
   5   3   6         70.43         78.93        15.20 o                         
   6   3   6        138.74        107.05        18.58 o                         
  -5   4   6         77.97         97.32        13.77 o                         
  -4   4   6          0.01          0.00         2.98 o                         
  -3   4   6        147.82        134.82        12.68 o                         
  -2   4   6        711.02        707.93        20.95 o                         
  -1   4   6        529.51        516.88        14.97 o                         
   0   4   6        534.33        464.67        11.85 o                         
   1   4   6        192.72        208.22         6.34 o                         
   2   4   6       4247.44       4343.86       111.44 o                         
   3   4   6        807.06        772.63        27.64 o                         
   4   4   6        307.10        277.92        13.30 o                         
   5   4   6        337.96        330.04        23.29 o                         
   6   4   6         99.07        113.94        19.66 o                         
  -5   5   6          1.49          6.35         3.28 o                         
  -4   5   6         48.14         37.94         5.77 o                         
  -3   5   6         54.85         47.57         5.21 o                         
  -2   5   6        144.49        151.25         8.57 o                         
  -1   5   6        673.56        720.56        20.44 o                         
   0   5   6          1.22          1.69         0.74 o                         
   1   5   6        664.43        693.73        19.69 o                         
   2   5   6        247.71        267.01         9.40 o                         
   3   5   6        106.50        116.12         6.26 o                         
   4   5   6         84.35         79.43         6.78 o                         
   5   5   6         39.41         34.70         9.83 o                         
   6   5   6          5.13         14.12         7.68 o                         
  -4   6   6         30.53         32.66         4.78 o                         
  -3   6   6        202.64        208.69        13.48 o                         
  -2   6   6         78.27         65.20         5.42 o                         
  -1   6   6        397.38        392.44        15.97 o                         
   0   6   6        159.29        150.01         5.88 o                         
   1   6   6         91.72        105.35         5.23 o                         
   2   6   6         78.96         84.40         4.76 o                         
   3   6   6          0.68          0.68         1.37 o                         
   4   6   6          0.02          1.94         1.40 o                         
   5   6   6        136.04        167.46        16.01 o                         
  -4   7   6         61.78         67.29         7.51 o                         
  -3   7   6         20.07         21.30         3.27 o                         
  -2   7   6          2.80          3.07         1.71 o                         
  -1   7   6         63.54         61.85         4.56 o                         
   0   7   6         79.12         81.33         5.28 o                         
   1   7   6        269.99        263.00        10.09 o                         
   2   7   6        219.43        223.57        10.15 o                         
   3   7   6         38.35         39.24         5.88 o                         
   4   7   6        210.51        203.08        15.04 o                         
   5   7   6         27.77         37.56         7.06 o                         
  -3   8   6        158.49        163.75        12.73 o                         
  -2   8   6        126.78        119.62         8.43 o                         
  -1   8   6          2.73          3.62         1.58 o                         
   0   8   6        379.08        362.88        13.36 o                         
   1   8   6         63.50         67.77         5.56 o                         
   2   8   6         96.80         93.50         7.30 o                         
   3   8   6         15.25         16.45         4.84 o                         
   4   8   6         42.30         56.33         7.82 o                         
   5   8   6          0.27          0.00         2.86 o                         
  -2   9   6          1.05          5.12         1.91 o                         
  -1   9   6        457.29        496.10        19.30 o                         
   0   9   6         27.19         32.92         4.18 o                         
   1   9   6          4.13          3.62         2.23 o                         
   2   9   6         51.52         53.69         7.08 o                         
   3   9   6          1.99          1.26         1.76 o                         
   4   9   6         50.76         45.83        10.36 o                         
  -1  10   6        138.79        132.05        15.18 o                         
   0  10   6        213.67        237.27        16.27 o                         
   1  10   6        146.57        138.80         9.52 o                         
   2  10   6         31.72         34.20         4.38 o                         
   3  10   6        254.78        276.42        41.94 o                         
   0  -9   7         52.86         59.87        11.46 o                         
   1  -9   7          0.59          0.00         1.67 o                         
  -1  -8   7         17.31         15.81         6.75 o                         
   0  -8   7         50.27         42.73        15.12 o                         
   1  -8   7        295.54        291.55        19.74 o                         
   2  -8   7         61.92         82.02         6.86 o                         
  -4  -7   7         67.44         61.50         6.19 o                         
  -3  -7   7        283.53        285.52        22.74 o                         
  -1  -7   7         82.81         54.05        10.60 o                         
   0  -7   7         27.91         29.15         7.91 o                         
   1  -7   7        119.12        114.07        13.41 o                         
   2  -7   7        262.80        240.83        21.59 o                         
   3  -7   7          0.43          0.00         2.33 o                         
  -5  -6   7         22.89         17.58         4.06 o                         
  -4  -6   7          2.64          0.83         1.73 o                         
  -3  -6   7         47.42         43.28         4.45 o                         
  -1  -6   7       1190.74       1215.60        90.90 o                         
   0  -6   7        322.94        324.14        25.30 o                         
   1  -6   7       2150.55       2039.82        92.23 o                         
   2  -6   7         95.57        100.73        10.03 o                         
   3  -6   7         30.80         28.68         3.24 o                         
   4  -6   7        248.25        268.71        22.38 o                         
  -5  -5   7         15.96         24.94         5.05 o                         
  -4  -5   7          2.21          3.41         1.55 o                         
  -3  -5   7        111.94        105.34         6.14 o                         
  -2  -5   7        334.60        287.51        16.30 o                         
  -1  -5   7        511.70        466.31        37.70 o                         
   0  -5   7        492.40        440.21        45.04 o                         
   1  -5   7        595.09        612.91        22.54 o                         
   2  -5   7        549.93        540.12        25.56 o                         
   3  -5   7         68.48         70.24         5.53 o                         
   4  -5   7         41.02         38.24         5.04 o                         
  -5  -4   7          1.29          2.45         7.06 o                         
  -4  -4   7        345.20        351.79        17.23 o                         
  -3  -4   7        185.14        183.62         9.15 o                         
  -2  -4   7         28.38         24.98         2.31 o                         
  -1  -4   7        238.88        238.56        14.67 o                         
   0  -4   7        124.81        100.15         4.86 o                         
   1  -4   7        739.51        737.64        22.17 o                         
   2  -4   7         60.87         59.13         3.30 o                         
   3  -4   7        586.51        548.21        21.78 o                         
   4  -4   7        468.75        462.76        21.70 o                         
   5  -4   7          9.42          8.48         4.29 o                         
  -6  -3   7         37.75         29.78         9.98 o                         
  -5  -3   7        531.50        498.78        25.43 o                         
  -4  -3   7         99.46        105.33         7.85 o                         
  -3  -3   7        756.25        737.00        28.27 o                         
  -2  -3   7         98.04        108.00         5.60 o                         
  -1  -3   7        593.82        564.73        20.55 o                         
   0  -3   7        628.23        612.82        17.67 o                         
   1  -3   7         91.22         89.60         3.71 o                         
   2  -3   7         56.46         47.02         3.04 o                         
   3  -3   7        901.08        872.22        28.68 o                         
   4  -3   7        442.45        411.02        22.99 o                         
   5  -3   7         13.40         16.01         7.01 o                         
  -6  -2   7        194.06        182.34        25.19 o                         
  -5  -2   7          0.08          0.90         2.14 o                         
  -4  -2   7        116.95        117.33         7.69 o                         
  -3  -2   7         88.43         86.67         6.13 o                         
  -2  -2   7         56.29         66.69         4.54 o                         
  -1  -2   7        602.51        594.84        23.14 o                         
   0  -2   7         23.26         21.14         1.66 o                         
   1  -2   7        184.59        227.92         6.69 o                         
   2  -2   7          7.44          6.10         1.24 o                         
   3  -2   7        321.36        318.06        12.09 o                         
   4  -2   7        607.03        596.22        30.75 o                         
   5  -2   7         91.60         92.14        17.51 o                         
   6  -2   7        234.60        273.00        35.49 o                         
  -6  -1   7          6.78          4.86         4.15 o                         
  -5  -1   7         21.50         30.82         5.67 o                         
  -4  -1   7        158.21        128.86         8.22 o                         
  -3  -1   7         63.72         74.86         4.57 o                         
  -2  -1   7        404.46        393.39        15.80 o                         
  -1  -1   7         16.24         13.44         1.29 o                         
   0  -1   7        792.30        705.80        16.79 o                         
   1  -1   7        610.61        678.89        17.29 o                         
   2  -1   7       1812.61       1796.93        48.64 o                         
   3  -1   7         27.65         22.18         2.11 o                         
   4  -1   7        530.18        549.77        37.55 o                         
   5  -1   7         46.17         30.86         9.83 o                         
   6  -1   7          2.31          0.61         5.53 o                         
  -6   0   7         12.32          4.45         4.74 o                         
  -5   0   7         49.26         45.84        12.13 o                         
  -4   0   7          4.92          5.33         1.91 o                         
  -3   0   7        176.06        184.93        10.13 o                         
  -2   0   7          0.80          0.91         0.94 o                         
  -1   0   7        253.96        264.06         7.75 o                         
   0   0   7          2.50          1.28         0.72 o                         
   1   0   7       2269.60       2408.10        60.22 o                         
   2   0   7          3.40          1.39         0.81 o                         
   3   0   7        211.80        218.64         8.97 o                         
   4   0   7         27.59         30.10         4.96 o                         
   5   0   7         29.45         15.66         7.68 o                         
   6   0   7         61.10         66.48        15.97 o                         
  -6   1   7        240.69        247.62        47.47 o                         
  -5   1   7        171.89        191.53        18.85 o                         
  -4   1   7        134.75        146.39        11.55 o                         
  -3   1   7        300.84        298.64        11.78 o                         
  -2   1   7        296.12        326.74        12.22 o                         
  -1   1   7        103.51        120.96         5.94 o                         
   0   1   7         96.55         91.67         5.15 o                         
   1   1   7         78.05         70.92         5.12 o                         
   2   1   7        799.89        792.61        23.23 o                         
   3   1   7        576.30        544.45        16.60 o                         
   4   1   7          3.81          4.32         1.41 o                         
   5   1   7        288.54        298.31        31.05 o                         
   6   1   7         96.70         91.52        18.27 o                         
  -6   2   7          3.31          5.97         5.85 o                         
  -5   2   7         21.90         13.66         5.65 o                         
  -4   2   7        419.80        396.08        58.90 o                         
  -3   2   7          2.03          0.00         1.28 o                         
  -2   2   7       2338.20       2470.15        80.35 o                         
  -1   2   7       2371.05       2534.35        93.59 o                         
   0   2   7        145.47        164.84         5.79 o                         
   1   2   7        839.78        834.52        21.78 o                         
   2   2   7        142.71        156.50         7.52 o                         
   3   2   7        172.96        163.87         6.31 o                         
   4   2   7        253.81        272.44        10.25 o                         
   5   2   7          6.24          0.00         4.61 o                         
   6   2   7          1.14          0.00         5.53 o                         
  -5   3   7        694.26        785.51        49.02 o                         
  -4   3   7         95.93         95.42        11.99 o                         
  -3   3   7        732.55        700.68        24.73 o                         
  -2   3   7        966.34        934.64        29.30 o                         
  -1   3   7          6.36          3.42         0.79 o                         
   0   3   7        283.73        278.43         8.34 o                         
   1   3   7         45.54         50.85         2.93 o                         
   2   3   7        229.24        245.69        10.10 o                         
   3   3   7        380.63        388.40        12.41 o                         
   4   3   7          4.06          5.71         2.12 o                         
   5   3   7        607.31        654.76        57.24 o                         
   6   3   7        384.74        411.04        40.58 o                         
  -5   4   7          6.88          5.76         5.40 o                         
  -4   4   7          5.61          6.09         4.77 o                         
  -3   4   7         98.43         94.87         9.41 o                         
  -2   4   7         34.87         30.31         2.80 o                         
  -1   4   7        193.72        174.61         7.61 o                         
   0   4   7        493.51        554.03        14.87 o                         
   1   4   7        580.70        541.16        14.65 o                         
   2   4   7       5964.90       6183.98       169.16 o                         
   3   4   7          8.95         12.79         1.92 o                         
   4   4   7        780.30        737.03        35.44 o                         
   5   4   7        111.73        130.85        20.27 o                         
   6   4   7         43.33         37.92        11.21 o                         
  -5   5   7        167.96        229.48        17.55 o                         
  -4   5   7          1.56          4.32         2.75 o                         
  -3   5   7       1749.40       1761.86        59.75 o                         
  -2   5   7        470.18        445.80        14.69 o                         
  -1   5   7          1.37          2.12         1.07 o                         
   0   5   7        847.91        819.99        21.46 o                         
   1   5   7         52.61         45.01         3.17 o                         
   2   5   7        779.70        770.03        21.87 o                         
   3   5   7         94.02         93.59         7.38 o                         
   4   5   7          0.76          0.00         1.96 o                         
   5   5   7          3.90          7.22         5.37 o                         
   6   5   7         43.13         31.01         9.98 o                         
  -4   6   7        568.50        558.26        25.72 o                         
  -3   6   7          4.98          4.27         2.02 o                         
  -2   6   7        114.11        120.50         7.14 o                         
  -1   6   7        188.76        191.48         8.65 o                         
   0   6   7          9.51          7.43         1.43 o                         
   1   6   7          3.97          2.57         1.29 o                         
   2   6   7         27.36         30.55         2.84 o                         
   3   6   7        102.46        104.82         6.58 o                         
   4   6   7        369.67        352.64        27.77 o                         
   5   6   7        252.93        268.74        28.27 o                         
  -4   7   7         19.22         15.94         4.01 o                         
  -3   7   7         10.87         13.24         2.99 o                         
  -2   7   7         46.98         50.88         6.38 o                         
  -1   7   7         87.99         90.02         5.78 o                         
   0   7   7        875.18        901.43        29.81 o                         
   1   7   7        182.78        181.97         7.92 o                         
   2   7   7         76.38         76.76         6.20 o                         
   3   7   7        169.05        173.04         9.43 o                         
   4   7   7         32.30         30.00         6.14 o                         
   5   7   7          1.36          3.65         4.30 o                         
  -3   8   7         54.59         58.16         6.97 o                         
  -2   8   7          2.62          1.74         2.14 o                         
  -1   8   7         52.45         56.75         4.57 o                         
   0   8   7         23.46         27.29         3.04 o                         
   1   8   7         16.07         15.42         2.28 o                         
   2   8   7         14.41         14.95         3.09 o                         
   3   8   7          0.20          0.31         1.75 o                         
   4   8   7         91.73         85.53        10.02 o                         
  -2   9   7         27.43         27.33         3.81 o                         
  -1   9   7          0.60          2.05         2.08 o                         
   0   9   7        211.51        230.41        16.32 o                         
   1   9   7        211.62        205.85        15.65 o                         
   2   9   7         35.06         34.55         6.59 o                         
   3   9   7         48.36         67.75         8.53 o                         
   4   9   7         40.12         39.85         6.77 o                         
  -1  10   7         53.64         59.00         8.96 o                         
   0  10   7         19.99         19.19         7.22 o                         
   1  10   7        173.25        167.44        13.48 o                         
   2  10   7        155.50        124.26        11.89 o                         
   3  10   7        141.54        146.49        22.04 o                         
   0  -9   8        304.68        316.40        31.19 o                         
  -1  -8   8        167.72        147.92        20.28 o                         
   0  -8   8         46.70         36.14         8.41 o                         
   1  -8   8         67.58         68.05         5.66 o                         
   2  -8   8         22.09         37.48         7.17 o                         
  -4  -7   8          0.06          0.00         1.65 o                         
  -3  -7   8         29.06         20.65         3.76 o                         
  -1  -7   8         40.80         27.79         7.98 o                         
   0  -7   8          4.86          2.00         7.52 o                         
   1  -7   8        164.57        176.09        11.91 o                         
   2  -7   8         30.92         27.88         3.20 o                         
   3  -7   8        282.98        287.92        18.19 o                         
  -4  -6   8         65.94         65.27         6.88 o                         
  -3  -6   8         15.52         24.63         5.60 o                         
  -1  -6   8          2.61          1.23         3.68 o                         
   0  -6   8          1.40          0.00         9.75 o                         
   1  -6   8        133.17        135.53        10.04 o                         
   2  -6   8         51.39         59.46         6.57 o                         
   3  -6   8          3.97          5.83         5.61 o                         
   4  -6   8          0.04          0.00         5.22 o                         
  -5  -5   8        136.99        126.80        11.86 o                         
  -4  -5   8          5.73          9.92         2.42 o                         
  -3  -5   8         46.95         47.31         4.20 o                         
  -2  -5   8         73.72         66.66         5.07 o                         
  -1  -5   8         84.18         98.41         7.88 o                         
   0  -5   8          7.91         10.76         2.68 o                         
   1  -5   8         77.38         64.04         4.45 o                         
   2  -5   8        144.00        155.15         7.15 o                         
   3  -5   8          0.68          0.00         2.12 o                         
   4  -5   8        240.41        249.81        16.13 o                         
  -5  -4   8          0.06          0.00         2.27 o                         
  -4  -4   8        169.36        153.33         9.78 o                         
  -3  -4   8        918.74        935.67        35.50 o                         
  -2  -4   8        322.81        317.16        12.91 o                         
  -1  -4   8        888.65        866.97        32.25 o                         
   0  -4   8        556.48        578.57        23.17 o                         
   1  -4   8        516.44        510.23        16.01 o                         
   2  -4   8        764.83        790.36        26.27 o                         
   3  -4   8         42.15         51.11         5.39 o                         
   4  -4   8          2.19          4.57         2.35 o                         
   5  -4   8          1.96          0.00         3.43 o                         
  -5  -3   8        331.11        325.71        21.62 o                         
  -4  -3   8        307.27        329.53        14.74 o                         
  -3  -3   8          0.00          0.00         1.18 o                         
  -2  -3   8        493.24        485.66        22.33 o                         
  -1  -3   8        124.20        124.19         5.04 o                         
   0  -3   8         35.37         41.30         2.77 o                         
   1  -3   8         37.12         41.30         2.46 o                         
   2  -3   8         17.46         17.02         1.93 o                         
   3  -3   8        691.07        687.84        21.58 o                         
   4  -3   8        579.47        537.42        35.05 o                         
   5  -3   8         94.00         76.24        12.90 o                         
  -6  -2   8        257.76        292.54        35.80 o                         
  -5  -2   8        224.68        223.30        16.89 o                         
  -4  -2   8          2.28          2.58         1.60 o                         
  -3  -2   8         21.71         25.50         3.13 o                         
  -2  -2   8         79.25        103.27         7.48 o                         
  -1  -2   8        233.77        270.87        10.06 o                         
   0  -2   8       1557.03       1583.79        43.82 o                         
   1  -2   8        285.74        303.50         8.61 o                         
   2  -2   8        192.43        171.93         6.01 o                         
   3  -2   8        659.48        647.53        23.46 o                         
   4  -2   8         63.75         62.48         6.16 o                         
   5  -2   8        689.88        651.11        45.99 o                         
  -6  -1   8          0.23          2.23         4.28 o                         
  -5  -1   8        290.56        297.50        23.98 o                         
  -4  -1   8        684.65        645.10        26.42 o                         
  -3  -1   8         93.79         91.40         9.60 o                         
  -2  -1   8        629.75        555.94        17.58 o                         
  -1  -1   8       1595.28       1621.49        40.48 o                         
   0  -1   8        450.29        463.73        12.06 o                         
   1  -1   8        928.68        931.32        23.34 o                         
   2  -1   8        690.69        697.28        17.80 o                         
   3  -1   8        222.28        221.16        10.48 o                         
   4  -1   8        338.74        345.11        18.53 o                         
   5  -1   8         80.44         82.92        16.12 o                         
   6  -1   8          6.70         11.21         7.68 o                         
  -6   0   8        198.10        198.36        25.35 o                         
  -5   0   8        195.29        175.95        18.06 o                         
  -4   0   8          7.22          6.66         2.45 o                         
  -3   0   8       1782.81       1809.47        67.24 o                         
  -2   0   8          0.74          2.22         1.02 o                         
  -1   0   8       1560.91       1804.07        48.01 o                         
   0   0   8        109.77        125.90         4.19 o                         
   1   0   8        283.48        302.27         7.92 o                         
   2   0   8         71.89         69.72         3.81 o                         
   3   0   8         29.06         30.54         2.43 o                         
   4   0   8         86.54         91.03         9.29 o                         
   5   0   8        276.52        335.47        34.27 o                         
   6   0   8         92.53         73.40        16.28 o                         
  -6   1   8        200.10        273.79        26.99 o                         
  -5   1   8         14.45         16.37         6.33 o                         
  -4   1   8        811.27        779.98        37.02 o                         
  -3   1   8        298.33        285.87        11.42 o                         
  -2   1   8          0.39          0.08         0.87 o                         
  -1   1   8       1142.50       1145.30        32.59 o                         
   0   1   8        101.09        116.63         5.27 o                         
   1   1   8       1522.02       1497.71        38.52 o                         
   2   1   8        673.96        672.87        19.90 o                         
   3   1   8        234.07        231.02         8.22 o                         
   4   1   8        408.64        401.18        20.78 o                         
   5   1   8        167.77        182.49        25.81 o                         
   6   1   8          0.08          8.75         6.75 o                         
  -5   2   8        345.19        395.32        28.48 o                         
  -4   2   8        299.39        259.82        22.28 o                         
  -3   2   8       1548.95       1471.47        55.29 o                         
  -2   2   8       1109.23       1195.08        40.61 o                         
  -1   2   8          0.14          1.69         1.18 o                         
   0   2   8        691.66        703.24        22.59 o                         
   1   2   8        333.53        317.47         9.72 o                         
   2   2   8         11.36          7.79         1.30 o                         
   3   2   8        156.48        140.76         5.97 o                         
   4   2   8        242.50        227.88        14.37 o                         
   5   2   8        145.59        124.11        20.12 o                         
   6   2   8          0.91         10.75         7.37 o                         
  -5   3   8         21.08         19.29         7.30 o                         
  -4   3   8         40.38         26.26         7.00 o                         
  -3   3   8          0.38          0.00         1.67 o                         
  -2   3   8        218.29        219.22         8.72 o                         
  -1   3   8        204.53        203.94         7.05 o                         
   0   3   8          5.74          6.32         0.92 o                         
   1   3   8         40.95         30.28         2.78 o                         
   2   3   8        484.84        493.95        20.86 o                         
   3   3   8          0.44          0.15         0.98 o                         
   4   3   8       1130.92       1152.76        45.74 o                         
   5   3   8        241.45        235.25        29.50 o                         
   6   3   8          0.15          0.00         4.91 o                         
  -5   4   8         71.16         68.81        14.20 o                         
  -4   4   8         64.71         54.06        11.36 o                         
  -3   4   8        301.62        299.32        12.65 o                         
  -2   4   8        855.53        844.07        26.92 o                         
  -1   4   8         23.05         20.72         2.35 o                         
   0   4   8        620.42        668.09        21.38 o                         
   1   4   8        793.92        812.04        22.28 o                         
   2   4   8         24.26         27.63         2.61 o                         
   3   4   8        204.13        182.05         7.65 o                         
   4   4   8          0.48          1.63         2.02 o                         
   5   4   8        142.29        158.97        22.89 o                         
   6   4   8         51.73         64.64        15.20 o                         
  -5   5   8          4.42          3.83         3.35 o                         
  -4   5   8        390.06        388.36        19.14 o                         
  -3   5   8        936.25        925.01        33.08 o                         
  -2   5   8        295.27        279.88        10.21 o                         
  -1   5   8         91.29         79.00         6.31 o                         
   0   5   8         75.29         93.91         4.99 o                         
   1   5   8         17.50         25.00         2.18 o                         
   2   5   8        324.44        297.50        10.35 o                         
   3   5   8        396.14        392.82        24.44 o                         
   4   5   8          8.80         14.14         4.71 o                         
   5   5   8         64.28         63.72        13.82 o                         
  -4   6   8         14.11         17.20         3.46 o                         
  -3   6   8         99.04        102.94         7.92 o                         
  -2   6   8        167.64        159.14        13.67 o                         
  -1   6   8         20.43         24.56         2.84 o                         
   0   6   8       1609.96       1603.39        61.08 o                         
   1   6   8        609.23        683.05        21.49 o                         
   2   6   8       1241.69       1201.18        36.01 o                         
   3   6   8        310.17        310.20        12.78 o                         
   4   6   8          0.16          0.00         2.30 o                         
   5   6   8         16.07          9.67         6.75 o                         
  -4   7   8        302.37        298.26        17.52 o                         
  -3   7   8         20.45         19.28         3.89 o                         
  -2   7   8        211.32        205.66        11.34 o                         
  -1   7   8        554.36        535.06        19.14 o                         
   0   7   8        133.43        147.13         9.79 o                         
   1   7   8        109.81        106.99         6.74 o                         
   2   7   8          3.33          3.55         1.86 o                         
   3   7   8         39.72         36.54         4.36 o                         
   4   7   8         12.42         10.43         3.46 o                         
   5   7   8          9.10          0.00         4.14 o                         
  -3   8   8          0.08          2.43         2.26 o                         
  -2   8   8         36.24         40.95         5.00 o                         
  -1   8   8         24.50         24.21         4.15 o                         
   0   8   8         17.92         18.38         3.30 o                         
   1   8   8         16.42         17.95         2.59 o                         
   2   8   8         28.65         32.00         3.36 o                         
   3   8   8         49.45         45.92         7.16 o                         
   4   8   8          0.01          2.60         4.38 o                         
  -2   9   8        158.47        174.74        13.36 o                         
  -1   9   8        174.69        172.15        12.55 o                         
   0   9   8          3.12          0.00         3.30 o                         
   1   9   8        408.12        378.77        16.29 o                         
   2   9   8        142.01        145.97        23.12 o                         
   3   9   8          2.44          1.97         3.09 o                         
   4   9   8          4.02          0.69         5.91 o                         
  -1  10   8         31.55         30.27         4.20 o                         
   0  10   8        210.94        194.49        25.96 o                         
   1  10   8         33.32         28.59         7.98 o                         
   2  10   8         25.03         15.95         8.21 o                         
  -1  -8   9          9.64         11.21         5.99 o                         
   0  -8   9         27.82         31.28        12.05 o                         
   1  -8   9        201.36        213.48        13.29 o                         
  -3  -7   9        364.34        352.39        19.67 o                         
  -1  -7   9        123.93        135.77        18.58 o                         
   0  -7   9        240.20        262.25        22.84 o                         
   1  -7   9         22.83         19.71         3.13 o                         
   2  -7   9        302.03        333.86        14.18 o                         
   3  -7   9         37.28         55.42        12.90 o                         
  -4  -6   9        339.78        359.51        21.19 o                         
  -3  -6   9         85.34         90.95         7.14 o                         
  -2  -6   9        376.93        386.50        29.52 o                         
  -1  -6   9         68.34         52.67        10.44 o                         
   0  -6   9        399.43        328.39        22.70 o                         
   1  -6   9         57.91         45.83         4.41 o                         
   2  -6   9        169.25        169.99         8.59 o                         
   3  -6   9         87.84         86.92        19.58 o                         
  -5  -5   9          3.15          0.00         2.77 o                         
  -4  -5   9         28.41         34.77         4.24 o                         
  -3  -5   9          3.00          4.54         1.54 o                         
  -2  -5   9          2.86          0.15         2.00 o                         
  -1  -5   9          8.20          8.69         2.44 o                         
   0  -5   9       1669.42       1548.68        66.26 o                         
   1  -5   9        107.20        109.72         6.29 o                         
   2  -5   9        678.14        623.11        30.53 o                         
   3  -5   9         64.79         76.51         9.53 o                         
   4  -5   9         13.01          6.26         5.09 o                         
  -5  -4   9        145.31        170.91        16.59 o                         
  -4  -4   9        505.10        519.35        24.40 o                         
  -3  -4   9        589.96        513.26        23.43 o                         
  -2  -4   9         98.37        113.01         7.11 o                         
  -1  -4   9       2097.96       1973.57        64.37 o                         
   0  -4   9        433.64        439.73        15.27 o                         
   1  -4   9       1170.51       1183.50        37.94 o                         
   2  -4   9         10.36         17.11         2.29 o                         
   3  -4   9         27.48         23.17         3.12 o                         
   4  -4   9         25.17         31.60         4.70 o                         
   5  -4   9          0.01          5.13         3.23 o                         
  -5  -3   9        120.99        136.76        13.28 o                         
  -4  -3   9         25.28         34.85         4.00 o                         
  -3  -3   9        302.22        288.70        15.03 o                         
  -2  -3   9         26.11         32.01         3.86 o                         
  -1  -3   9        247.71        253.40        10.01 o                         
   0  -3   9        111.32        105.43         4.88 o                         
   1  -3   9          8.33          9.05         1.32 o                         
   2  -3   9        169.13        139.84         5.91 o                         
   3  -3   9        661.80        691.47        23.21 o                         
   4  -3   9        213.46        224.01        13.41 o                         
   5  -3   9        113.42        108.79        18.95 o                         
  -5  -2   9          6.31         11.45         3.49 o                         
  -4  -2   9        132.03        143.66        11.22 o                         
  -3  -2   9         33.09         23.58         4.87 o                         
  -2  -2   9       1381.33       1410.97        53.00 o                         
  -1  -2   9       1774.44       1777.12        56.42 o                         
   0  -2   9          0.52          0.87         0.85 o                         
   1  -2   9        563.26        523.31        13.99 o                         
   2  -2   9         17.77         14.52         1.73 o                         
   3  -2   9        190.82        188.36        11.44 o                         
   4  -2   9        244.27        226.11        13.28 o                         
   5  -2   9          7.30          3.03         5.04 o                         
  -5  -1   9        880.54        785.77        62.30 o                         
  -4  -1   9          1.31          2.13         2.39 o                         
  -3  -1   9        726.78        694.41        32.57 o                         
  -2  -1   9        279.83        289.97        11.35 o                         
  -1  -1   9        159.47        162.67         5.85 o                         
   0  -1   9         20.65         24.00         1.82 o                         
   1  -1   9          0.22          0.07         0.67 o                         
   2  -1   9        177.45        170.82         6.69 o                         
   3  -1   9         36.70         35.52         3.17 o                         
   4  -1   9         62.37         51.13         8.71 o                         
   5  -1   9        662.41        699.46        48.57 o                         
  -5   0   9         11.09          5.50         7.98 o                         
  -4   0   9          5.04          9.41         3.14 o                         
  -3   0   9        704.28        692.65        27.60 o                         
  -2   0   9        221.09        214.88         8.00 o                         
  -1   0   9         15.78         10.53         1.79 o                         
   0   0   9         25.62         27.07         1.79 o                         
   1   0   9        151.01        132.26         4.72 o                         
   2   0   9       1434.52       1484.64        40.40 o                         
   3   0   9         48.04         50.33         3.12 o                         
   4   0   9        454.77        464.29        24.02 o                         
   5   0   9        152.84        126.41        19.35 o                         
   6   0   9          8.37         11.05         8.29 o                         
  -5   1   9        195.22        231.36        22.70 o                         
  -4   1   9        282.74        254.54        22.03 o                         
  -3   1   9       1643.26       1484.62        62.79 o                         
  -2   1   9        525.39        478.11        15.82 o                         
  -1   1   9        485.56        494.06        15.41 o                         
   0   1   9          0.37          5.58         1.28 o                         
   1   1   9        150.02        165.77         7.32 o                         
   2   1   9        150.05        155.47         6.64 o                         
   3   1   9        935.48        965.81        28.51 o                         
   4   1   9        395.59        420.06        22.75 o                         
   5   1   9        347.76        360.46        36.43 o                         
   6   1   9         87.58        108.87        21.19 o                         
  -5   2   9         85.78         91.54        13.33 o                         
  -4   2   9         57.41         64.33        16.20 o                         
  -3   2   9         63.39         54.50         4.62 o                         
  -2   2   9        311.34        318.83        11.51 o                         
  -1   2   9        642.89        652.20        31.11 o                         
   0   2   9        222.63        218.94        15.05 o                         
   1   2   9        163.89        147.67         5.61 o                         
   2   2   9        139.07        136.49         5.71 o                         
   3   2   9          0.91          0.00         0.97 o                         
   4   2   9         16.36         10.78         4.37 o                         
   5   2   9          4.27          6.60         6.14 o                         
  -5   3   9         61.28         65.33        11.03 o                         
  -4   3   9          7.07         10.65         5.33 o                         
  -3   3   9         40.08         41.64         4.89 o                         
  -2   3   9          6.14          7.55         1.55 o                         
  -1   3   9        136.76        126.65         6.54 o                         
   0   3   9         90.55         71.04         4.39 o                         
   1   3   9         66.40         61.44         3.79 o                         
   2   3   9         39.19         32.54         3.00 o                         
   3   3   9         66.98         58.72         6.85 o                         
   4   3   9          7.00          2.48         2.82 o                         
   5   3   9        124.52        142.53        21.66 o                         
   6   3   9        133.71        177.39        26.88 o                         
  -5   4   9        409.35        423.28        52.34 o                         
  -4   4   9        157.71        162.86        48.85 o                         
  -3   4   9        389.71        344.56        21.94 o                         
  -2   4   9        908.44        876.02        27.98 o                         
  -1   4   9        326.32        329.81        12.15 o                         
   0   4   9         39.93         35.85         2.70 o                         
   1   4   9         75.92         77.04         3.95 o                         
   2   4   9          8.38          4.45         1.26 o                         
   3   4   9         21.59         25.23         2.90 o                         
   4   4   9         80.34         93.48         8.06 o                         
   5   4   9          7.73         15.50         7.52 o                         
   6   4   9         30.56         36.69        11.36 o                         
  -5   5   9         75.27         80.45        13.14 o                         
  -4   5   9        186.84        216.14        19.02 o                         
  -3   5   9          2.35          2.17         2.12 o                         
  -2   5   9        169.24        160.81         8.27 o                         
  -1   5   9        592.34        598.87        18.72 o                         
   0   5   9         25.07         19.49         2.63 o                         
   1   5   9         41.88         57.68         4.16 o                         
   2   5   9        193.00        186.04         7.56 o                         
   3   5   9        494.93        432.93        19.92 o                         
   4   5   9          0.16          0.00         2.03 o                         
   5   5   9         38.00         44.98        11.36 o                         
  -4   6   9         58.73         70.80         9.94 o                         
  -3   6   9          0.18          0.97         2.19 o                         
  -2   6   9        789.18        743.13        28.57 o                         
  -1   6   9         34.54         37.75         3.10 o                         
   0   6   9          4.31          2.92         1.52 o                         
   1   6   9         24.60         29.77         3.09 o                         
   2   6   9        163.40        157.32         7.69 o                         
   3   6   9       1070.11       1060.40        42.52 o                         
   4   6   9        335.29        293.85        17.76 o                         
   5   6   9         24.08         22.20         6.13 o                         
  -4   7   9         11.21         10.99         4.85 o                         
  -3   7   9        358.45        315.60        15.47 o                         
  -2   7   9        186.33        190.61        11.00 o                         
  -1   7   9        124.61        130.67         8.20 o                         
   0   7   9        105.56        113.85        13.38 o                         
   1   7   9          0.36          0.00         1.30 o                         
   2   7   9        312.87        303.25        12.70 o                         
   3   7   9          0.43          5.31         2.26 o                         
   4   7   9          8.27          4.56         3.21 o                         
   5   7   9         24.87         38.84        10.75 o                         
  -3   8   9          5.47          8.33         4.46 o                         
  -2   8   9         31.47         37.97         8.72 o                         
  -1   8   9         51.41         55.71         5.39 o                         
   0   8   9        103.30        117.43        13.85 o                         
   1   8   9        236.53        239.40        10.92 o                         
   2   8   9          2.33          4.75         2.23 o                         
   3   8   9         12.92         10.02         3.74 o                         
   4   8   9         18.12         26.53         6.16 o                         
  -2   9   9          4.24          3.12         4.46 o                         
  -1   9   9         22.44         26.28         5.75 o                         
   0   9   9         12.89          9.26         6.29 o                         
   1   9   9         40.54         40.27         5.20 o                         
   2   9   9         17.82         27.51         5.97 o                         
   3   9   9         44.73         33.77         7.52 o                         
  -1  10   9         12.72          5.19         9.06 o                         
   0  10   9          1.52          0.72         1.95 o                         
   1  10   9         94.16         75.98         9.44 o                         
   2  10   9         44.37         47.70         7.32 o                         
   0  -8  10        240.50        235.27        62.15 o                         
   1  -8  10          0.05          0.76         1.88 o                         
  -3  -7  10         11.05          7.37         3.07 o                         
  -1  -7  10         79.06         71.25        12.59 o                         
   0  -7  10         62.09         61.74         6.34 o                         
   1  -7  10          2.06          3.69         2.39 o                         
   2  -7  10          1.27          1.66         2.69 o                         
  -4  -6  10          3.01          3.07         2.61 o                         
  -3  -6  10          0.05          0.00         2.30 o                         
  -2  -6  10          0.01          1.23         2.15 o                         
  -1  -6  10        110.85        119.22         9.25 o                         
   0  -6  10         41.40         45.28         5.21 o                         
   1  -6  10          0.92          0.00         1.45 o                         
   2  -6  10        133.66        146.34         8.37 o                         
   3  -6  10        153.31        165.38        12.63 o                         
  -4  -5  10        219.15        221.44        12.12 o                         
  -3  -5  10         36.25         37.57         6.14 o                         
  -2  -5  10        118.95        122.25        11.83 o                         
  -1  -5  10        580.04        565.28        30.91 o                         
   0  -5  10        792.09        699.86        50.94 o                         
   1  -5  10          4.35          2.73         1.65 o                         
   2  -5  10         36.16         40.89         4.69 o                         
   3  -5  10         22.79         16.75         4.01 o                         
   4  -5  10          4.78          7.00         5.63 o                         
  -5  -4  10        372.05        400.26        25.52 o                         
  -4  -4  10          5.53          2.42         2.84 o                         
  -3  -4  10          5.06          0.61         2.84 o                         
  -2  -4  10        187.24        144.02        14.39 o                         
  -1  -4  10         51.53         52.46         4.19 o                         
   0  -4  10       1713.22       1754.42        50.58 o                         
   1  -4  10        109.39        115.41         6.89 o                         
   2  -4  10        580.60        566.35        19.68 o                         
   3  -4  10        123.57        131.04        10.54 o                         
   4  -4  10         11.72         15.04         6.04 o                         
  -5  -3  10         16.82          9.36         4.99 o                         
  -4  -3  10          0.60          0.95         2.54 o                         
  -3  -3  10         17.68         15.54         3.72 o                         
  -2  -3  10         10.45         13.48         2.85 o                         
  -1  -3  10        509.82        470.34        20.77 o                         
   0  -3  10          9.65          8.40         1.48 o                         
   1  -3  10         40.54         37.82         2.66 o                         
   2  -3  10        210.63        206.87         8.11 o                         
   3  -3  10        304.21        286.53        12.83 o                         
   4  -3  10        106.70        119.24        13.59 o                         
   5  -3  10          6.85          4.45         4.01 o                         
  -5  -2  10          9.60          8.44         5.99 o                         
  -4  -2  10         13.14          7.72         3.19 o                         
  -3  -2  10        734.56        719.14        33.57 o                         
  -2  -2  10        591.96        540.30        37.96 o                         
  -1  -2  10          2.49          0.96         1.16 o                         
   0  -2  10         66.85         72.27         4.42 o                         
   1  -2  10         57.45         57.82         3.33 o                         
   2  -2  10         60.87         69.17         5.24 o                         
   3  -2  10         77.71         71.21         5.04 o                         
   4  -2  10        101.67         95.41        11.10 o                         
   5  -2  10         76.25         95.89        17.89 o                         
  -5  -1  10        238.27        256.80        23.68 o                         
  -4  -1  10          4.81          3.43         2.67 o                         
  -3  -1  10        123.72        133.70        11.06 o                         
  -2  -1  10        130.98        111.67        13.13 o                         
  -1  -1  10          6.18          3.79         1.60 o                         
   0  -1  10        363.42        354.92        10.62 o                         
   1  -1  10        704.68        708.02        19.63 o                         
   2  -1  10        240.23        241.74         8.45 o                         
   3  -1  10         10.18          6.72         1.83 o                         
   4  -1  10        575.15        614.94        33.81 o                         
   5  -1  10        397.25        419.97        33.07 o                         
  -5   0  10          0.30          0.00         3.04 o                         
  -4   0  10         76.00         64.86         7.26 o                         
  -3   0  10        166.33        154.27        19.36 o                         
  -2   0  10         41.07         35.68         2.72 o                         
  -1   0  10        312.51        363.05        11.13 o                         
   0   0  10       2302.88       2445.99        58.09 o                         
   1   0  10        326.73        334.65        10.52 o                         
   2   0  10         99.60        130.10         8.08 o                         
   3   0  10         74.20         76.31         5.46 o                         
   4   0  10        138.30        141.59        12.97 o                         
   5   0  10         66.39         93.97        18.43 o                         
  -5   1  10        235.34        202.21        20.05 o                         
  -4   1  10        144.13        133.99        24.35 o                         
  -3   1  10        209.89        179.30         9.92 o                         
  -2   1  10        319.34        322.83        13.63 o                         
  -1   1  10        136.65        143.85         8.34 o                         
   0   1  10          1.47          0.09         0.71 o                         
   1   1  10        657.26        638.29        16.24 o                         
   2   1  10         10.99         11.91         1.68 o                         
   3   1  10        396.57        391.08        11.72 o                         
   4   1  10        205.78        222.49        21.04 o                         
   5   1  10         10.38         24.10         9.52 o                         
   6   1  10          9.73          4.30         7.22 o                         
  -5   2  10          7.40          0.91         4.72 o                         
  -4   2  10          8.07         13.16         5.59 o                         
  -3   2  10        334.36        355.64        16.34 o                         
  -2   2  10        245.05        272.37        13.14 o                         
  -1   2  10          1.28          1.24         1.06 o                         
   0   2  10       1311.60       1223.43        38.22 o                         
   1   2  10        141.77        136.74         5.55 o                         
   2   2  10        699.08        641.18        18.68 o                         
   3   2  10        240.80        230.80         8.02 o                         
   4   2  10         15.29         14.34         4.28 o                         
   5   2  10          3.99          7.06         6.45 o                         
   6   2  10         14.54         20.57         9.98 o                         
  -5   3  10         32.56         29.70         9.90 o                         
  -4   3  10        124.63        154.93        20.96 o                         
  -3   3  10          4.03          6.07         3.50 o                         
  -2   3  10        626.55        578.51        22.25 o                         
  -1   3  10         24.88         23.88         2.61 o                         
   0   3  10         94.26         93.93         5.67 o                         
   1   3  10         49.09         57.37         3.84 o                         
   2   3  10         14.87         13.59         2.01 o                         
   3   3  10         51.80         49.21         3.66 o                         
   4   3  10        239.19        233.02        16.69 o                         
   5   3  10         97.85        112.56        19.20 o                         
  -5   4  10         23.64         49.44        10.47 o                         
  -4   4  10         17.43         25.63         6.14 o                         
  -3   4  10         12.33         14.74         3.06 o                         
  -2   4  10         81.33         72.66         4.41 o                         
  -1   4  10        383.46        404.90        16.69 o                         
   0   4  10        863.50        830.43        29.39 o                         
   1   4  10          3.77          1.25         1.31 o                         
   2   4  10        244.25        216.25        13.34 o                         
   3   4  10        239.42        236.82        10.76 o                         
   4   4  10         16.16         17.17         4.52 o                         
   5   4  10        219.22        221.24        21.18 o                         
  -4   5  10        436.32        416.06        48.13 o                         
  -3   5  10        267.04        291.92        15.80 o                         
  -2   5  10        200.31        212.65        10.91 o                         
  -1   5  10        584.42        554.28        18.75 o                         
   0   5  10          2.01          1.97         1.12 o                         
   1   5  10        303.35        299.53        10.18 o                         
   2   5  10        209.49        199.57         7.88 o                         
   3   5  10         97.78         88.89         7.40 o                         
   4   5  10         22.84         20.04         4.76 o                         
   5   5  10         11.73         13.34         5.60 o                         
  -4   6  10          1.95          2.59         3.82 o                         
  -3   6  10        101.04        132.43        11.86 o                         
  -2   6  10          1.32          2.16         1.64 o                         
  -1   6  10         58.63         66.67         5.27 o                         
   0   6  10         13.29         15.92         2.28 o                         
   1   6  10        182.30        190.35         9.79 o                         
   2   6  10         30.40         29.31         3.70 o                         
   3   6  10       2761.03       2639.86        99.94 o                         
   4   6  10        105.02         88.81         9.35 o                         
   5   6  10        308.96        355.35        26.00 o                         
  -3   7  10          0.70          0.00         3.34 o                         
  -2   7  10        734.20        738.33        29.24 o                         
  -1   7  10        281.10        285.51        13.65 o                         
   0   7  10         26.19         19.97         4.89 o                         
   1   7  10        539.44        520.55        20.11 o                         
   2   7  10        290.28        283.37        15.97 o                         
   3   7  10        274.23        239.97        12.92 o                         
   4   7  10         43.56         51.02        20.65 o                         
  -3   8  10        444.69        434.69        25.77 o                         
  -2   8  10         23.05         22.25         5.38 o                         
  -1   8  10         49.33         48.65         5.85 o                         
   0   8  10        478.78        341.39        51.37 o                         
   1   8  10         29.35         26.51         4.85 o                         
   2   8  10         12.33         10.07         6.63 o                         
   3   8  10          1.88          5.28         2.77 o                         
   4   8  10          0.03          6.91         5.22 o                         
  -2   9  10         21.49         22.21         7.15 o                         
  -1   9  10          1.07          4.06         4.15 o                         
   0   9  10          6.07          5.23         3.87 o                         
   1   9  10        285.05        268.75        17.72 o                         
   2   9  10        100.65        112.79         9.52 o                         
   3   9  10          0.01          0.00         2.43 o                         
   0  10  10          4.18          5.88         6.14 o                         
   1  10  10          5.51          6.22         2.48 o                         
   2  10  10         37.70         33.13         6.29 o                         
  -2  -7  11         15.07         13.82         3.99 o                         
  -1  -7  11        204.79        215.99        18.13 o                         
   0  -7  11        307.48        358.57        20.35 o                         
   1  -7  11         34.68         39.50         4.67 o                         
   2  -7  11        274.19        350.68        18.09 o                         
  -3  -6  11        130.74        128.85        14.28 o                         
  -2  -6  11        812.16        783.40        58.05 o                         
  -1  -6  11         67.97         72.07        10.29 o                         
   0  -6  11        163.13        156.05         8.92 o                         
   1  -6  11        176.90        158.60         9.40 o                         
   2  -6  11        137.21        125.41         9.16 o                         
   3  -6  11          5.33          5.95         3.93 o                         
  -4  -5  11         92.37         88.74         9.26 o                         
  -3  -5  11        348.10        333.55        20.04 o                         
  -2  -5  11         18.20         14.51         3.07 o                         
  -1  -5  11         27.23         28.45         4.34 o                         
   0  -5  11          9.91         11.26         2.37 o                         
   1  -5  11          0.08          0.97         1.62 o                         
   2  -5  11        100.46        111.79        14.36 o                         
   3  -5  11        134.75        125.47        11.44 o                         
  -4  -4  11         11.81         15.38         4.23 o                         
  -3  -4  11         82.88         77.49         8.30 o                         
  -2  -4  11         50.53         55.84         6.46 o                         
  -1  -4  11        230.08        229.65        12.24 o                         
   0  -4  11          0.95          0.83         1.20 o                         
   1  -4  11        362.38        355.82        15.67 o                         
   2  -4  11         67.96         72.19         5.77 o                         
   3  -4  11        138.63        129.89         9.78 o                         
   4  -4  11         23.97         25.01         7.28 o                         
  -5  -3  11        107.66        101.51        18.27 o                         
  -4  -3  11        174.95        165.15        25.81 o                         
  -3  -3  11        128.32        156.56        14.80 o                         
  -2  -3  11         23.67         18.90         4.56 o                         
  -1  -3  11         99.36        107.28        10.75 o                         
   0  -3  11       1423.65       1463.64        42.78 o                         
   1  -3  11         46.77         38.22         3.39 o                         
   2  -3  11          9.61         10.67         2.17 o                         
   3  -3  11        113.95        122.14         9.13 o                         
   4  -3  11          8.07         12.14         4.47 o                         
  -5  -2  11        152.15        147.29        23.19 o                         
  -4  -2  11         39.28         46.47         6.19 o                         
  -3  -2  11        181.78        148.18        10.55 o                         
  -2  -2  11        349.22        357.20        15.99 o                         
  -1  -2  11        188.99        173.13         8.60 o                         
   0  -2  11        153.66        156.99         6.24 o                         
   1  -2  11        763.44        698.48        19.06 o                         
   2  -2  11          3.97          3.30         1.50 o                         
   3  -2  11        461.43        454.80        18.73 o                         
   4  -2  11        272.21        256.69        17.31 o                         
   5  -2  11          9.71          5.19         5.27 o                         
  -5  -1  11        110.94        110.89        14.58 o                         
  -4  -1  11         11.78         10.93         3.73 o                         
  -3  -1  11        204.78        208.59        13.59 o                         
  -2  -1  11        178.77        165.99        10.94 o                         
  -1  -1  11        380.29        395.50        13.28 o                         
   0  -1  11        639.10        616.00        17.39 o                         
   1  -1  11          0.41          0.00         1.03 o                         
   2  -1  11          1.03          0.00         1.16 o                         
   3  -1  11          3.94          2.70         2.05 o                         
   4  -1  11        368.81        361.33        22.72 o                         
   5  -1  11        161.48        157.53        36.10 o                         
  -5   0  11         53.98         37.11         8.61 o                         
  -4   0  11        347.21        373.74        21.75 o                         
  -3   0  11         32.95         34.82         5.05 o                         
  -2   0  11        176.05        182.88         9.74 o                         
  -1   0  11        287.97        271.79        10.46 o                         
   0   0  11         40.37         45.08         3.08 o                         
   1   0  11        330.17        345.77        10.29 o                         
   2   0  11        235.63        217.77         7.45 o                         
   3   0  11          7.02          3.58         2.27 o                         
   4   0  11        344.62        359.33        22.21 o                         
   5   0  11        184.70        169.58        15.67 o                         
  -5   1  11          1.20          0.00         5.60 o                         
  -4   1  11         10.57         13.49         5.53 o                         
  -3   1  11        242.21        238.86        23.01 o                         
  -2   1  11        176.07        161.02         6.94 o                         
  -1   1  11         93.98         72.45         4.98 o                         
   0   1  11       1437.10       1361.00        43.38 o                         
   1   1  11          0.48          1.23         0.97 o                         
   2   1  11        683.84        697.35        20.37 o                         
   3   1  11       1119.85       1188.73        38.99 o                         
   4   1  11         21.82         15.73         5.94 o                         
   5   1  11        443.46        439.45        30.66 o                         
  -5   2  11         80.68         97.65        14.98 o                         
  -4   2  11        226.16        231.34        21.67 o                         
  -3   2  11          5.88          2.77         2.09 o                         
  -2   2  11       1364.50       1314.92        41.00 o                         
  -1   2  11        302.34        311.61        11.78 o                         
   0   2  11        301.09        320.24        11.82 o                         
   1   2  11          0.41          0.00         0.88 o                         
   2   2  11        447.70        467.00        14.29 o                         
   3   2  11         60.92         76.42         6.47 o                         
   4   2  11         54.02         54.82         7.41 o                         
   5   2  11          9.82         12.30         5.48 o                         
  -5   3  11        381.56        455.25        35.66 o                         
  -4   3  11          5.64          2.16         4.88 o                         
  -3   3  11       1333.04       1340.01        62.89 o                         
  -2   3  11         34.22         40.54         2.86 o                         
  -1   3  11         74.74         79.27         5.14 o                         
   0   3  11        586.60        576.11        19.58 o                         
   1   3  11         20.80         25.48         2.69 o                         
   2   3  11        421.44        407.67        13.74 o                         
   3   3  11       1452.66       1502.04        58.98 o                         
   4   3  11         89.33         87.08         9.57 o                         
   5   3  11        137.31        164.17        19.89 o                         
  -4   4  11        153.50        144.95        14.17 o                         
  -3   4  11        693.82        672.55        28.50 o                         
  -2   4  11        549.82        484.81        45.93 o                         
  -1   4  11       1166.33       1183.48        43.24 o                         
   0   4  11         72.79         63.81         6.43 o                         
   1   4  11        405.65        390.10        12.70 o                         
   2   4  11        447.68        411.52        13.94 o                         
   3   4  11         93.56         90.08         7.77 o                         
   4   4  11          2.57          0.93         3.11 o                         
   5   4  11        105.71         94.49        12.65 o                         
  -4   5  11         10.99          9.21         4.84 o                         
  -3   5  11          6.41          6.67         4.46 o                         
  -2   5  11          4.75          5.62         1.83 o                         
  -1   5  11          0.38          0.00         1.96 o                         
   0   5  11          0.01          0.00         1.28 o                         
   1   5  11          3.16          1.45         1.01 o                         
   2   5  11          0.09          0.00         1.35 o                         
   3   5  11        122.75        141.10        11.13 o                         
   4   5  11         89.10         84.80         9.87 o                         
   5   5  11        305.95        328.84        24.91 o                         
  -4   6  11         12.23         10.17         5.07 o                         
  -3   6  11        344.85        319.91        22.04 o                         
  -2   6  11         99.07         98.27        10.45 o                         
  -1   6  11        124.87        119.40         9.97 o                         
   0   6  11          3.99          3.41         2.73 o                         
   1   6  11         51.30         54.48         5.15 o                         
   2   6  11        235.53        223.09        12.89 o                         
   3   6  11         38.90         41.97         5.25 o                         
   4   6  11          0.51          1.36         3.11 o                         
   5   6  11         30.53         38.68         9.00 o                         
  -3   7  11          7.99         25.95         7.74 o                         
  -2   7  11        284.27        293.97        21.55 o                         
  -1   7  11         27.55         15.16         7.32 o                         
   0   7  11         24.83         22.06         5.04 o                         
   1   7  11         16.97         19.76         4.01 o                         
   2   7  11         82.13         73.29         7.05 o                         
   3   7  11         45.26         56.05         6.15 o                         
   4   7  11        315.07        298.42        22.05 o                         
  -2   8  11         56.64         62.84         9.21 o                         
  -1   8  11          0.18          1.38         3.44 o                         
   0   8  11         72.26         74.91         9.31 o                         
   1   8  11        127.60        101.50         8.33 o                         
   2   8  11         98.37        103.98        14.23 o                         
   3   8  11        758.17        726.49        45.00 o                         
   4   8  11        316.80        309.96        31.96 o                         
  -1   9  11         43.73         77.74        26.25 o                         
   0   9  11        228.84        268.15        21.95 o                         
   1   9  11         47.51         48.66         9.73 o                         
   2   9  11          0.46          0.69         2.38 o                         
   3   9  11         24.81         31.47         8.75 o                         
  -2  -7  12        409.71        436.88        34.13 o                         
  -1  -7  12        108.62         80.32         9.98 o                         
   0  -7  12         33.72         29.88         4.65 o                         
   1  -7  12        288.90        304.74        15.65 o                         
  -3  -6  12        324.61        382.20        31.35 o                         
  -2  -6  12         83.46        111.64        12.90 o                         
  -1  -6  12         27.95         20.27         5.22 o                         
   0  -6  12         37.66         45.54         4.74 o                         
   1  -6  12          2.03          5.18         2.36 o                         
   2  -6  12         59.54         62.35         8.33 o                         
  -4  -5  12          0.71          0.00         2.72 o                         
  -3  -5  12         37.52         38.38         5.42 o                         
  -2  -5  12         90.55         72.17         9.83 o                         
  -1  -5  12        169.18        163.01        10.80 o                         
   0  -5  12         15.14         16.22         2.90 o                         
   1  -5  12        317.17        320.67        16.55 o                         
   2  -5  12        147.90        153.27        12.56 o                         
   3  -5  12        313.72        314.53        27.44 o                         
  -4  -4  12         83.46        102.46        10.72 o                         
  -3  -4  12        717.31        422.52        37.71 o                         
  -2  -4  12          4.04          3.96         2.39 o                         
  -1  -4  12        864.72        881.52        58.39 o                         
   0  -4  12        458.32        470.32        18.38 o                         
   1  -4  12        144.12        129.36         7.49 o                         
   2  -4  12        221.07        216.56        12.33 o                         
   3  -4  12         33.80         31.57         5.47 o                         
   4  -4  12         28.52         40.86         9.34 o                         
  -4  -3  12        177.26        187.97        15.31 o                         
  -3  -3  12         20.47         25.52         5.11 o                         
  -2  -3  12        117.44        116.27         9.30 o                         
  -1  -3  12         78.51         87.31         7.48 o                         
   0  -3  12          7.54          4.44         1.62 o                         
   1  -3  12       1317.92       1314.35        42.38 o                         
   2  -3  12        360.43        380.55        14.37 o                         
   3  -3  12        337.51        323.49        18.28 o                         
   4  -3  12        203.09        182.83        15.95 o                         
  -5  -2  12         12.37         34.69        10.75 o                         
  -4  -2  12          5.41         11.56         3.93 o                         
  -3  -2  12        472.04        486.93        24.32 o                         
  -2  -2  12       1223.39       1032.90        51.23 o                         
  -1  -2  12         59.84         62.37         5.53 o                         
   0  -2  12       4420.53       4498.04       119.22 o                         
   1  -2  12          0.97          0.52         1.20 o                         
   2  -2  12       1353.56       1251.76        47.22 o                         
   3  -2  12        271.57        259.77        16.48 o                         
   4  -2  12          2.14          6.32         3.54 o                         
   5  -2  12         24.64         43.86         8.46 o                         
  -5  -1  12        153.56        135.01        21.96 o                         
  -4  -1  12        342.69        388.10        21.15 o                         
  -3  -1  12          1.32          1.11         2.38 o                         
  -2  -1  12        599.23        593.63        28.39 o                         
  -1  -1  12        175.87        174.39         7.67 o                         
   0  -1  12         88.90         95.83         4.87 o                         
   1  -1  12         16.88         14.63         1.97 o                         
   2  -1  12          6.33          8.62         1.93 o                         
   3  -1  12        109.15         87.82         6.16 o                         
   4  -1  12        679.38        703.25        43.51 o                         
   5  -1  12        457.76        530.04        40.17 o                         
  -5   0  12          1.72          4.99         4.74 o                         
  -4   0  12         18.38         21.39         6.69 o                         
  -3   0  12          5.81          6.67         2.48 o                         
  -2   0  12         93.37         86.17         8.49 o                         
  -1   0  12        324.96        368.07        14.71 o                         
   0   0  12       1105.20       1089.52        32.81 o                         
   1   0  12        115.78        114.28         5.86 o                         
   2   0  12        407.91        413.43        14.35 o                         
   3   0  12        270.66        251.09        14.14 o                         
   4   0  12         10.00         11.01         3.76 o                         
   5   0  12        138.44        142.49        14.30 o                         
  -5   1  12         27.60         19.37         6.67 o                         
  -4   1  12        907.54        869.18        53.26 o                         
  -3   1  12        203.30        195.63        13.02 o                         
  -2   1  12        284.70        275.60        10.28 o                         
  -1   1  12        163.76        162.53         8.12 o                         
   0   1  12        253.56        253.04        12.50 o                         
   1   1  12        615.89        631.52        21.09 o                         
   2   1  12         76.35         90.36         5.01 o                         
   3   1  12         40.02         33.62         4.10 o                         
   4   1  12         28.24         22.70         5.96 o                         
   5   1  12         59.68         61.80         9.46 o                         
  -5   2  12         51.50         67.61        12.18 o                         
  -4   2  12          5.70          6.54         4.54 o                         
  -3   2  12          0.98          0.00         3.04 o                         
  -2   2  12        484.31        464.19        21.00 o                         
  -1   2  12        100.70         97.45         6.07 o                         
   0   2  12        614.28        680.80        22.68 o                         
   1   2  12         10.34         10.67         1.62 o                         
   2   2  12         22.56         19.61         2.46 o                         
   3   2  12        119.13        129.05        12.62 o                         
   4   2  12         93.14         98.68        10.98 o                         
   5   2  12        435.70        483.47        33.15 o                         
  -4   3  12         96.91        101.20        16.51 o                         
  -3   3  12         76.02         76.21         9.32 o                         
  -2   3  12        112.28        113.60        11.17 o                         
  -1   3  12         98.03         92.32         5.55 o                         
   0   3  12        267.39        286.27        12.67 o                         
   1   3  12        318.89        321.46        11.24 o                         
   2   3  12          4.75          4.69         1.46 o                         
   3   3  12        683.49        663.42        35.47 o                         
   4   3  12          9.65          8.12         4.89 o                         
   5   3  12         59.90         60.52         9.02 o                         
  -4   4  12          4.37          1.68         3.77 o                         
  -3   4  12         21.46         19.29         5.84 o                         
  -2   4  12         18.42         15.39         5.04 o                         
  -1   4  12         11.81         15.36         5.69 o                         
   0   4  12          5.16          6.01         2.15 o                         
   1   4  12        124.87        122.02         5.68 o                         
   2   4  12          3.32          3.59         2.64 o                         
   3   4  12         73.35         64.82         8.07 o                         
   4   4  12         96.75        102.60        18.14 o                         
   5   4  12          7.73         15.27         5.06 o                         
  -4   5  12        198.71        190.88        17.21 o                         
  -3   5  12         42.50         41.16         7.93 o                         
  -2   5  12         23.12         20.56         4.48 o                         
  -1   5  12          8.39          5.30         3.49 o                         
   0   5  12         30.78         21.75         6.21 o                         
   1   5  12         57.46         47.68         5.54 o                         
   2   5  12         24.02         15.49         3.45 o                         
   3   5  12        101.01        121.20        11.63 o                         
   4   5  12         38.35         46.78         7.09 o                         
   5   5  12         12.36          8.50         5.57 o                         
  -3   6  12        533.60        515.60        29.46 o                         
  -2   6  12         46.89         53.97         8.40 o                         
  -1   6  12        172.76        184.81        15.95 o                         
   0   6  12        326.21        322.04        24.28 o                         
   1   6  12        100.76        102.51         8.69 o                         
   2   6  12         16.48         13.07         3.52 o                         
   3   6  12         19.53         15.77         6.75 o                         
   4   6  12         37.86         46.04        11.32 o                         
  -3   7  12        626.80        577.83        32.34 o                         
  -2   7  12        135.29        113.70        17.24 o                         
  -1   7  12         14.60         14.44         5.21 o                         
   0   7  12        285.08        252.63        18.90 o                         
   1   7  12         25.45         15.17         3.83 o                         
   2   7  12          0.24          1.23         2.43 o                         
   3   7  12          0.09          1.25         2.95 o                         
   4   7  12        297.71        316.65        19.95 o                         
  -2   8  12        100.99        114.57        21.03 o                         
  -1   8  12        165.97        159.42        15.02 o                         
   0   8  12         62.99         92.08        10.75 o                         
   1   8  12        138.77        142.34        11.10 o                         
   2   8  12          0.22          4.98         2.75 o                         
   3   8  12        214.96        244.41        44.86 o                         
  -1   9  12        163.27        172.61        19.17 o                         
   0   9  12        113.87        125.90        15.17 o                         
   1   9  12         14.02          8.22         4.79 o                         
   2   9  12          5.74          9.21         4.20 o                         
   0  -7  13        273.30        274.52        14.51 o                         
  -2  -6  13         32.58         40.68         7.37 o                         
  -1  -6  13         12.18         22.26         5.68 o                         
   0  -6  13         14.11         19.26         3.50 o                         
   1  -6  13        396.50        442.55        20.79 o                         
   2  -6  13        161.00        193.53        27.91 o                         
  -3  -5  13        196.61        210.87        14.38 o                         
  -2  -5  13         77.33         65.74         6.84 o                         
  -1  -5  13        397.73        367.24        54.35 o                         
   0  -5  13        359.11        396.14        16.02 o                         
   1  -5  13         30.77         28.55         6.44 o                         
   2  -5  13         34.33         32.02         5.20 o                         
   3  -5  13         11.82          7.47         3.50 o                         
  -4  -4  13        227.02        259.25        18.28 o                         
  -3  -4  13         23.31         25.14         4.92 o                         
  -2  -4  13        239.25        237.67        15.81 o                         
  -1  -4  13          0.15          0.72         2.11 o                         
   0  -4  13          1.38          0.00         1.27 o                         
   1  -4  13         74.89         63.49         5.15 o                         
   2  -4  13          6.81          8.01         3.68 o                         
   3  -4  13          4.63          9.29         5.84 o                         
  -4  -3  13        111.76         82.49        24.34 o                         
  -3  -3  13          0.06          0.00         2.14 o                         
  -2  -3  13         46.09         35.18         5.42 o                         
  -1  -3  13         31.37         31.98         4.41 o                         
   0  -3  13          6.28          6.41         1.76 o                         
   1  -3  13        556.30        540.60        19.10 o                         
   2  -3  13         18.28         25.29         3.50 o                         
   3  -3  13        158.28        172.58        18.76 o                         
   4  -3  13          1.45          0.65         3.21 o                         
  -4  -2  13        449.35        510.37        32.29 o                         
  -3  -2  13          5.01          3.89         4.15 o                         
  -2  -2  13          0.31          2.59         2.34 o                         
  -1  -2  13        361.44        363.01        18.95 o                         
   0  -2  13        103.19        105.54         6.15 o                         
   1  -2  13          8.77          6.48         1.91 o                         
   2  -2  13          3.09          0.03         1.43 o                         
   3  -2  13         50.83         62.27         5.92 o                         
   4  -2  13          2.08         10.37         4.34 o                         
  -4  -1  13         49.66         38.38         8.26 o                         
  -3  -1  13         81.06         79.82         8.38 o                         
  -2  -1  13          2.06          1.22         2.20 o                         
  -1  -1  13        179.59        195.47        15.17 o                         
   0  -1  13         31.28         36.17         3.26 o                         
   1  -1  13          2.39          2.07         1.42 o                         
   2  -1  13         18.43         22.81         3.03 o                         
   3  -1  13         58.63         79.65         7.91 o                         
   4  -1  13         68.40         55.48         8.20 o                         
  -4   0  13         28.46         29.04         7.65 o                         
  -3   0  13          1.44          1.04         2.41 o                         
  -2   0  13        480.11        471.21        39.61 o                         
  -1   0  13        928.82        873.85        29.66 o                         
   0   0  13          0.82          2.62         1.27 o                         
   1   0  13        111.33        107.41         5.62 o                         
   2   0  13          2.08          0.99         1.61 o                         
   3   0  13         33.03         29.13         5.12 o                         
   4   0  13         26.67         22.02         4.84 o                         
   5   0  13        183.68        182.70        19.61 o                         
  -4   1  13         69.26         98.37        26.95 o                         
  -3   1  13        129.02        135.52        13.17 o                         
  -2   1  13         12.85         10.96         2.81 o                         
  -1   1  13         38.32         39.93         4.05 o                         
   0   1  13          2.62          2.80         1.53 o                         
   1   1  13         50.64         46.55         3.45 o                         
   2   1  13        242.33        249.70        10.70 o                         
   3   1  13        122.54        115.87        10.21 o                         
   4   1  13          4.08          0.31         3.06 o                         
   5   1  13        327.25        346.32        23.64 o                         
  -4   2  13         13.69          5.36         4.56 o                         
  -3   2  13        119.69        126.50        22.68 o                         
  -2   2  13        312.82        326.64        16.15 o                         
  -1   2  13        277.69        284.94        11.79 o                         
   0   2  13          1.29          0.55         1.38 o                         
   1   2  13        856.40        927.41        29.39 o                         
   2   2  13        283.22        294.97        13.63 o                         
   3   2  13         94.10         92.64         8.82 o                         
   4   2  13        151.55        154.87        12.52 o                         
   5   2  13        117.95        127.40        13.30 o                         
  -4   3  13         95.63         83.62        10.64 o                         
  -3   3  13        425.04        405.31        23.88 o                         
  -2   3  13        798.14        760.59        38.65 o                         
  -1   3  13         57.80         58.33         5.09 o                         
   0   3  13        214.69        236.16        11.57 o                         
   1   3  13         47.65         50.32         4.59 o                         
   2   3  13         60.18         46.49         5.46 o                         
   3   3  13         10.24          8.78         3.25 o                         
   4   3  13          1.70          0.45         3.24 o                         
   5   3  13         13.51         14.03         4.72 o                         
  -4   4  13         96.86        115.14        13.65 o                         
  -3   4  13         27.13         33.48         6.95 o                         
  -2   4  13        462.08        437.71        25.10 o                         
  -1   4  13        194.11        193.49        16.31 o                         
   0   4  13        132.54        129.26        19.21 o                         
   1   4  13        453.45        434.96        31.92 o                         
   2   4  13        116.65        107.27        16.45 o                         
   3   4  13        113.78        102.60        10.59 o                         
   4   4  13        142.51        158.65        16.95 o                         
   5   4  13          5.17         11.16         4.83 o                         
  -4   5  13          2.64          3.33         5.44 o                         
  -3   5  13         10.71         10.50         5.15 o                         
  -2   5  13        107.97        124.62        13.02 o                         
  -1   5  13        297.47        324.56        21.06 o                         
   0   5  13        202.95        210.24        30.07 o                         
   1   5  13         10.18         11.53         4.36 o                         
   2   5  13        155.97        186.62        15.32 o                         
   3   5  13         32.55         38.98         6.56 o                         
   4   5  13          0.86          5.02         3.45 o                         
  -3   6  13          3.49          2.24         3.95 o                         
  -2   6  13        100.69        104.01        11.81 o                         
  -1   6  13          4.42          4.82         5.41 o                         
   0   6  13         93.34         76.61         9.73 o                         
   1   6  13        193.56        233.50        30.70 o                         
   2   6  13          7.19          8.55         3.65 o                         
   3   6  13         65.69         65.39        12.12 o                         
   4   6  13         75.34         72.83        12.64 o                         
  -3   7  13        152.18        184.34        32.72 o                         
  -2   7  13        126.17        143.10        19.65 o                         
  -1   7  13         59.46         68.73        13.15 o                         
   0   7  13        354.70        331.27        30.98 o                         
   1   7  13         15.34         15.22         5.01 o                         
   2   7  13         65.92         59.78         7.90 o                         
   3   7  13        160.65        195.72        15.74 o                         
   4   7  13          7.52          6.38         4.43 o                         
  -2   8  13         52.88         64.15        14.59 o                         
  -1   8  13         87.14         80.68        10.87 o                         
   0   8  13          6.29          9.13         4.27 o                         
   1   8  13         28.96         26.59         5.69 o                         
   2   8  13         57.16         66.62         8.34 o                         
   3   8  13         21.39          8.44         6.45 o                         
   0   9  13        152.10        146.34        29.41 o                         
   1   9  13         74.29         98.62        12.78 o                         
   2   9  13         46.06         40.61         7.75 o                         
  -1  -6  14          0.25          0.00         3.15 o                         
   0  -6  14        151.05        158.64        12.52 o                         
   1  -6  14          0.30          3.62         2.42 o                         
  -3  -5  14          5.16          6.29         4.45 o                         
  -2  -5  14         85.80         88.40         8.63 o                         
  -1  -5  14         34.33         30.09         4.56 o                         
   0  -5  14         22.97         23.97         3.11 o                         
   1  -5  14         22.72         28.45         4.19 o                         
   2  -5  14         41.91         48.29         6.52 o                         
  -3  -4  14        140.50        132.95        12.24 o                         
  -2  -4  14         12.48         13.95         4.30 o                         
  -1  -4  14        539.07        507.03        94.68 o                         
   0  -4  14        168.40        184.63         9.48 o                         
   1  -4  14         33.13         39.30         4.26 o                         
   2  -4  14        199.40        216.62        20.57 o                         
   3  -4  14        262.75        240.60        39.10 o                         
  -4  -3  14        203.52        167.55        15.91 o                         
  -3  -3  14         16.35          8.35         5.53 o                         
  -2  -3  14        364.99        352.14        22.37 o                         
  -1  -3  14        237.63        220.89        15.42 o                         
   0  -3  14        132.49        120.61         7.80 o                         
   1  -3  14          3.98          5.22         1.76 o                         
   2  -3  14          0.05          0.00         1.82 o                         
   3  -3  14          2.38          2.85         5.60 o                         
  -4  -2  14          2.15          0.00         4.76 o                         
  -3  -2  14          1.66          4.03         3.06 o                         
  -2  -2  14         29.16         28.91         7.34 o                         
  -1  -2  14         16.09         21.60         4.24 o                         
   0  -2  14         43.73         44.22         4.03 o                         
   1  -2  14        250.22        235.40        10.01 o                         
   2  -2  14        148.47        154.51         9.13 o                         
   3  -2  14        225.46        230.84        14.45 o                         
   4  -2  14         73.51         80.93         9.97 o                         
  -4  -1  14         83.76         93.82        19.04 o                         
  -3  -1  14         32.92         22.98         7.37 o                         
  -2  -1  14         84.12        108.92        11.41 o                         
  -1  -1  14        190.34        167.47         9.88 o                         
   0  -1  14         26.32         22.16         2.73 o                         
   1  -1  14       1282.63       1292.65        42.35 o                         
   2  -1  14        108.98        105.75         7.36 o                         
   3  -1  14          9.49          5.49         2.75 o                         
   4  -1  14         12.27          7.79         3.83 o                         
  -4   0  14         92.00        106.40        14.21 o                         
  -3   0  14        169.05        176.85        17.26 o                         
  -2   0  14        423.37        393.67        18.83 o                         
  -1   0  14         84.77         81.85         7.11 o                         
   0   0  14          0.00          2.41         1.73 o                         
   1   0  14          4.04          5.11         1.76 o                         
   2   0  14        118.93        116.48         7.31 o                         
   3   0  14          3.62          5.61         2.68 o                         
   4   0  14        157.90        192.68        14.68 o                         
  -4   1  14          2.54          1.54         4.66 o                         
  -3   1  14          8.66          7.31         4.37 o                         
  -2   1  14         10.14          6.30         4.79 o                         
  -1   1  14        203.38        204.55        19.63 o                         
   0   1  14         88.42         87.10         6.71 o                         
   1   1  14        515.82        517.81        19.73 o                         
   2   1  14         45.66         48.09         4.25 o                         
   3   1  14          5.51          6.68         3.24 o                         
   4   1  14         46.44         65.38         9.57 o                         
   5   1  14        351.62        365.08        27.58 o                         
  -4   2  14          6.30         10.83         4.82 o                         
  -3   2  14        388.71        388.33        24.10 o                         
  -2   2  14        177.01        162.94        14.34 o                         
  -1   2  14         86.30         86.77         8.13 o                         
   0   2  14        408.68        376.63        17.02 o                         
   1   2  14         83.53         94.05         7.72 o                         
   2   2  14         22.20         20.18         4.17 o                         
   3   2  14         46.00         58.98         7.85 o                         
   4   2  14          1.53          0.00         2.92 o                         
   5   2  14         67.59         72.07        13.67 o                         
  -4   3  14        147.22        156.36        15.42 o                         
  -3   3  14          7.52          7.86         4.77 o                         
  -2   3  14         59.55         65.17         9.21 o                         
  -1   3  14         57.51         34.71        12.34 o                         
   0   3  14         15.85         10.24         2.96 o                         
   1   3  14        265.30        286.99        19.42 o                         
   2   3  14        107.64         96.33        15.95 o                         
   3   3  14         54.05         40.37         6.79 o                         
   4   3  14        423.80        425.12        24.80 o                         
   5   3  14          0.03          3.68         4.27 o                         
  -4   4  14         37.72         41.55         8.43 o                         
  -3   4  14        151.16        171.22        16.08 o                         
  -2   4  14          0.50          0.00         2.96 o                         
  -1   4  14        164.73        168.73        25.29 o                         
   0   4  14        132.15        153.93        14.54 o                         
   1   4  14          2.28          0.00         2.88 o                         
   2   4  14         32.04         29.15         5.93 o                         
   3   4  14         75.08         76.75        10.82 o                         
   4   4  14          4.26          9.89         4.36 o                         
  -3   5  14         18.07         11.19         5.49 o                         
  -2   5  14        719.15        753.65        39.68 o                         
  -1   5  14         16.45         21.46         5.83 o                         
   0   5  14        141.79        130.53        12.90 o                         
   1   5  14         56.80         54.32         8.44 o                         
   2   5  14        144.86        158.13        24.35 o                         
   3   5  14         44.80         61.50         8.52 o                         
   4   5  14        245.22        257.21        19.24 o                         
  -3   6  14          8.87          5.54         4.41 o                         
  -2   6  14        317.09        291.25        22.83 o                         
  -1   6  14         54.24         59.43         9.10 o                         
   0   6  14        489.45        459.58        26.55 o                         
   1   6  14        125.24        151.29        14.39 o                         
   2   6  14         10.16          9.86         4.48 o                         
   3   6  14         54.41         70.06         9.20 o                         
   4   6  14         35.75         35.56         6.90 o                         
  -2   7  14         48.75         41.06         8.44 o                         
  -1   7  14         21.32         35.78         7.85 o                         
   0   7  14          0.02          0.00         3.82 o                         
   1   7  14         40.83         52.95         8.12 o                         
   2   7  14          8.87         14.89         4.91 o                         
   3   7  14          4.18          4.38         8.99 o                         
  -1   8  14        132.93        105.22        22.41 o                         
   0   8  14          7.90          3.35         4.43 o                         
   1   8  14         19.86         11.86         5.09 o                         
   2   8  14         20.56         16.37         4.79 o                         
   3   8  14        129.80        147.82        16.20 o                         
  -2  -5  15         22.84         42.37         8.60 o                         
  -1  -5  15        209.93        231.79        28.11 o                         
   0  -5  15        178.98        206.58        10.69 o                         
   1  -5  15          3.03         10.41         3.33 o                         
  -3  -4  15         27.47         32.52         5.79 o                         
  -2  -4  15        443.04        472.94        28.47 o                         
  -1  -4  15        315.72        326.06        25.70 o                         
   0  -4  15         36.79         34.02         4.13 o                         
   1  -4  15        235.00        259.29        13.68 o                         
   2  -4  15         25.89         28.99         8.50 o                         
  -3  -3  15        113.77        120.43        12.61 o                         
  -2  -3  15          4.61          8.56         4.68 o                         
  -1  -3  15          0.45          0.66         2.22 o                         
   0  -3  15        119.76        118.70         9.22 o                         
   1  -3  15         17.64         18.76         3.42 o                         
   2  -3  15        108.24        120.96         9.37 o                         
   3  -3  15        204.34        195.74        21.66 o                         
  -3  -2  15          1.09          2.64         3.09 o                         
  -2  -2  15        687.96        631.04        37.21 o                         
  -1  -2  15        169.97        186.79        15.24 o                         
   0  -2  15        352.80        377.34        16.75 o                         
   1  -2  15        294.95        301.19        16.89 o                         
   2  -2  15          0.93          1.50         1.84 o                         
   3  -2  15        135.33        153.50        11.80 o                         
  -4  -1  15         10.28          0.00         6.14 o                         
  -3  -1  15        366.11        380.23        21.18 o                         
  -2  -1  15         40.55         40.45         5.77 o                         
  -1  -1  15          0.29          0.00         1.88 o                         
   0  -1  15         18.35         10.05         2.62 o                         
   1  -1  15         13.17         13.18         2.53 o                         
   2  -1  15        410.94        380.33        16.35 o                         
   3  -1  15        324.94        332.02        17.66 o                         
   4  -1  15          5.66          0.54         5.52 o                         
  -4   0  15         33.64         34.34         9.98 o                         
  -3   0  15         14.07         10.19         5.53 o                         
  -2   0  15        245.80        253.63        24.75 o                         
  -1   0  15       1705.67       1619.79       100.65 o                         
   0   0  15        213.65        197.11        16.80 o                         
   1   0  15       2059.39       2114.01        67.39 o                         
   2   0  15        261.13        235.06        11.12 o                         
   3   0  15        385.57        400.39        17.90 o                         
   4   0  15        130.44        115.24        11.88 o                         
  -4   1  15          4.50         11.67         5.64 o                         
  -3   1  15        237.49        238.48        46.25 o                         
  -2   1  15         70.42         79.31         9.70 o                         
  -1   1  15        171.59        188.94        12.26 o                         
   0   1  15        277.96        290.56        16.28 o                         
   1   1  15          7.78          7.78         2.97 o                         
   2   1  15          1.67          2.62         1.96 o                         
   3   1  15         23.41         12.81         3.13 o                         
   4   1  15          1.39          0.00         3.56 o                         
  -4   2  15         32.28         48.83        10.71 o                         
  -3   2  15         18.29         21.75         6.19 o                         
  -2   2  15        114.19        106.97        11.97 o                         
  -1   2  15         16.63         14.79         4.69 o                         
   0   2  15        113.39        115.95         9.35 o                         
   1   2  15        309.14        311.67        19.96 o                         
   2   2  15        178.35        183.17        12.15 o                         
   3   2  15         42.94         29.79         6.03 o                         
   4   2  15         85.43        120.33        12.78 o                         
  -4   3  15         31.07         40.51         8.45 o                         
  -3   3  15        168.31        161.02        19.25 o                         
  -2   3  15         30.95         28.67         6.28 o                         
  -1   3  15        302.35        322.29        35.39 o                         
   0   3  15        400.10        418.18        38.22 o                         
   1   3  15          0.10          4.95         3.87 o                         
   2   3  15        625.00        608.90        32.19 o                         
   3   3  15        286.08        316.14        32.19 o                         
   4   3  15        102.24         79.64        10.20 o                         
  -3   4  15          8.29          3.81         4.38 o                         
  -2   4  15        162.43        140.03        18.98 o                         
  -1   4  15       1434.00       1509.39        71.72 o                         
   0   4  15         23.83         22.45         7.77 o                         
   1   4  15        612.88        643.94        34.20 o                         
   2   4  15        203.84        182.47        20.07 o                         
   3   4  15        179.90        172.93        14.97 o                         
   4   4  15         49.32         64.21         9.01 o                         
  -3   5  15          8.29         13.64         6.48 o                         
  -2   5  15        404.83        368.22        25.34 o                         
  -1   5  15         24.42         17.97         5.62 o                         
   0   5  15         81.87         78.93        10.74 o                         
   1   5  15         22.64         33.11         7.03 o                         
   2   5  15        522.02        541.87        29.62 o                         
   3   5  15        221.38        205.42        19.09 o                         
   4   5  15         31.67         22.81         6.21 o                         
  -2   6  15          8.79         14.95         5.66 o                         
  -1   6  15        157.29        157.54        15.61 o                         
   0   6  15         55.76         47.93         8.57 o                         
   1   6  15         24.69         28.21         6.97 o                         
   2   6  15        331.97        315.00        36.10 o                         
   3   6  15         50.35         49.81         7.87 o                         
  -2   7  15         23.74         15.42         7.80 o                         
  -1   7  15          0.86          0.86         4.24 o                         
   0   7  15          0.72          0.61         4.30 o                         
   1   7  15         21.63         17.38         5.70 o                         
   2   7  15         26.35         23.67         8.24 o                         
   3   7  15          1.25          2.42         3.73 o                         
   0   8  15         15.69          9.61         5.12 o                         
   1   8  15        106.20        117.05        12.68 o                         
   2   8  15         50.94         61.60         8.94 o                         
   0  -5  16         10.41          8.73         2.89 o                         
  -2  -4  16         25.49         26.56         7.06 o                         
  -1  -4  16          6.62          6.25         3.42 o                         
   0  -4  16          0.56          0.00         2.90 o                         
   1  -4  16         17.56         19.20         3.50 o                         
   2  -4  16         21.26         10.92         4.16 o                         
  -3  -3  16         10.84         12.27         6.98 o                         
  -2  -3  16         45.41         37.89        10.59 o                         
  -1  -3  16        126.38        101.48        15.59 o                         
   0  -3  16        193.10        201.41        12.31 o                         
   1  -3  16        385.98        391.22        26.54 o                         
   2  -3  16          1.26          0.00         2.40 o                         
  -3  -2  16        624.34        475.84        79.77 o                         
  -2  -2  16          0.26          0.21         2.44 o                         
  -1  -2  16        838.76        896.13        50.90 o                         
   0  -2  16        359.37        394.18        19.83 o                         
   1  -2  16         48.31         50.53         5.06 o                         
   2  -2  16        218.52        204.41        11.74 o                         
   3  -2  16        100.34         83.11         9.62 o                         
  -3  -1  16         32.99         27.94        11.36 o                         
  -2  -1  16        296.70        337.80        24.27 o                         
  -1  -1  16        212.48        195.20        13.96 o                         
   0  -1  16         38.32         39.15         8.07 o                         
   1  -1  16          0.23          0.55         1.71 o                         
   2  -1  16        594.71        613.32        27.65 o                         
   3  -1  16          1.64          0.00         2.37 o                         
  -3   0  16        329.77        400.08        38.88 o                         
  -2   0  16         10.93          6.55         3.84 o                         
  -1   0  16        109.63        115.46        10.78 o                         
   0   0  16         19.97         13.59         8.96 o                         
   1   0  16         78.71         79.37        13.93 o                         
   2   0  16        141.07        129.11         9.31 o                         
   3   0  16        162.85        172.16        16.22 o                         
   4   0  16         60.83         82.86         9.50 o                         
  -3   1  16          2.92          6.23         4.85 o                         
  -2   1  16        283.33        234.69        23.90 o                         
  -1   1  16        442.55        459.37        26.41 o                         
   0   1  16          1.42          6.13         4.22 o                         
   1   1  16        178.60        163.84        14.54 o                         
   2   1  16         31.68         29.35         5.92 o                         
   3   1  16         24.41         24.24         4.47 o                         
   4   1  16         82.48        102.34        11.61 o                         
  -3   2  16          0.00          5.74         5.12 o                         
  -2   2  16          7.45          9.58         4.94 o                         
  -1   2  16         87.53         87.49        10.88 o                         
   0   2  16        669.27        728.47        38.00 o                         
   1   2  16         47.70         38.58         7.27 o                         
   2   2  16        163.34        168.18        15.38 o                         
   3   2  16         77.36        111.48        19.33 o                         
   4   2  16          0.09          2.30         4.36 o                         
  -3   3  16         34.85         45.10         8.84 o                         
  -2   3  16         37.19         45.13         8.16 o                         
  -1   3  16         35.55         42.55         7.30 o                         
   0   3  16          0.22          1.90         3.73 o                         
   1   3  16         96.91        124.46        13.38 o                         
   2   3  16         67.51         59.82         8.59 o                         
   3   3  16         81.25         72.64         9.62 o                         
   4   3  16         41.23         34.39         7.56 o                         
  -3   4  16          6.30          8.87         5.10 o                         
  -2   4  16         13.96         11.86         5.53 o                         
  -1   4  16         37.70         26.09         6.49 o                         
   0   4  16          7.52         11.68         4.96 o                         
   1   4  16          0.04          3.61         4.17 o                         
   2   4  16        216.88        168.29        14.75 o                         
   3   4  16        100.35        110.54        16.14 o                         
   4   4  16         59.21         54.92         8.84 o                         
  -2   5  16        112.05        110.31        17.04 o                         
  -1   5  16        343.83        314.11        52.08 o                         
   0   5  16         18.99         18.55         6.19 o                         
   1   5  16        264.10        246.02        20.97 o                         
   2   5  16          2.13          0.00         3.72 o                         
   3   5  16          0.05         12.02         6.16 o                         
  -2   6  16         28.43         20.34         6.91 o                         
  -1   6  16        371.70        335.78        45.30 o                         
   0   6  16          7.02          5.09         4.49 o                         
   1   6  16         75.61         62.07         9.78 o                         
   2   6  16        144.81        148.57        14.56 o                         
   3   6  16         26.72         29.89         6.19 o                         
  -1   7  16         86.58         80.06        19.89 o                         
   0   7  16         52.80         47.68         8.66 o                         
   1   7  16        167.16        182.21        16.61 o                         
   2   7  16         12.42         19.61         5.79 o                         
   0  -4  17          8.45          5.69         8.44 o                         
  -2  -3  17         75.35         86.25        10.27 o                         
  -1  -3  17        163.18        147.18        20.89 o                         
   0  -3  17        270.20        313.11        21.46 o                         
   1  -3  17         64.27         77.68        13.21 o                         
   2  -3  17          3.98          0.81         2.94 o                         
  -2  -2  17         11.64         10.40         4.44 o                         
  -1  -2  17          7.62          6.46         4.07 o                         
   0  -2  17        127.17        169.29        15.61 o                         
   1  -2  17         51.84         65.52        12.69 o                         
   2  -2  17         10.74          0.26         6.14 o                         
  -3  -1  17         24.61         27.63        11.05 o                         
  -2  -1  17        111.13        119.02        21.35 o                         
  -1  -1  17         39.72         43.36        13.95 o                         
   0  -1  17        101.62         88.12        10.94 o                         
   1  -1  17         79.16        108.39        14.07 o                         
   2  -1  17          2.07          0.00         3.59 o                         
   3  -1  17         14.00         23.52         7.10 o                         
  -3   0  17         27.61         25.56        11.44 o                         
  -2   0  17         38.86         37.09         9.07 o                         
  -1   0  17          7.52          0.00         4.66 o                         
   0   0  17         46.04         61.21        10.89 o                         
   1   0  17        156.75        163.85        17.32 o                         
   2   0  17        119.70         95.84        13.19 o                         
   3   0  17         23.01         16.00         5.57 o                         
  -3   1  17          0.08          4.09         5.72 o                         
  -2   1  17         16.87         13.69         5.76 o                         
  -1   1  17          6.41          7.31         7.22 o                         
   0   1  17         38.05         40.60         7.84 o                         
   1   1  17         47.22         45.93         7.59 o                         
   2   1  17        753.34        788.54        40.40 o                         
   3   1  17        185.13        235.48        32.41 o                         
  -3   2  17          4.48         18.90         8.67 o                         
  -2   2  17        141.43        161.95        20.91 o                         
  -1   2  17        619.57        612.52        33.89 o                         
   0   2  17         83.37         80.92        10.70 o                         
   1   2  17        127.16        161.00        15.52 o                         
   2   2  17          5.94          4.96         4.21 o                         
   3   2  17          9.93          8.72         4.68 o                         
  -3   3  17         27.90         24.31         6.56 o                         
  -2   3  17          0.52          0.00         4.40 o                         
  -1   3  17         13.35         24.18         6.80 o                         
   0   3  17         32.84         41.36         7.98 o                         
   1   3  17         18.18         17.15         6.85 o                         
   2   3  17        197.76        213.68        17.99 o                         
   3   3  17         75.28         86.44        13.46 o                         
  -2   4  17         95.30        134.60        15.24 o                         
  -1   4  17         99.85         98.79        12.02 o                         
   0   4  17          9.09          7.14         4.84 o                         
   1   4  17        185.60        226.22        24.46 o                         
   2   4  17        100.13         93.06        11.15 o                         
   3   4  17          1.10          0.00         4.09 o                         
  -2   5  17          0.46          6.84         5.21 o                         
  -1   5  17          0.12          0.00         3.59 o                         
   0   5  17         25.82         27.49         6.46 o                         
   1   5  17         44.50         42.05         8.12 o                         
   2   5  17         43.90         38.95        11.23 o                         
   3   5  17          0.35          1.19         5.87 o                         
  -1   6  17        164.13        159.95        16.59 o                         
   0   6  17         11.19         15.44         5.95 o                         
   1   6  17         13.42         12.10         7.21 o                         
   2   6  17         58.79         48.74         9.13 o                         
   0   7  17        102.57         95.11        11.99 o                         
   1   7  17        126.71        137.50        15.01 o                         
   0  -3  18         61.57         72.80        11.82 o                         
  -1  -2  18        198.37        230.54        21.05 o                         
   0  -2  18        387.30        382.82        43.58 o                         
   1  -2  18          0.05          0.00         5.07 o                         
  -2  -1  18        137.06        141.14        23.96 o                         
  -1  -1  18          3.69         13.97         8.90 o                         
   0  -1  18         73.07         84.91        17.20 o                         
   1  -1  18          6.04          1.11         4.84 o                         
   2  -1  18         21.80         15.71         9.52 o                         
  -2   0  18        137.76        159.36        19.33 o                         
  -1   0  18         36.07         44.23         9.99 o                         
   0   0  18         31.18         23.93         7.17 o                         
   1   0  18        170.32        146.00        16.33 o                         
   2   0  18         29.83         39.13         8.28 o                         
  -2   1  18         37.17         41.30         9.96 o                         
  -1   1  18          4.39          2.12         5.22 o                         
   0   1  18          7.80          7.69         5.81 o                         
   1   1  18         10.01         17.70         6.49 o                         
   2   1  18         54.88         51.69        10.82 o                         
   3   1  18         17.60          8.50         5.83 o                         
  -2   2  18         62.17         71.40        31.78 o                         
  -1   2  18          0.34          2.81         4.74 o                         
   0   2  18        414.76        424.04        25.94 o                         
   1   2  18        292.20        286.24        47.58 o                         
   2   2  18        244.25        234.12        18.55 o                         
   3   2  18         53.84         70.27        10.50 o                         
  -2   3  18         31.98         31.71         7.85 o                         
  -1   3  18         19.30         20.56         6.48 o                         
   0   3  18         20.71         22.16         6.59 o                         
   1   3  18        123.54        131.18        13.69 o                         
   2   3  18          2.43          4.09         4.59 o                         
   3   3  18         28.95         29.64         7.24 o                         
  -2   4  18         68.62         65.64        10.52 o                         
  -1   4  18         17.25          8.47         5.79 o                         
   0   4  18         66.59         78.46        11.41 o                         
   1   4  18         66.38         77.44        10.83 o                         
   2   4  18         40.58         20.91         7.50 o                         
  -1   5  18        100.18         97.39        13.64 o                         
   0   5  18         33.19         40.68        11.18 o                         
   1   5  18        191.54        240.10        20.85 o                         
   2   5  18         78.33         66.97         9.80 o                         
   0   6  18        736.27        693.10        74.60 o                         
   1   6  18        223.96        246.57        20.62 o                         
  -1  -1  19          1.71          6.75         6.75 o                         
   0  -1  19         51.44         47.44        12.44 o                         
   1  -1  19         42.73         44.83        13.20 o                         
  -1   0  19        356.27        395.02        32.02 o                         
   0   0  19        205.99        203.42        21.43 o                         
   1   0  19        398.24        416.96        30.22 o                         
  -1   1  19         16.93         20.51         7.86 o                         
   0   1  19        106.67         76.39        16.59 o                         
   1   1  19         43.07         37.78         9.41 o                         
   2   1  19          6.47         15.87         7.37 o                         
  -1   2  19         95.96         79.87        13.38 o                         
   0   2  19         24.40         14.79         7.91 o                         
   1   2  19         10.77          7.38         5.37 o                         
   2   2  19        419.35        431.80        32.06 o                         
  -1   3  19         40.99         29.94         7.56 o                         
   0   3  19        416.20        425.72        29.09 o                         
   1   3  19         56.48         78.85        11.14 o                         
   2   3  19        130.55        146.35        15.16 o                         
  -1   4  19         13.14         10.79         6.33 o                         
   0   4  19          9.58         11.52         5.38 o                         
   1   4  19        221.84        231.44        23.26 o                         
                                                                                
